# Supplementary material for: MicroRNA and Protein Cargos of Human Limbal Epithelial Cell-Derived Exosomes and Their Regulatory Roles in Limbal Stromal Cells of Diabetic and Non-Diabetic Corneas
Source: Cells. 2023 Oct 25;12(21):2524. doi: 10.3390/cells12212524 (PMC10649916; doi:10.3390/cells12212524)
Supplement: Supplementary file 1 [file cells-12-02524-s001.zip]

Archive with 12 entries (10 files):
- Supplementary Data/
- Supplementary Data/Supplementary Dataset S1.xlsx
- Supplementary Data/Supplementary Dataset S2.xlsx
- Supplementary Data/Supplementary Dataset S3.xlsx
- Supplementary Data/Supplementary Dataset S4.xlsx
- Supplementary Data/Supplementary Dataset S5.xlsx
- Supplementary Data/Supplementary Dataset S6.xlsx
- Supplementary Figure S1/
- Supplementary Figure S1/Supplementary Figure S1A.pdf
- Supplementary Figure S1/Supplementary Figure S1B.pdf
- Supplementary Figure S1/Supplementary Figures.pdf
- Supplementary Table S1, S2.pdf
