# Supplementary material for: MicroRNA and Protein Cargos of Human Limbal Epithelial Cell-Derived Exosomes and Their Regulatory Roles in Limbal Stromal Cells of Diabetic and Non-Diabetic Corneas
Source: Cells. 2023 Oct 25;12(21):2524. doi: 10.3390/cells12212524 (PMC10649916; doi:10.3390/cells12212524)
Supplement: Supplementary file 1 [file cells-12-02524-s001.zip › Supplementary Data/Supplementary Dataset S1.xlsx]

## Sheet: Sheet 1 - DM_vs_Normal_DEGs_all
DM_vs_Normal_DEGs_all (5)
Row.names	baseMean	log2FoldChange	pvalue	padj	RS-10	RS-8	RS-9	RS-1	RS-2	RS-6
hsa-let-7a-2-3p	15.7417	-0.225511	0.725137	NA	18.4691	11.1291	13.3971	19.3399	10.3578	21.757
hsa-let-7a-3p	47.9124	-0.953412	0.0939609	0.335436	47.492	25.968	24.2822	90.5109	66.5856	32.6355
hsa-let-7a-5p	44112.3	0.139542	0.714178	0.93109	62279.6	43722.7	32729.9	57481.4	38714.4	29745.5
hsa-let-7b-3p	110.126	0.0323709	0.939783	0.985424	145.994	122.421	66.1481	136.153	87.3012	102.741
hsa-let-7b-5p	23232.4	-0.556175	0.105562	0.361852	22882.4	16109.4	17434.6	34271.2	31147.3	17549.5
hsa-let-7c-3p	17.6661	-0.521338	0.40032	NA	8.79482	22.2583	13.3971	23.9815	17.0163	20.5483
hsa-let-7c-5p	3940.24	-0.377069	0.408812	0.745994	3648.09	2748.9	3887.67	6249.9	5133.01	1973.84
hsa-let-7d-3p	111.605	0.404083	0.25169	0.593885	149.512	140.969	91.2677	78.1334	105.797	103.95
hsa-let-7d-5p	852.678	-0.0870472	0.77237	0.93526	1081.76	810.573	588.635	908.977	884.849	841.271
hsa-let-7e-3p	23.1728	-0.117043	0.818247	NA	21.1076	25.968	20.0956	18.5663	30.3335	22.9657
hsa-let-7e-5p	5390.41	0.179734	0.590642	0.886606	7903.02	4694.65	4579.29	5504.92	5741.9	3918.68
hsa-let-7f-1-3p	11.9551	0.155943	0.847834	NA	18.4691	11.1291	8.37318	18.5663	10.3578	4.83489
hsa-let-7f-2-3p	7.68575	-0.402685	0.802266	NA	8.79482	0	10.8851	12.3776	14.057	0
hsa-let-7f-5p	32249.6	0.00420359	0.991824	0.997965	46208	25615.6	25066	43439.1	32871.9	20296.9
hsa-let-7g-3p	26.6457	-0.284315	0.562793	NA	25.505	20.4034	25.9569	38.6799	25.1546	24.1745
hsa-let-7g-5p	2566.59	-0.436728	0.186279	0.511339	2789.72	1873.41	1879.78	2926.52	3789.46	2140.65
hsa-let-7i-3p	12.3858	0.060471	0.923764	NA	11.4333	12.984	13.3971	12.3776	9.61793	14.5047
hsa-let-7i-5p	15482.7	-0.480886	0.0924136	0.33163	17171	10934.4	10670.8	18547	16058.2	19514.8
hsa-miR-1-3p	13.6354	-1.00684	0.135328	NA	7.03585	7.41943	12.5598	18.5663	22.9351	13.296
hsa-miR-1-5p	1.02021	-3.33322	0.350411	NA	0	0	0	4.64159	1.47968	0
hsa-miR-100-3p	34.9854	-0.269023	0.650414	0.916108	39.5767	22.2583	32.6554	54.1518	17.7562	43.514
hsa-miR-100-5p	19866.9	-0.541534	0.27737	0.633403	22121.6	15070.7	11352.4	38326.3	21014.4	11316.1
hsa-miR-101-3p	1405.71	-0.510774	0.113425	0.372143	896.192	1131.46	1451.07	1732.86	2007.93	1214.77
hsa-miR-101-5p	18.2693	-0.472685	0.378426	NA	14.0717	14.8389	16.7464	19.3399	19.2359	25.3832
hsa-miR-103a-2-5p	7.98948	-0.118979	0.901358	NA	7.91533	1.85486	12.5598	4.64159	8.87809	12.0872
hsa-miR-103a-3p	3258.55	-0.193244	0.555298	0.867574	4264.61	2288.9	2567.22	3648.29	3816.1	2966.21
hsa-miR-103b	285.821	-0.289262	0.491058	0.823209	345.636	261.535	164.114	239.815	262.643	441.184
hsa-miR-105-3p	9.11509	0.367314	0.643698	NA	12.3127	12.984	5.86123	10.8304	6.65856	6.04362
hsa-miR-105-5p	20.16	0.0273874	0.966455	NA	15.8307	24.1132	21.7703	27.8495	22.9351	8.46106
hsa-miR-106a-3p	1.37325	-3.76218	0.249006	NA	0	0	0	2.32079	5.91872	0
hsa-miR-106a-5p	11.6993	-0.473016	0.487131	NA	11.4333	5.56457	11.7225	13.9248	11.8374	15.7134
hsa-miR-106b-3p	257.213	-0.746357	0.0990514	0.343285	294.626	133.55	147.368	435.535	312.213	219.988
hsa-miR-106b-5p	16.4085	-0.138057	0.832169	NA	21.987	16.6937	8.37318	20.8871	14.7968	15.7134
hsa-miR-107	772.846	-0.449259	0.116483	0.37691	856.615	541.619	561.003	908.204	970.671	798.966
hsa-miR-10a-3p	4.06421	-1.55189	0.386177	NA	2.63844	0	3.34927	14.6984	3.6992	0
hsa-miR-10a-5p	167.832	-2.26757	0.00501528	0.0496467	64.2022	64.92	44.3779	659.879	99.8785	73.7321
hsa-miR-10b-3p	5.40741	1.88767	0.252212	NA	9.6743	0	15.909	4.64159	2.21952	0
hsa-miR-10b-5p	21.3744	-0.243082	0.686999	NA	20.2281	11.1291	26.7942	31.7175	21.4554	16.9221
hsa-miR-1178-3p	23.1425	0.709239	0.250986	NA	21.987	48.2263	16.7464	17.0191	15.5366	19.3396
hsa-miR-1178-5p	6.64432	-0.280633	0.865469	NA	5.27689	0	12.5598	13.1512	8.87809	0
hsa-miR-1179	8.32704	0.0214303	0.989405	NA	15.8307	0	9.2105	11.604	13.3171	0
hsa-miR-1180-3p	135.658	-0.00824064	0.980944	0.995913	175.896	135.405	94.617	127.644	145.009	135.377
hsa-miR-1180-5p	26.3949	-0.0685517	0.883229	NA	21.987	31.5326	24.2822	28.6231	22.9351	29.0094
hsa-miR-1181	36.8719	0.561599	0.421942	0.755112	31.6613	79.7589	20.933	23.9815	17.7562	47.1402
hsa-miR-1182	21.4544	0.208831	0.702881	NA	20.2281	18.5486	30.1435	20.8871	24.4147	14.5047
hsa-miR-1183	12.0072	1.18185	0.165168	NA	13.1922	22.2583	15.0717	13.9248	5.17888	2.41745
hsa-miR-1184	14.8312	-0.237017	0.71863	NA	14.9512	7.41943	17.5837	14.6984	12.5773	21.757
hsa-miR-1185-1-3p	4.31621	-5.40921	0.0304496	NA	0	0	0	17.0191	8.87809	0
hsa-miR-1185-5p	5.01666	-5.62609	0.0204806	NA	0	0	0	11.604	18.496	0
hsa-miR-1193	4.24145	0.687062	0.694317	NA	12.3127	0	3.34927	3.86799	5.91872	0
hsa-miR-1197	4.46816	-0.838398	0.615052	NA	4.39741	0	5.02391	8.50957	8.87809	0
hsa-miR-1199-3p	21.6111	0.469273	0.403734	NA	22.8665	35.2423	17.5837	15.472	15.5366	22.9657
hsa-miR-1199-5p	670.358	0.794281	0.0865609	0.317236	619.155	990.494	942.82	522.178	715.426	232.075
hsa-miR-1200	23.0983	-0.660741	0.198803	NA	16.7102	20.4034	16.7464	30.1703	20.7155	33.8442
hsa-miR-1202	214.612	0.755118	0.134333	0.415048	161.825	363.552	284.688	186.437	213.814	77.3583
hsa-miR-1203	18.6821	-0.50491	0.382174	NA	20.2281	9.27429	15.909	20.1135	19.9757	26.5919
hsa-miR-1204	7.62703	0.582491	0.65584	NA	14.9512	5.56457	6.69855	0	8.87809	9.66979
hsa-miR-1205	10.9914	0.383503	0.628965	NA	21.987	7.41943	7.53586	8.50957	9.61793	10.8785
hsa-miR-1206	4.48238	-0.482801	0.775727	NA	3.51793	0	7.53586	6.96238	8.87809	0
hsa-miR-1207-3p	3.02272	-1.37245	0.48598	NA	0	5.56457	0	1.5472	7.3984	3.62617
hsa-miR-1207-5p	21.292	0.689812	0.220752	NA	22.8665	37.0972	19.2583	13.9248	14.057	20.5483
hsa-miR-1208	19.2264	0.166374	0.75109	NA	22.8665	18.5486	19.2583	19.3399	14.7968	20.5483
hsa-miR-122-3p	15.9781	-0.399232	0.482871	NA	12.3127	14.8389	14.2344	14.6984	19.2359	20.5483
hsa-miR-122-5p	25358.5	-0.594554	0.0684247	0.277321	14738.4	18225.8	27652.4	25064.6	31784.3	34685.5
hsa-miR-1224-3p	26.8101	0.0999108	0.837138	NA	21.987	24.1132	36.842	27.8495	25.8944	24.1745
hsa-miR-1224-5p	52.8678	0.210668	0.654897	0.917122	37.8177	55.6457	77.0333	49.5103	62.1466	35.053
hsa-miR-1225-3p	46.8143	0.772095	0.112284	0.37138	35.1793	57.5006	84.5691	37.9063	35.5123	30.2181
hsa-miR-1225-5p	61.5226	0.890896	0.0141061	0.106786	65.0816	100.162	75.3586	38.6799	45.1303	44.7228
hsa-miR-1226-3p	22.2889	0.390223	0.457143	NA	21.987	31.5326	22.6076	13.9248	20.7155	22.9657
hsa-miR-1226-5p	14.6294	0.362391	0.531678	NA	15.8307	14.8389	18.421	11.604	12.5773	14.5047
hsa-miR-1227-3p	22.517	0.403792	0.443681	NA	23.746	25.968	27.6315	18.5663	25.8944	13.296
hsa-miR-1227-5p	14.1011	0.615379	0.312763	NA	21.987	14.8389	14.2344	10.8304	11.8374	10.8785
hsa-miR-1228-3p	31.6941	0.88526	0.130413	NA	21.987	63.0652	39.354	27.8495	22.1952	15.7134
hsa-miR-1228-5p	21.5462	0.421083	0.424184	NA	19.3486	31.5326	23.4449	14.6984	18.496	21.757
hsa-miR-1229-3p	8.65629	0.378732	0.812772	NA	16.7102	0	12.5598	10.8304	11.8374	0
hsa-miR-1229-5p	127.419	1.13675	0.00338258	0.0375902	132.802	255.97	138.158	88.1901	73.2442	76.1496
hsa-miR-1231	79.6512	-0.486784	0.447145	0.774078	33.4203	72.3395	93.7796	84.3221	155.366	38.6791
hsa-miR-1233-3p	17.1744	-0.241977	0.661215	NA	13.1922	18.5486	15.909	17.0191	21.4554	16.9221
hsa-miR-1233-5p	30.8495	0.332776	0.474807	NA	27.2639	31.5326	44.3779	28.6231	30.3335	22.9657
hsa-miR-1234-3p	19.9656	0.600826	0.260427	NA	29.0229	24.1132	19.2583	18.5663	15.5366	13.296
hsa-miR-1236-3p	27.7996	0.059924	0.903709	NA	20.2281	37.0972	28.4688	21.6607	30.3335	29.0094
hsa-miR-1236-5p	20.2278	0.0673408	0.923143	NA	14.0717	37.0972	11.7225	18.5663	13.3171	26.5919
hsa-miR-1237-3p	41.7678	-0.274537	0.563676	0.872748	44.8536	31.5326	36.0047	33.2647	38.4717	66.4798
hsa-miR-1237-5p	72.2286	0.850265	0.051897	0.24355	70.3585	135.405	74.5213	46.4159	64.3661	42.3053
hsa-miR-1238-3p	12.0298	0.345701	0.594729	NA	11.4333	11.1291	17.5837	10.0568	11.0976	10.8785
hsa-miR-1238-5p	38.9648	0.169024	0.767548	0.93526	56.2868	27.8229	38.5166	35.5855	19.9757	55.6013
hsa-miR-124-3p	15.6018	0.0802107	0.893789	NA	13.1922	14.8389	20.0956	19.3399	14.057	12.0872
hsa-miR-124-5p	9.08186	0.579055	0.460805	NA	15.8307	9.27429	7.53586	6.18878	9.61793	6.04362
hsa-miR-1243	11.8647	0.491556	0.48942	NA	10.5538	16.6937	14.2344	9.28317	5.91872	14.5047
hsa-miR-1244	12.0014	0.0627449	0.92317	NA	9.6743	16.6937	10.8851	10.8304	11.8374	12.0872
hsa-miR-1246	392.524	-0.539008	0.248026	0.590959	239.219	285.648	435.406	580.198	587.433	227.24
hsa-miR-1247-3p	21.1821	0.449492	0.387369	NA	23.746	29.6777	20.0956	17.0191	14.7968	21.757
hsa-miR-1247-5p	195.265	0.16616	0.756004	0.93526	153.909	215.164	251.195	174.059	301.115	76.1496
hsa-miR-1248	9.36319	0.52254	0.486776	NA	9.6743	9.27429	14.2344	9.28317	8.87809	4.83489
hsa-miR-1249-3p	6538.24	0.119431	0.731004	0.93109	4487.12	8515.65	7424.5	4691.1	7282.99	6828.08
hsa-miR-1249-5p	33.3839	0.133025	0.78681	NA	25.505	31.5326	47.7271	30.9439	39.2115	25.3832
hsa-miR-1250-3p	16.7649	0.29174	0.630098	NA	13.1922	27.8229	15.0717	15.472	13.3171	15.7134
hsa-miR-1250-5p	3.69687	0.908049	0.697475	NA	4.39741	0	10.0478	7.73598	0	0
hsa-miR-1251-3p	5.38864	-0.438625	0.797719	NA	3.51793	0	10.0478	6.18878	12.5773	0
hsa-miR-1251-5p	10.6399	6.32263e-05	0.99994	NA	9.6743	14.8389	7.53586	12.3776	3.6992	15.7134
hsa-miR-1252-3p	1.648	-4.02391	0.191708	NA	0	0	0	6.18878	3.6992	0
hsa-miR-1252-5p	12.6059	-0.139066	0.846923	NA	12.3127	16.6937	7.53586	8.50957	18.496	12.0872
hsa-miR-1253	22.9405	-0.456998	0.448203	NA	13.1922	22.2583	22.6076	30.9439	14.7968	33.8442
hsa-miR-1254	15.1407	-0.0525007	0.933379	NA	13.1922	11.1291	20.0956	17.7927	17.7562	10.8785
hsa-miR-1255a	8.08455	-0.40235	0.805889	NA	13.1922	0	7.53586	9.28317	18.496	0
hsa-miR-1255b-5p	13.8415	-0.262773	0.684529	NA	8.79482	16.6937	12.5598	11.604	14.057	19.3396
hsa-miR-1256	6.79372	-2.38765	0.1306	NA	0	7.41943	0	12.3776	8.87809	12.0872
hsa-miR-1257	15.2007	-0.229853	0.762695	NA	22.8665	7.41943	10.8851	11.604	11.8374	26.5919
hsa-miR-1258	11.7507	0.25383	0.733279	NA	17.5896	12.984	7.53586	9.28317	7.3984	15.7134
hsa-miR-125a-3p	67.6732	-0.374662	0.326279	0.680466	80.0328	44.5166	51.0764	78.1334	72.5044	79.7757
hsa-miR-125a-5p	15869.7	0.237641	0.398791	0.742614	21307.2	14115.5	16097.4	12109.1	17584.5	14004.3
hsa-miR-125b-1-3p	275.313	-0.807576	0.0305784	0.171289	225.147	211.454	164.952	483.499	339.587	227.24
hsa-miR-125b-2-3p	133.75	-0.947725	0.101972	0.351295	78.2739	61.2103	133.971	290.873	162.025	76.1496
hsa-miR-125b-5p	21898.9	-0.163273	0.617961	0.902066	26720.4	17940.2	17322.4	28839.7	23817.7	16752.9
hsa-miR-126-3p	1323.41	-0.0643737	0.861751	0.959892	1278.77	945.978	1656.22	1245.49	1855.52	958.518
hsa-miR-126-5p	338.255	-0.29483	0.463828	0.791034	338.6	230.002	342.463	406.139	497.173	215.153
hsa-miR-1260a	72.4312	-0.210844	0.64932	0.916108	74.7559	68.6298	58.6123	119.134	65.106	48.3489
hsa-miR-1260b	175.257	-0.702995	0.345687	0.686394	229.545	100.162	70.3347	457.196	107.277	87.0281
hsa-miR-1261	8.31557	-0.689372	0.666625	NA	9.6743	0	9.2105	15.472	15.5366	0
hsa-miR-1262	25.8623	-0.654968	0.236149	NA	27.2639	12.984	19.2583	41.7743	23.6749	30.2181
hsa-miR-1263	6.4748	-0.239178	0.864215	NA	5.27689	7.41943	5.02391	5.41518	0	15.7134
hsa-miR-1264	6.75316	0.38752	0.766337	NA	9.6743	5.56457	7.53586	9.28317	0	8.46106
hsa-miR-1265	10.6044	0.0616407	0.927183	NA	11.4333	9.27429	11.7225	12.3776	10.3578	8.46106
hsa-miR-1266-3p	10.22	-0.346152	0.656393	NA	4.39741	14.8389	8.37318	10.0568	10.3578	13.296
hsa-miR-1266-5p	21.7821	-0.464679	0.422665	NA	18.4691	20.4034	15.909	16.2456	22.1952	37.4704
hsa-miR-1267	7.57882	0.141761	0.857173	NA	9.6743	7.41943	6.69855	8.50957	5.91872	7.25234
hsa-miR-1268a	39.4282	-0.309374	0.529844	0.849763	32.5408	51.936	22.6076	52.6046	36.992	39.8879
hsa-miR-1268b	63.2325	0.202014	0.652843	0.916108	58.0458	102.017	44.3779	64.2086	50.3092	60.4362
hsa-miR-1269a	7.90278	-0.145836	0.92785	NA	12.3127	0	10.0478	14.6984	10.3578	0
hsa-miR-1269b	3.86414	-5.23921	0.0443605	NA	0	0	0	0	11.0976	12.0872
hsa-miR-127-3p	1022.65	-1.90142	1.16207e-05	0.000615895	620.914	263.39	409.449	1887.58	1946.52	1008.08
hsa-miR-127-5p	45.68	-1.71969	0.000727449	0.0139226	19.3486	22.2583	22.6076	97.4733	72.5044	39.8879
hsa-miR-1270	24.322	-0.362748	0.466873	NA	14.9512	24.1132	25.1195	26.3023	28.8538	26.5919
hsa-miR-1271-5p	23.6193	-1.31491	0.0168657	NA	15.8307	11.1291	13.3971	45.6423	30.3335	25.3832
hsa-miR-1272	99.1666	0.402491	0.188194	0.511569	137.199	103.872	97.1289	82.0014	86.5613	88.2368
hsa-miR-1273a	9.89781	-0.453878	0.59454	NA	15.8307	3.70972	5.02391	12.3776	10.3578	12.0872
hsa-miR-1273c	39.3604	0.165817	0.723439	0.93109	31.6613	40.8069	52.7511	44.8687	40.6912	25.3832
hsa-miR-1273d	11.4956	-0.00755177	0.992284	NA	13.1922	3.70972	16.7464	13.1512	8.87809	13.296
hsa-miR-1273e	14.7542	0.0887838	0.882536	NA	15.8307	18.5486	11.7225	17.0191	13.3171	12.0872
hsa-miR-1273f	10.8443	1.79912	0.100626	NA	18.4691	18.5486	13.3971	0	7.3984	7.25234
hsa-miR-1273g-3p	15.8024	-0.149984	0.815501	NA	11.4333	16.6937	16.7464	18.5663	9.61793	21.757
hsa-miR-1273g-5p	2.45673	4.93644	0.0736058	NA	10.5538	0	4.18659	0	0	0
hsa-miR-1273h-3p	12.7223	0.140959	0.833546	NA	18.4691	9.27429	11.7225	10.0568	11.0976	15.7134
hsa-miR-1273h-5p	5.51398	-0.635361	0.702967	NA	4.39741	0	8.37318	7.73598	12.5773	0
hsa-miR-1275	24.1643	-0.793141	0.13827	NA	21.1076	12.984	18.421	23.9815	40.6912	27.8006
hsa-miR-1276	7.60641	0.609943	0.70284	NA	14.9512	0	12.5598	8.50957	9.61793	0
hsa-miR-1277-3p	14.7422	-0.283416	0.722915	NA	9.6743	22.2583	8.37318	8.50957	11.8374	27.8006
hsa-miR-1277-5p	100.061	-0.204897	0.515329	0.83741	102.899	102.017	74.5213	116.04	92.4801	112.411
hsa-miR-1278	0.62216	-2.62493	0.508489	NA	0	0	0	0.773598	2.95936	0
hsa-miR-1279	1.01458	-3.32591	0.346746	NA	0	0	0	3.86799	2.21952	0
hsa-miR-128-1-5p	14.2929	0.20886	0.782448	NA	12.3127	27.8229	6.69855	10.8304	14.7968	13.296
hsa-miR-128-2-5p	98.8205	0.53361	0.32329	0.680466	77.3944	133.55	140.669	76.5862	127.253	37.4704
hsa-miR-128-3p	897.41	-0.508317	0.190075	0.511569	929.612	565.732	726.792	904.336	1535.17	722.816
hsa-miR-1281	192.625	1.22381	0.000818931	0.0141061	227.786	350.568	232.774	113.719	148.708	82.1932
hsa-miR-1282	11.6495	0.751179	0.357042	NA	7.03585	24.1132	13.3971	12.3776	8.13824	4.83489
hsa-miR-1283	14.5814	0.168609	0.79927	NA	11.4333	11.1291	23.4449	12.3776	17.0163	12.0872
hsa-miR-1284	23.8991	-0.158741	0.766652	NA	15.8307	24.1132	27.6315	23.2079	19.9757	32.6355
hsa-miR-1285-3p	16.9741	0.26816	0.689591	NA	21.1076	9.27429	24.2822	12.3776	11.8374	22.9657
hsa-miR-1286	11.8108	-0.663056	0.33066	NA	9.6743	5.56457	11.7225	17.0191	14.7968	12.0872
hsa-miR-1287-3p	2.48864	-4.61733	0.105103	NA	0	0	0	3.09439	11.8374	0
hsa-miR-1287-5p	37.5427	-0.256295	0.604598	0.897437	43.0946	38.952	20.933	30.9439	46.6099	44.7228
hsa-miR-1288-3p	22.9656	0.145513	0.76416	NA	29.0229	22.2583	20.933	20.8871	22.9351	21.757
hsa-miR-1288-5p	7.51178	-0.0207876	0.98979	NA	9.6743	0	12.5598	14.6984	8.13824	0
hsa-miR-1289	11.1595	0.134323	0.83954	NA	11.4333	11.1291	12.5598	10.0568	13.3171	8.46106
hsa-miR-129-1-3p	21.7518	-0.0165117	0.975199	NA	18.4691	20.4034	25.9569	17.0191	28.1139	20.5483
hsa-miR-129-2-3p	115.395	0.00838613	0.989716	0.997965	122.248	74.1943	150.717	148.531	166.464	30.2181
hsa-miR-129-5p	419.289	-0.0683264	0.866155	0.959892	402.803	272.664	551.793	420.837	576.336	291.302
hsa-miR-1290	50.1367	0.0525472	0.905212	0.978285	43.0946	55.6457	55.263	50.2838	65.106	31.4268
hsa-miR-1291	109.146	0.113247	0.754455	0.93526	102.899	100.162	137.32	104.436	133.911	76.1496
hsa-miR-1292-3p	359.372	0.305172	0.538128	0.850391	288.47	430.327	473.922	346.572	477.937	139.003
hsa-miR-1292-5p	179.593	-0.583823	0.402504	0.743499	263.844	79.7589	87.0811	408.46	100.618	137.794
hsa-miR-1293	65.6262	-0.627255	0.208592	0.538276	72.1175	35.2423	46.0525	49.5103	78.4231	112.411
hsa-miR-1294	15.4911	-0.143146	0.842797	NA	10.5538	20.4034	13.3971	17.0191	7.3984	24.1745
hsa-miR-1295a	12.0269	-0.250611	0.7537	NA	17.5896	11.1291	4.18659	13.9248	9.61793	15.7134
hsa-miR-1295b-3p	4.53339	1.15633	0.511757	NA	7.03585	0	11.7225	6.96238	1.47968	0
hsa-miR-1296-3p	14.062	0.292276	0.623725	NA	12.3127	16.6937	17.5837	12.3776	13.3171	12.0872
hsa-miR-1296-5p	36.6236	-0.475014	0.309513	0.660597	28.1434	42.6617	22.6076	40.2271	51.049	35.053
hsa-miR-1297	2.89959	-0.857299	0.629203	NA	3.51793	0	2.51195	6.18878	5.17888	0
hsa-miR-1298-3p	8.85482	-0.0723977	0.964111	NA	13.1922	0	12.5598	17.0191	10.3578	0
hsa-miR-1298-5p	16.757	-0.325457	0.584758	NA	9.6743	14.8389	20.0956	18.5663	19.2359	18.1308
hsa-miR-1299	25.3164	1.37637	0.113286	NA	80.9123	18.5486	10.0478	16.2456	14.057	12.0872
hsa-miR-1301-3p	57.1076	0.297133	0.429559	0.758888	80.9123	50.0812	56.9376	50.2838	48.8295	55.6013
hsa-miR-1301-5p	1.24995	-3.62684	0.277715	NA	0	0	0	2.32079	5.17888	0
hsa-miR-1302	3.90473	0.488168	0.774651	NA	4.39741	0	9.2105	4.64159	5.17888	0
hsa-miR-1303	60.6246	-0.186692	0.701114	0.93109	64.2022	50.0812	56.1003	88.9637	71.7645	32.6355
hsa-miR-1304-3p	28.2445	-0.156251	0.73372	NA	29.9024	25.968	24.2822	36.3591	25.1546	27.8006
hsa-miR-1304-5p	28.1287	-0.582765	0.341134	NA	26.3844	22.2583	19.2583	52.6046	32.553	15.7134
hsa-miR-1305	13.6402	-0.609579	0.364415	NA	6.15637	12.984	13.3971	14.6984	14.057	20.5483
hsa-miR-1306-3p	21.1411	0.0794682	0.879908	NA	26.3844	18.5486	20.0956	17.7927	25.8944	18.1308
hsa-miR-1306-5p	48.1123	0.779874	0.0589295	0.256978	65.9611	68.6298	48.5645	30.1703	45.1303	30.2181
hsa-miR-1307-3p	906.06	-0.545098	0.175203	0.493678	1116.06	602.829	490.669	827.75	1100.88	1298.17
hsa-miR-1307-5p	66.281	-0.819146	0.108975	0.366261	33.4203	51.936	58.6123	44.0951	111.716	97.9066
hsa-miR-130a-3p	159.387	-1.26866	0.00220788	0.0276587	125.766	59.3555	93.7796	203.456	301.115	172.847
hsa-miR-130a-5p	1.28933	-3.6664	0.351797	NA	0	0	0	7.73598	0	0
hsa-miR-130b-3p	33.7587	-0.82319	0.0758542	NA	20.2281	18.5486	33.4927	44.8687	40.6912	44.7228
hsa-miR-130b-5p	32.9976	0.0476272	0.916998	NA	36.9382	29.6777	33.4927	38.6799	22.9351	36.2617
hsa-miR-132-3p	530.561	-0.130198	0.730266	0.93109	484.594	396.94	638.037	557.764	749.458	356.573
hsa-miR-132-5p	127.117	-0.164123	0.680375	0.928298	119.61	85.3235	154.067	154.72	158.326	90.6542
hsa-miR-1321	3.98992	0.0171467	0.99205	NA	4.39741	0	7.53586	3.86799	8.13824	0
hsa-miR-1322	5.76709	0.122964	0.940099	NA	7.03585	0	10.8851	9.28317	7.3984	0
hsa-miR-1323	0.36992	-1.88596	0.63826	NA	0	0	0	0	2.21952	0
hsa-miR-1324	13.8315	0.00548081	0.993304	NA	13.1922	12.984	15.0717	15.472	8.13824	18.1308
hsa-miR-133a-3p	16.3948	-0.0117968	0.984321	NA	13.1922	12.984	22.6076	17.7927	18.496	13.296
hsa-miR-133a-5p	6.09679	0.273975	0.868431	NA	14.0717	0	5.86123	8.50957	8.13824	0
hsa-miR-133b	16.1901	0.210902	0.73521	NA	13.1922	24.1132	15.0717	12.3776	11.8374	20.5483
hsa-miR-134-3p	62.2363	0.073815	0.853622	0.959892	51.0099	59.3555	81.2199	58.0198	75.4637	48.3489
hsa-miR-134-5p	214.496	-2.93673	1.19178e-06	0.000102642	88.8276	24.1132	34.33	382.157	559.319	198.231
hsa-miR-1343-3p	82.6799	0.113204	0.798352	0.946931	86.1892	68.6298	102.99	84.3221	108.017	45.9315
hsa-miR-1343-5p	486.346	0.6613	0.165251	0.478396	445.018	626.942	716.744	352.761	594.092	182.517
hsa-miR-135a-3p	10.7741	0.11348	0.86404	NA	13.1922	9.27429	10.8851	10.0568	10.3578	10.8785
hsa-miR-135a-5p	132.421	0.0679518	0.893703	0.972766	137.199	102.017	167.464	143.116	187.919	56.81
hsa-miR-135b-3p	24.5035	0.250178	0.67631	NA	33.4203	20.4034	25.1195	17.0191	14.7968	36.2617
hsa-miR-135b-5p	1721.52	0.510459	0.33999	0.680969	2827.53	1919.78	1320.45	753.484	987.687	2520.19
hsa-miR-136-3p	162.914	-1.07095	0.00474717	0.048818	96.743	90.8881	127.272	244.457	276.7	141.421
hsa-miR-136-5p	69.4978	-1.06677	0.00200461	0.0270819	45.733	37.0972	51.0764	98.2469	105.057	79.7757
hsa-miR-137	251.4	-0.431061	0.29494	0.649069	196.124	191.05	255.382	305.571	399.514	160.76
hsa-miR-138-1-3p	22.2157	-0.403203	0.548473	NA	31.6613	9.27429	15.909	24.7551	34.7725	16.9221
hsa-miR-138-2-3p	37.3249	-0.0897554	0.881843	0.965961	38.6972	44.5166	25.1195	23.9815	25.1546	66.4798
hsa-miR-138-5p	305.993	-1.47529	0.0153104	0.109433	248.014	72.3395	164.114	440.177	719.125	192.187
hsa-miR-139-3p	18.389	0.213418	0.711509	NA	16.7102	20.4034	21.7703	14.6984	12.5773	24.1745
hsa-miR-139-5p	18.5359	0.305816	0.589076	NA	19.3486	22.2583	20.0956	11.604	22.1952	15.7134
hsa-miR-140-3p	233.404	-1.03024	0.00284842	0.0321731	136.32	129.84	193.421	394.535	316.652	229.657
hsa-miR-140-5p	34.4803	-1.11818	0.0285865	0.167895	25.505	16.6937	22.6076	66.5294	42.9107	32.6355
hsa-miR-141-3p	2158.92	-0.670517	0.237608	0.573031	1912.87	1391.14	1693.06	1113.98	1709.03	5133.45
hsa-miR-141-5p	66.9245	0.220148	0.68174	0.928298	87.9482	44.5166	82.0572	43.3215	42.1709	101.533
hsa-miR-142-3p	70.6138	0.0450937	0.915811	0.978285	81.7918	46.3715	86.2438	82.775	76.9434	49.5577
hsa-miR-142-5p	65.9526	-0.405463	0.259186	0.603308	43.9741	59.3555	66.9855	64.9822	80.6426	79.7757
hsa-miR-143-3p	2700.68	-0.638081	0.0982543	0.343285	1562.84	1860.42	2915.54	4127.92	3601.54	2135.81
hsa-miR-143-5p	18.856	-0.162926	0.78684	NA	10.5538	16.6937	25.9569	20.8871	18.496	20.5483
hsa-miR-144-5p	1.39576	-3.78479	0.24099	NA	0	0	0	5.41518	2.95936	0
hsa-miR-145-3p	27.159	-0.440642	0.396878	NA	17.5896	18.5486	32.6554	33.2647	35.5123	25.3832
hsa-miR-145-5p	323.106	-0.518964	0.141026	0.427693	173.258	267.1	356.698	389.893	421.709	329.981
hsa-miR-1468-3p	2.00667	-4.30779	0.141471	NA	0	0	0	4.64159	7.3984	0
hsa-miR-1468-5p	45.6761	-0.208077	0.600982	0.897437	43.0946	37.0972	46.8898	51.0574	58.4474	37.4704
hsa-miR-1469	710.218	0.429038	0.329632	0.680969	533.845	940.413	972.127	562.406	895.947	356.573
hsa-miR-146a-3p	18.0583	-0.695581	0.382474	NA	20.2281	11.1291	10.0478	17.7927	40.6912	8.46106
hsa-miR-146a-5p	11699.7	-1.95086	0.00904028	0.0754429	7837.06	2986.32	3602.14	38955.3	12766.7	4050.43
hsa-miR-146b-3p	18.081	-0.624013	0.417077	NA	7.03585	12.984	22.6076	36.3591	12.5773	16.9221
hsa-miR-146b-5p	466.318	-2.87811	0.000586185	0.0125652	187.33	55.6457	91.2677	1947.92	225.651	290.094
hsa-miR-1470	19.9974	0.301688	0.57255	NA	20.2281	24.1132	21.7703	13.1512	17.7562	22.9657
hsa-miR-1471	12.1896	-0.566601	0.486101	NA	12.3127	3.70972	12.5598	9.28317	11.0976	24.1745
hsa-miR-147a	0.986454	-3.2845	0.405319	NA	0	0	0	0	5.91872	0
hsa-miR-147b	13.3452	-0.54268	0.461885	NA	7.03585	14.8389	10.8851	10.8304	11.0976	25.3832
hsa-miR-148a-3p	5102.84	-0.338571	0.20093	0.524397	4125.65	3770.93	5621.75	4824.16	6217.62	6056.91
hsa-miR-148a-5p	26.4144	-0.404623	0.448091	NA	20.2281	18.5486	29.3061	34.8119	36.2522	19.3396
hsa-miR-148b-3p	818.52	-0.612216	0.0241995	0.149043	744.041	519.36	676.553	804.542	1131.96	1034.67
hsa-miR-148b-5p	38.9302	-0.382398	0.382489	0.725991	37.8177	22.2583	40.1913	51.0574	39.9514	42.3053
hsa-miR-149-3p	314.43	0.70365	0.112654	0.37138	265.603	478.553	426.195	243.683	339.587	132.96
hsa-miR-149-5p	373.782	-0.750628	0.129787	0.40463	422.151	211.454	201.794	269.212	719.865	418.218
hsa-miR-150-3p	15.3409	0.759455	0.216729	NA	18.4691	14.8389	24.2822	14.6984	8.87809	10.8785
hsa-miR-150-5p	34.7144	0.164943	0.704434	0.93109	36.9382	37.0972	36.0047	23.9815	39.2115	35.053
hsa-miR-151a-3p	3587.8	-0.578498	0.0705096	0.283591	3788.81	2487.36	2357.05	3692.38	5467.42	3733.75
hsa-miR-151b/151a-5p	183.965	-0.137519	0.666742	0.922389	207.558	189.196	128.947	173.286	177.562	227.24
hsa-miR-152-3p	659.274	-1.1751	0.000201035	0.00520756	362.346	345.004	505.74	847.089	1172.65	722.816
hsa-miR-152-5p	44.1296	0.115788	0.758712	0.93526	52.7689	46.3715	38.5166	40.2271	42.1709	44.7228
hsa-miR-153-3p	9.81768	-0.0496874	0.976048	NA	7.03585	0	21.7703	11.604	18.496	0
hsa-miR-153-5p	1.47968	-3.86578	0.325739	NA	0	0	0	0	8.87809	0
hsa-miR-1537-3p	1.13227	-3.48441	0.306957	NA	0	0	0	3.09439	3.6992	0
hsa-miR-1537-5p	2.02917	-4.32324	0.139462	NA	0	0	0	7.73598	4.43904	0
hsa-miR-1538	208.175	0.891058	0.0842053	0.315312	153.03	361.697	298.085	136.927	221.952	77.3583
hsa-miR-1539	14.3787	0.0695768	0.908744	NA	14.0717	11.1291	18.421	13.1512	12.5773	16.9221
hsa-miR-154-3p	4.42826	-5.4463	0.027728	NA	0	0	0	15.472	11.0976	0
hsa-miR-154-5p	42.5729	-1.65187	0.00838958	0.0713632	26.3844	16.6937	18.421	60.3406	105.797	27.8006
hsa-miR-155-3p	4.38756	1.35026	0.546674	NA	10.5538	0	8.37318	0	7.3984	0
hsa-miR-155-5p	2492.15	-1.75266	0.0145688	0.106786	1433.56	1163	825.596	7892.24	2889.08	749.408
hsa-miR-1587	18.5357	0.0892521	0.879745	NA	14.0717	24.1132	19.2583	17.0191	12.5773	24.1745
hsa-miR-15a-3p	1.13789	-3.49121	0.30553	NA	0	0	0	3.86799	2.95936	0
hsa-miR-15a-5p	98.4666	-0.691009	0.0518963	0.24355	76.5149	74.1943	75.3586	162.456	94.6996	107.576
hsa-miR-15b-3p	30.4698	-0.946689	0.0759695	NA	25.505	22.2583	15.0717	56.4726	33.2928	30.2181
hsa-miR-15b-5p	133.827	-0.908468	0.0537426	0.245223	110.815	89.0332	79.5452	269.212	161.285	93.0717
hsa-miR-16-1-3p	6.48915	-0.5934	0.720029	NA	5.27689	0	10.0478	15.472	8.13824	0
hsa-miR-16-2-3p	27.4729	-0.344688	0.519766	NA	20.2281	37.0972	16.7464	34.0383	32.553	24.1745
hsa-miR-16-5p	14232.3	-0.678248	0.0520473	0.24355	11371.7	11655.9	9815.04	22691.9	19414.9	10444.6
hsa-miR-17-3p	21.123	-0.742395	0.254731	NA	14.0717	22.2583	11.7225	36.3591	13.3171	29.0094
hsa-miR-17-5p	113.754	0.137501	0.651228	0.916108	140.717	113.146	103.827	123.002	108.757	93.0717
hsa-miR-181a-2-3p	251.271	-0.0303146	0.929442	0.985424	295.506	280.084	171.65	291.646	269.302	199.439
hsa-miR-181a-3p	104.584	-0.951858	0.0753331	0.296597	102.899	64.92	46.0525	223.57	100.618	89.4455
hsa-miR-181a-5p	4702.19	-0.923601	0.00120175	0.0184001	3677.11	3149.55	2913.03	6043.34	7816.41	4613.7
hsa-miR-181b-2-3p	8.54775	-0.289462	0.711819	NA	10.5538	5.56457	6.69855	6.96238	11.8374	9.66979
hsa-miR-181b-3p	11.9721	-0.150778	0.840363	NA	11.4333	14.8389	8.37318	18.5663	12.5773	6.04362
hsa-miR-181b-5p	2138.36	-0.983989	0.00129636	0.0187159	1638.47	1433.81	1236.72	2501.04	3805.74	2214.38
hsa-miR-181c-3p	19.854	-0.0809506	0.875869	NA	16.7102	20.4034	20.933	23.9815	17.7562	19.3396
hsa-miR-181c-5p	59.7342	-0.211766	0.638835	0.915412	38.6972	59.3555	68.6601	61.8878	85.0817	44.7228
hsa-miR-181d-3p	4.87667	-0.730934	0.814858	NA	0	11.1291	0	0	0	18.1308
hsa-miR-181d-5p	85.3698	-0.531152	0.222052	0.554324	67.7201	63.0652	78.7079	76.5862	152.407	73.7321
hsa-miR-182-3p	4.04083	0.794977	0.729868	NA	6.15637	0	9.2105	0	8.87809	0
hsa-miR-182-5p	3149.66	-0.546886	0.237862	0.573031	3117.76	2313.01	2248.2	1769.99	5909.85	3539.14
hsa-miR-1825	12.2007	0.20923	0.769402	NA	13.1922	9.27429	16.7464	13.1512	14.7968	6.04362
hsa-miR-183-3p	8.11988	0.161785	0.86821	NA	9.6743	7.41943	8.37318	1.5472	9.61793	12.0872
hsa-miR-183-5p	2508.54	-0.698079	0.142281	0.428086	2228.61	1775.1	1735.76	1384.74	4994.66	2932.36
hsa-miR-184	1417.39	-1.68432	NA	NA	627.07	725.25	665.668	220.475	358.823	5907.03
hsa-miR-185-3p	26.4636	-0.177818	0.722066	NA	19.3486	24.1132	30.9808	34.8119	22.9351	26.5919
hsa-miR-185-5p	208.728	-0.947556	0.00412016	0.043513	166.222	122.421	138.158	215.06	360.302	250.206
hsa-miR-186-3p	6.20738	-0.493964	0.76601	NA	4.39741	0	10.8851	11.604	10.3578	0
hsa-miR-186-5p	1276.05	-0.711609	0.0489933	0.237721	850.459	879.203	1173.08	1526.31	2201.03	1026.21
hsa-miR-187-3p	89.6925	-0.879255	0.0287541	0.167895	67.7201	57.5006	63.6362	71.9446	138.35	139.003
hsa-miR-187-5p	664.487	0.390032	0.335044	0.680969	548.797	888.477	825.596	647.501	750.198	326.355
hsa-miR-188-3p	29.5046	-0.528181	0.31727	NA	21.1076	24.1132	26.7942	28.6231	24.4147	51.9751
hsa-miR-188-5p	12.545	-0.580382	0.428621	NA	7.91533	7.41943	14.2344	12.3776	10.3578	22.9657
hsa-miR-18a-3p	45.1021	-0.213294	0.636344	0.915326	55.4073	27.8229	41.0286	58.7934	39.2115	48.3489
hsa-miR-18a-5p	54.02	0.0314287	0.946876	0.988481	55.4073	77.904	31.8181	44.8687	62.1466	51.9751
hsa-miR-18b-3p	1.03146	-3.34615	0.396361	NA	0	0	0	6.18878	0	0
hsa-miR-18b-5p	0.257866	-1.40928	0.727572	NA	0	0	0	1.5472	0	0
hsa-miR-1908-3p	414.299	0.502218	0.289932	0.644396	314.854	591.7	551.793	293.967	540.084	193.396
hsa-miR-1908-5p	124.972	1.12549	0.0361834	0.190308	101.14	220.728	193.421	64.9822	127.253	42.3053
hsa-miR-1909-3p	69.2775	0.318473	0.504545	0.834538	97.6225	74.1943	58.6123	82.775	34.7725	67.6885
hsa-miR-1909-5p	35.9124	0.332794	0.48545	0.81782	36.9382	48.2263	36.0047	39.4535	35.5123	19.3396
hsa-miR-190a-3p	1.28933	-3.6664	0.351797	NA	0	0	0	7.73598	0	0
hsa-miR-190a-5p	153.544	-0.930668	0.0154974	0.109433	126.645	105.727	84.5691	259.155	132.431	212.735
hsa-miR-190b	26.7845	-0.664354	0.232753	NA	22.8665	18.5486	20.0956	24.7551	23.6749	50.7664
hsa-miR-191-3p	24.0439	-0.41612	0.430251	NA	21.987	14.8389	24.2822	20.1135	34.0327	29.0094
hsa-miR-191-5p	5187.56	-0.446368	0.339657	0.680969	6574.13	2978.9	3620.56	5758.66	8766.37	3426.73
hsa-miR-1910-3p	8.07698	-0.0764189	0.932034	NA	7.91533	3.70972	11.7225	6.96238	13.3171	4.83489
hsa-miR-1910-5p	23.0841	0.71323	0.25961	NA	29.0229	29.6777	27.6315	9.28317	29.5936	13.296
hsa-miR-1911-3p	2.73525	-4.75319	0.08997	NA	0	0	0	3.09439	13.3171	0
hsa-miR-1911-5p	6.91506	0.472912	0.768882	NA	12.3127	0	11.7225	10.0568	7.3984	0
hsa-miR-1912	4.61013	0.719084	0.66925	NA	8.79482	0	8.37318	3.09439	7.3984	0
hsa-miR-1913	23.5101	0.337487	0.546397	NA	25.505	29.6777	24.2822	26.3023	24.4147	10.8785
hsa-miR-1914-3p	43.2194	-0.111757	0.858816	0.959892	22.8665	44.5166	57.775	54.1518	60.6669	19.3396
hsa-miR-1914-5p	58.9597	0.826186	0.0655163	0.270304	62.4432	113.146	51.9137	46.4159	39.9514	39.8879
hsa-miR-1915-3p	226.248	0.898877	0.00908819	0.0754429	212.835	391.375	281.339	164.776	179.041	128.125
hsa-miR-1915-5p	20.9588	-0.287746	0.592754	NA	18.4691	20.4034	17.5837	20.1135	17.7562	31.4268
hsa-miR-192-3p	30.2529	0.675014	0.174625	NA	47.492	31.5326	31.8181	17.7927	21.4554	31.4268
hsa-miR-192-5p	1745.38	-0.747833	0.0659452	0.270454	764.27	1192.67	1950.95	1725.9	2313.48	2525.02
hsa-miR-193a-3p	27.7599	-0.256174	0.625615	NA	17.5896	33.3874	25.9569	29.3967	38.4717	21.757
hsa-miR-193a-5p	269.762	-1.47483	5.20952e-05	0.00211139	204.04	129.84	93.7796	396.856	375.839	418.218
hsa-miR-193b-3p	210.624	-1.46988	0.000251802	0.00598246	117.851	113.146	103.827	191.079	283.359	454.48
hsa-miR-193b-5p	105.161	-0.53178	0.326862	0.680466	119.61	83.4686	54.4257	61.8878	120.594	190.978
hsa-miR-194-3p	11.0858	0.144259	0.839713	NA	11.4333	14.8389	9.2105	13.1512	11.8374	6.04362
hsa-miR-194-5p	221.427	-0.776654	0.0317824	0.176598	129.284	133.55	225.239	225.891	273.741	340.86
hsa-miR-195-3p	5.66618	-0.543923	0.741164	NA	5.27689	0	8.37318	8.50957	11.8374	0
hsa-miR-195-5p	87.6305	-0.317715	0.371265	0.716135	65.9611	87.1783	82.0572	92.8317	122.814	74.9408
hsa-miR-196a-3p	19.0499	-1.09985	0.154231	NA	6.15637	18.5486	12.5598	34.8119	32.553	9.66979
hsa-miR-196a-5p	3.45984	-0.462039	0.789236	NA	4.39741	0	4.18659	7.73598	4.43904	0
hsa-miR-196b-3p	5.28774	0.153161	0.932786	NA	14.9512	0	1.67464	6.96238	8.13824	0
hsa-miR-196b-5p	6.98848	0.930495	0.563905	NA	14.0717	0	13.3971	9.28317	5.17888	0
hsa-miR-197-3p	470.45	-0.0535353	0.869501	0.959892	625.311	395.085	363.396	467.253	408.392	563.265
hsa-miR-197-5p	34.9737	0.654199	0.127509	0.399334	43.9741	46.3715	38.5166	23.9815	34.0327	22.9657
hsa-miR-1972	7.21656	-0.0105783	0.994763	NA	10.5538	0	10.8851	9.28317	12.5773	0
hsa-miR-1976	34.569	0.517854	0.309987	0.660597	43.0946	25.968	51.9137	20.1135	28.8538	37.4704
hsa-miR-198	62.3133	1.64583	0.000238775	0.00587557	69.4791	135.405	79.5452	27.0759	36.992	25.3832
hsa-miR-199a-3p	9101.29	-4.35398	2.76064e-09	9.5104e-07	776.582	623.232	1145.45	36912.2	11723.5	3426.73
hsa-miR-199a-5p	342.795	-3.11122	9.05638e-07	8.91406e-05	59.8048	74.1943	79.5452	1213	428.368	201.857
hsa-miR-199b-3p	733.21	-3.73874	5.01974e-08	6.91721e-06	91.4661	79.7589	134.808	2809.71	923.321	360.2
hsa-miR-199b-5p	478.885	-4.37711	4.39427e-08	6.91721e-06	45.733	25.968	59.4496	2015.22	563.758	163.178
hsa-miR-19a-3p	71.6803	-1.13268	0.0483275	0.236154	60.6842	37.0972	36.842	149.304	105.057	41.0966
hsa-miR-19a-5p	15.0599	-1.88388	0.23311	NA	10.5538	0	8.37318	26.3023	45.1303	0
hsa-miR-19b-1-5p	4.04984	1.31666	0.565259	NA	12.3127	0	5.02391	6.96238	0	0
hsa-miR-19b-3p	288.564	-0.909694	0.00189877	0.0261651	217.232	170.647	212.679	459.517	378.798	292.511
hsa-miR-200a-3p	3365.74	0.0352872	0.932327	0.985424	4086.95	3275.68	2856.93	1978.86	2806.95	5189.05
hsa-miR-200a-5p	58.1446	0.244741	0.506699	0.834538	72.997	59.3555	56.1003	44.0951	51.049	65.2711
hsa-miR-200b-3p	2009.04	0.0135617	0.962384	0.995913	2410.66	1752.84	1890.66	1493.04	2348.25	2158.78
hsa-miR-200b-5p	76.8889	-0.0501097	0.918782	0.979939	91.4661	85.3235	50.2391	44.0951	108.017	82.1932
hsa-miR-200c-3p	12142.7	0.502072	0.280251	0.635174	20789.2	12531.4	9382.15	5467.79	10462.8	14223
hsa-miR-200c-5p	27.8542	-0.128848	0.839477	NA	36.0587	18.5486	24.2822	15.472	24.4147	48.3489
hsa-miR-202-3p	18.4531	-0.0428652	0.946573	NA	16.7102	9.27429	27.6315	19.3399	14.7968	22.9657
hsa-miR-202-5p	2.62636	0.941398	0.6947	NA	6.15637	0	4.18659	5.41518	0	0
hsa-miR-203a-3p	1693.86	-2.04984	0.0191505	0.128643	1226	396.94	353.348	1096.19	543.043	6547.65
hsa-miR-203a-5p	10.0659	-1.23628	0.151605	NA	5.27689	1.85486	10.0478	10.8304	11.8374	20.5483
hsa-miR-203b-3p	17.5429	-0.163448	0.784832	NA	21.987	16.6937	10.8851	14.6984	19.2359	21.757
hsa-miR-203b-5p	183.722	-2.05978	NA	NA	104.658	63.0652	45.2152	60.3406	42.1709	786.879
hsa-miR-204-3p	24.434	-0.194153	0.712797	NA	23.746	22.2583	22.6076	21.6607	36.992	19.3396
hsa-miR-204-5p	209.067	0.310214	0.409188	0.745994	272.639	165.082	256.219	192.626	239.708	128.125
hsa-miR-205-3p	33.412	0.105436	0.841147	NA	48.3715	31.5326	23.4449	24.7551	28.8538	43.514
hsa-miR-205-5p	123155	-0.119791	0.808134	0.946931	181530	92650.2	79954.7	64379.6	178766	141650
hsa-miR-2053	0.498853	-2.30977	0.562197	NA	0	0	0	0.773598	2.21952	0
hsa-miR-2054	3.35179	-5.04549	0.0632787	NA	0	0	0	3.09439	17.0163	0
hsa-miR-206	9.32523	0.168874	0.830511	NA	7.03585	7.41943	15.0717	9.28317	11.0976	6.04362
hsa-miR-208a-3p	1.90024	-4.22888	0.154294	NA	0	0	0	6.96238	4.43904	0
hsa-miR-208a-5p	5.77412	0.126174	0.938279	NA	7.91533	0	10.0478	9.28317	7.3984	0
hsa-miR-208b-3p	15.5538	-0.294208	0.674369	NA	19.3486	7.41943	14.2344	13.1512	12.5773	26.5919
hsa-miR-208b-5p	1.00333	-3.31062	0.350118	NA	0	0	0	2.32079	3.6992	0
hsa-miR-20a-3p	12.1009	-0.0345395	0.96267	NA	6.15637	20.4034	10.0478	11.604	11.0976	13.296
hsa-miR-20a-5p	545.17	-0.120876	0.765986	0.93526	623.552	578.716	365.908	809.957	532.685	360.2
hsa-miR-20b-5p	7.5997	0.534781	0.697488	NA	10.5538	12.984	3.34927	5.41518	0	13.296
hsa-miR-21-3p	68.5193	-0.707575	0.0841171	0.315312	53.6484	46.3715	55.263	95.9261	54.7482	105.159
hsa-miR-21-5p	66133.8	-0.579997	0.0990417	0.343285	75677.6	44010.2	39360.7	94428.4	80155.8	63170.3
hsa-miR-210-3p	106.208	-0.866406	0.0122227	0.0967985	83.5508	57.5006	82.8945	105.983	150.188	157.134
hsa-miR-210-5p	20.6748	0.988036	0.127721	NA	16.7102	46.3715	20.0956	10.8304	15.5366	14.5047
hsa-miR-211-3p	76.4887	2.39601	0.0194279	0.12871	43.9741	328.31	13.3971	18.5663	14.7968	39.8879
hsa-miR-211-5p	18.3227	0.513656	0.379921	NA	29.9024	18.5486	15.909	12.3776	16.2765	16.9221
hsa-miR-2110	53.5487	-0.417357	0.390676	0.737468	63.3227	46.3715	27.6315	47.9631	56.2279	79.7757
hsa-miR-2113	7.98225	-0.930519	0.563296	NA	7.03585	0	9.2105	13.1512	18.496	0
hsa-miR-2114-3p	11.15	-0.255216	0.746458	NA	6.15637	7.41943	16.7464	17.0191	11.0976	8.46106
hsa-miR-2114-5p	22.7482	0.127726	0.804469	NA	21.1076	29.6777	20.933	25.5287	16.2765	22.9657
hsa-miR-2115-3p	11.629	-0.245705	0.753213	NA	16.7102	11.1291	4.18659	11.604	14.057	12.0872
hsa-miR-2115-5p	47.3621	-0.205334	0.667694	0.922389	43.9741	31.5326	56.1003	52.6046	67.3255	32.6355
hsa-miR-2116-3p	31.8819	0.078541	0.893445	NA	55.4073	20.4034	21.7703	26.3023	34.7725	32.6355
hsa-miR-2116-5p	19.8597	-0.303605	0.606967	NA	26.3844	14.8389	11.7225	20.1135	20.7155	25.3832
hsa-miR-2117	21.2038	-1.51807	0.011808	NA	10.5538	9.27429	12.5598	29.3967	20.7155	44.7228
hsa-miR-212-3p	31.1414	0.188359	0.719108	NA	30.7819	24.1132	44.3779	27.0759	39.9514	20.5483
hsa-miR-212-5p	56.8914	0.160945	0.771737	0.93526	48.3715	48.2263	83.7318	56.4726	79.1629	25.3832
hsa-miR-214-3p	111.242	-3.13325	8.58568e-05	0.00295777	21.987	11.1291	34.33	411.554	141.31	47.1402
hsa-miR-214-5p	6.49681	-5.99753	0.0113307	NA	0	0	0	28.6231	10.3578	0
hsa-miR-215-3p	6.91927	-1.23405	0.481255	NA	0	12.984	0	10.0568	5.17888	13.296
hsa-miR-215-5p	50.763	-0.625909	0.188134	0.511569	30.7819	40.8069	47.7271	42.5479	53.2685	89.4455
hsa-miR-216a-3p	21.3232	0.0551585	0.909693	NA	23.746	20.4034	20.933	20.1135	22.1952	20.5483
hsa-miR-216a-5p	21.8379	-0.543816	0.441264	NA	17.5896	5.56457	29.3061	28.6231	31.8131	18.1308
hsa-miR-216b-3p	11.5804	-0.174741	0.79206	NA	11.4333	11.1291	10.0478	14.6984	8.87809	13.296
hsa-miR-216b-5p	11.0139	-0.212527	0.813959	NA	9.6743	1.85486	18.421	8.50957	15.5366	12.0872
hsa-miR-217	21.2794	0.0632405	0.924391	NA	14.0717	14.8389	36.0047	16.2456	29.5936	16.9221
hsa-miR-218-1-3p	7.97001	0.37008	0.654932	NA	5.27689	9.27429	12.5598	7.73598	8.13824	4.83489
hsa-miR-218-2-3p	45.4729	-0.0208517	0.967348	0.995913	59.8048	33.3874	41.0286	37.9063	31.8131	68.8972
hsa-miR-218-5p	323.7	-2.88346	0.000185034	0.00509954	88.8276	76.0492	66.9855	1293.46	299.635	117.246
hsa-miR-219a-1-3p	47.707	-0.209483	0.551156	0.863916	41.3356	42.6617	48.5645	52.6046	50.3092	50.7664
hsa-miR-219a-2-3p	1.27003	3.99085	0.22848	NA	1.75896	0	5.86123	0	0	0
hsa-miR-219a-5p	17.6269	0.0456705	0.934006	NA	18.4691	18.5486	16.7464	13.1512	20.7155	18.1308
hsa-miR-219b-3p	8.91025	-1.01033	0.219647	NA	7.91533	5.56457	4.18659	6.96238	15.5366	13.296
hsa-miR-219b-5p	6.42541	0.887574	0.58376	NA	14.9512	0	10.0478	5.41518	8.13824	0
hsa-miR-22-3p	1033.83	-0.663082	0.0145525	0.106786	832.869	691.862	874.16	971.639	1319.14	1513.32
hsa-miR-22-5p	51.5147	-0.512725	0.258641	0.603308	63.3227	29.6777	33.4927	61.8878	65.106	55.6013
hsa-miR-221-3p	20238	-1.02295	0.0123995	0.0970822	21490.1	8307.91	10247.9	29149.9	26360.5	25871.5
hsa-miR-221-5p	293.013	-1.46809	0.00632383	0.0573305	220.75	113.146	132.296	675.351	432.807	183.726
hsa-miR-222-3p	2613.84	-0.732825	0.0376453	0.196497	2826.65	1433.81	1629.42	3805.33	2685.62	3302.23
hsa-miR-222-5p	36.1498	-0.360228	0.639118	0.915412	51.0099	18.5486	25.1195	81.2278	19.2359	21.757
hsa-miR-223-3p	40.676	-0.203416	0.760018	0.93526	31.6613	46.3715	35.1674	19.3399	28.1139	83.4019
hsa-miR-223-5p	5.66767	0.208588	0.898744	NA	11.4333	0	6.69855	7.73598	8.13824	0
hsa-miR-224-3p	5.51205	0.245589	0.884131	NA	5.27689	0	12.5598	10.0568	5.17888	0
hsa-miR-224-5p	1572.38	-0.902647	0.106199	0.362235	1932.22	808.718	545.932	2358.7	1105.32	2683.37
hsa-miR-2276-3p	22.4416	0.874614	0.085192	NA	35.1793	27.8229	24.2822	17.7927	16.2765	13.296
hsa-miR-2276-5p	13.9077	0.144286	0.81915	NA	10.5538	20.4034	13.3971	14.6984	11.0976	13.296
hsa-miR-2277-3p	114.76	-0.170482	0.718665	0.93109	165.343	55.6457	101.316	132.285	96.1793	137.794
hsa-miR-2277-5p	19.0655	-0.0141408	0.982132	NA	28.1434	11.1291	16.7464	16.2456	15.5366	26.5919
hsa-miR-2278	7.78727	0.00605375	0.997002	NA	14.0717	0	9.2105	11.604	11.8374	0
hsa-miR-2355-3p	19.1509	-0.590068	0.330939	NA	19.3486	18.5486	8.37318	18.5663	25.8944	24.1745
hsa-miR-2355-5p	5.41754	-0.294816	0.86055	NA	4.39741	0	10.0478	6.96238	11.0976	0
hsa-miR-2392	35.9153	-0.130381	0.801862	0.946931	42.2151	35.2423	25.1195	23.2079	37.7319	51.9751
hsa-miR-23a-3p	13551.8	-0.789734	0.042256	0.210974	13398.9	8217.02	8180.6	10367.8	21261.5	19884.7
hsa-miR-23a-5p	26.1836	0.162285	0.71946	NA	30.7819	27.8229	24.2822	23.2079	24.4147	26.5919
hsa-miR-23b-3p	2275.96	-0.388142	0.214179	0.545953	2207.5	1988.41	1718.18	1862.05	2431.12	3448.49
hsa-miR-23b-5p	18.3729	-0.056068	0.918756	NA	22.8665	12.984	17.5837	17.0191	19.2359	20.5483
hsa-miR-23c	24.4669	-0.13012	0.855586	NA	18.4691	31.5326	20.0956	10.0568	20.7155	45.9315
hsa-miR-24-1-5p	4.3768	0.738454	0.658909	NA	9.6743	0	6.69855	6.18878	3.6992	0
hsa-miR-24-2-5p	46.2082	-0.128563	0.87211	0.959892	88.8276	22.2583	20.933	85.0957	21.4554	38.6791
hsa-miR-24-3p	5274.07	-0.672753	0.126074	0.39695	5079.01	3401.81	3716.86	3076.6	8652.43	7717.7
hsa-miR-2467-3p	24.8445	-0.593484	0.212137	NA	17.5896	24.1132	18.421	27.8495	33.2928	27.8006
hsa-miR-2467-5p	9.7735	-0.256381	0.757402	NA	8.79482	5.56457	11.7225	8.50957	5.91872	18.1308
hsa-miR-25-3p	1124.63	-0.641547	0.0636823	0.269185	1185.54	623.232	825.596	1585.88	1485.6	1041.92
hsa-miR-25-5p	33.0618	-0.535667	0.322656	NA	32.5408	29.6777	19.2583	58.0198	31.0733	27.8006
hsa-miR-2681-3p	12.0544	0.549889	0.430217	NA	14.9512	18.5486	10.0478	12.3776	10.3578	6.04362
hsa-miR-2681-5p	7.44772	-0.114291	0.943859	NA	7.91533	0	13.3971	10.0568	13.3171	0
hsa-miR-2682-3p	16.7769	-0.0771693	0.898832	NA	9.6743	20.4034	19.2583	14.6984	18.496	18.1308
hsa-miR-2682-5p	7.77794	-0.602884	0.538727	NA	3.51793	1.85486	12.5598	8.50957	8.13824	12.0872
hsa-miR-26a-1-3p	5.78544	0.899405	0.59009	NA	16.7102	0	5.86123	6.96238	5.17888	0
hsa-miR-26a-2-3p	97.1438	-0.546131	0.110215	0.366851	91.4661	77.904	66.9855	111.398	92.4801	142.629
hsa-miR-26a-5p	12387.1	-0.232717	0.426163	0.75677	13909.9	9882.68	10377.7	15885.1	14281.9	9985.26
hsa-miR-26b-3p	10.6456	0.438726	0.725465	NA	13.1922	7.41943	15.909	0	14.057	13.296
hsa-miR-26b-5p	6653.77	-0.341174	0.230351	0.564812	7841.46	4878.28	4890.78	6924.47	7976.96	7410.68
hsa-miR-27a-3p	1722.47	-0.724358	0.0457159	0.224987	1628.8	1192.67	1074.28	1356.89	2287.59	2794.57
hsa-miR-27a-5p	112.015	0.694704	0.137055	0.419693	181.173	148.389	85.4065	85.8693	54.0084	117.246
hsa-miR-27b-3p	1957.73	-0.34216	0.312714	0.662954	1910.23	1554.37	1713.99	1380.1	2306.08	2881.6
hsa-miR-27b-5p	11.6917	-0.343389	0.695572	NA	11.4333	5.56457	13.3971	3.86799	17.7562	18.1308
hsa-miR-28-3p	696.311	-0.733218	0.0523155	0.24355	786.257	345.004	436.243	895.826	946.996	767.539
hsa-miR-28-5p	46.2079	-0.523222	0.151591	0.450198	40.4562	37.0972	36.0047	47.9631	57.7076	58.0187
hsa-miR-2861	128.808	0.482892	0.348722	0.69043	104.658	185.486	161.602	112.945	159.806	48.3489
hsa-miR-2909	15.4688	0.0960948	0.884427	NA	18.4691	20.4034	9.2105	11.604	12.5773	20.5483
hsa-miR-296-3p	246.995	-0.0187639	0.961138	0.995913	227.786	231.857	277.152	278.495	324.05	142.629
hsa-miR-296-5p	27.5537	0.514232	0.327454	NA	31.6613	46.3715	20.0956	23.9815	21.4554	21.757
hsa-miR-297	0.515732	-2.35398	0.554505	NA	0	0	0	3.09439	0	0
hsa-miR-298	36.817	0.122136	0.8144	0.947841	32.5408	33.3874	49.4018	43.3215	42.9107	19.3396
hsa-miR-299-3p	21.8067	-1.09374	0.157647	NA	21.987	1.85486	16.7464	36.3591	23.6749	30.2181
hsa-miR-299-5p	96.1928	-1.01465	0.0220477	0.139365	65.9611	51.936	72.8467	174.059	139.83	72.5234
hsa-miR-29a-3p	10020.5	-1.41363	0.000469404	0.0104329	7875.76	3357.29	5173.79	17004.5	16525.8	10185.9
hsa-miR-29a-5p	63.5419	-0.642985	0.0907046	0.327201	60.6842	46.3715	41.8659	90.5109	81.3824	60.4362
hsa-miR-29b-1-5p	21.4428	-0.35634	0.541382	NA	25.505	18.5486	12.5598	31.7175	22.1952	18.1308
hsa-miR-29b-2-5p	19.2915	0.199193	0.705265	NA	22.8665	22.2583	16.7464	17.7927	15.5366	20.5483
hsa-miR-29b-3p	4743.73	-0.369674	0.191522	0.513458	5302.39	3858.11	3256.33	4595.17	5406.75	6043.62
hsa-miR-29c-3p	1121.77	-0.473326	0.189709	0.511569	938.407	630.652	1247.6	1435.02	1524.07	954.891
hsa-miR-29c-5p	90.744	-0.291584	0.43097	0.759432	90.5866	68.6298	85.4065	99.7941	128.732	71.3147
hsa-miR-300	11.316	-0.0463736	0.945172	NA	8.79482	9.27429	15.0717	10.8304	11.8374	12.0872
hsa-miR-301a-3p	37.4667	-0.270409	0.609024	0.897437	33.4203	33.3874	35.1674	23.2079	62.1466	37.4704
hsa-miR-301a-5p	5.22357	-0.314779	0.85103	NA	8.79482	0	5.02391	11.604	5.91872	0
hsa-miR-301b-3p	7.8688	-0.640024	0.653861	NA	4.39741	3.70972	10.0478	8.50957	0	20.5483
hsa-miR-301b-5p	5.79665	0.0835174	0.965926	NA	4.39741	0	13.3971	16.2456	0.73984	0
hsa-miR-302a-5p	1.75443	-4.11455	0.175057	NA	0	0	0	3.86799	6.65856	0
hsa-miR-302b-5p	6.82115	0.276729	0.902602	NA	12.3127	0	10.0478	18.5663	0	0
hsa-miR-302c-3p	7.42198	-0.770293	0.642018	NA	7.03585	0	9.2105	20.8871	7.3984	0
hsa-miR-302c-5p	6.61886	-2.32698	0.150358	NA	0	7.41943	0	6.96238	9.61793	15.7134
hsa-miR-302d-3p	16.2734	-0.150752	0.811891	NA	18.4691	12.984	14.2344	15.472	11.0976	25.3832
hsa-miR-302d-5p	16.6143	-0.569616	0.417005	NA	15.8307	9.27429	14.2344	13.9248	12.5773	33.8442
hsa-miR-302f	1.01458	-3.32591	0.346746	NA	0	0	0	3.86799	2.21952	0
hsa-miR-3064-3p	19.7454	0.299464	0.785687	NA	56.2868	3.70972	5.02391	27.8495	11.0976	14.5047
hsa-miR-3064-5p	17.6208	0.376413	0.605535	NA	20.2281	25.968	13.3971	6.96238	12.5773	26.5919
hsa-miR-30a-3p	1461.94	0.60778	0.22771	0.562338	3112.49	1044.29	1138.75	861.014	1515.19	1099.94
hsa-miR-30a-5p	14594.4	0.213202	0.551703	0.863916	21276.4	12492.5	13242.2	9205.04	15888.1	15462
hsa-miR-30b-3p	3.14456	-4.95398	0.0603814	NA	0	0	0	8.50957	10.3578	0
hsa-miR-30b-5p	149.409	-0.201201	0.580305	0.88458	189.968	105.727	120.574	177.927	175.342	126.916
hsa-miR-30c-1-3p	23.7131	-0.332916	0.541362	NA	28.1434	11.1291	22.6076	24.7551	26.6343	29.0094
hsa-miR-30c-2-3p	69.9917	0.319834	0.536498	0.849763	129.284	44.5166	58.6123	56.4726	75.4637	55.6013
hsa-miR-30c-5p	1487.74	0.612896	0.180077	0.504363	2961.21	1135.17	1300.36	1044.36	1552.19	933.134
hsa-miR-30d-3p	15.7288	-0.510034	0.430353	NA	17.5896	12.984	8.37318	13.1512	22.9351	19.3396
hsa-miR-30d-5p	4634.93	-0.0221924	0.942517	0.985424	6130.87	3978.67	3687.55	3943.8	5548.06	4520.62
hsa-miR-30e-3p	221.499	-0.116754	0.813912	0.947841	334.203	126.13	176.674	276.948	279.66	135.377
hsa-miR-30e-5p	1401.56	-0.357364	0.121006	0.389593	1246.23	1109.21	1328.82	1347.61	1523.33	1854.18
hsa-miR-31-3p	77.9661	-0.412152	0.27737	0.633403	87.9482	66.7749	46.0525	85.0957	92.4801	89.4455
hsa-miR-31-5p	3295.9	-0.619231	0.124726	0.396018	3897.86	1899.37	1998.68	3020.9	3674.05	5284.54
hsa-miR-3115	12.2374	0.114828	0.877937	NA	13.1922	9.27429	15.0717	6.18878	10.3578	19.3396
hsa-miR-3116	3.55372	0.601362	0.797779	NA	5.27689	0	7.53586	8.50957	0	0
hsa-miR-3117-3p	16.9056	-5.23011	0.000371482	NA	0	3.70972	0	55.699	34.7725	7.25234
hsa-miR-3117-5p	4.43183	0.487886	0.832298	NA	8.79482	0	6.69855	0	11.0976	0
hsa-miR-3118	5.93108	-0.643992	0.692638	NA	6.15637	0	7.53586	10.0568	11.8374	0
hsa-miR-3119	2.15248	-4.40825	0.125514	NA	0	0	0	7.73598	5.17888	0
hsa-miR-3120-3p	7.33269	0.261773	0.840755	NA	10.5538	7.41943	5.86123	9.28317	0	10.8785
hsa-miR-3121-3p	14.7879	-0.318684	0.626565	NA	16.7102	12.984	10.0478	19.3399	19.9757	9.66979
hsa-miR-3121-5p	2.17177	0.206218	0.914603	NA	4.39741	0	2.51195	4.64159	1.47968	0
hsa-miR-3122	12.3101	0.313282	0.658495	NA	20.2281	9.27429	10.8851	10.8304	8.13824	14.5047
hsa-miR-3123	3.64341	-5.16586	0.0439223	NA	0	0	0	9.28317	12.5773	0
hsa-miR-3124-3p	18.1258	-0.0486087	0.946474	NA	21.987	16.6937	14.2344	12.3776	9.61793	33.8442
hsa-miR-3124-5p	151.782	0.67552	0.126171	0.39695	108.176	233.712	219.377	111.398	154.627	83.4019
hsa-miR-3125	16.4193	0.0744106	0.914421	NA	11.4333	22.2583	17.5837	17.7927	22.1952	7.25234
hsa-miR-3126-3p	4.8785	0.305151	0.895931	NA	4.39741	0	11.7225	13.1512	0	0
hsa-miR-3126-5p	10.0394	-1.06407	0.178277	NA	4.39741	3.70972	10.8851	13.1512	14.7968	13.296
hsa-miR-3127-3p	15.3161	0.428212	0.473187	NA	15.8307	24.1132	13.3971	13.1512	13.3171	12.0872
hsa-miR-3127-5p	21.9462	0.261678	0.63685	NA	22.8665	29.6777	20.0956	24.7551	22.1952	12.0872
hsa-miR-3128	13.4728	0.131417	0.846745	NA	11.4333	20.4034	10.8851	15.472	8.13824	14.5047
hsa-miR-3129-3p	9.10664	-1.5873	0.10301	NA	6.15637	0	6.69855	19.3399	10.3578	12.0872
hsa-miR-3129-5p	11.7076	-0.512419	0.529394	NA	12.3127	9.27429	7.53586	23.9815	11.0976	6.04362
hsa-miR-3130-3p	13.935	0.383591	0.548833	NA	12.3127	18.5486	16.7464	16.2456	8.87809	10.8785
hsa-miR-3130-5p	23.778	0.213515	0.677764	NA	20.2281	33.3874	23.4449	23.2079	17.0163	25.3832
hsa-miR-3131	56.2461	1.62321	0.0502731	0.242225	39.5767	194.76	20.933	23.2079	25.1546	33.8442
hsa-miR-3132	25.8137	0.0840784	0.886171	NA	33.4203	14.8389	30.9808	23.2079	35.5123	16.9221
hsa-miR-3133	15.6301	-0.25021	0.711879	NA	19.3486	11.1291	11.7225	13.1512	11.8374	26.5919
hsa-miR-3135a	8.37355	0.653257	0.604589	NA	6.15637	11.1291	13.3971	0	11.0976	8.46106
hsa-miR-3135b	1216.7	-0.425832	0.41418	0.747042	981.502	1105.5	1029.06	2338.59	1325.79	519.751
hsa-miR-3136-3p	10.3458	-0.356376	0.614163	NA	7.03585	7.41943	12.5598	11.604	12.5773	10.8785
hsa-miR-3136-5p	15.0727	0.33109	0.587666	NA	17.5896	18.5486	14.2344	15.472	8.87809	15.7134
hsa-miR-3137	14.3265	-0.153965	0.810306	NA	13.1922	14.8389	12.5598	9.28317	15.5366	20.5483
hsa-miR-3138	29.0139	-0.147618	0.779656	NA	34.2998	25.968	21.7703	27.0759	21.4554	43.514
hsa-miR-3139	5.09276	0.18735	0.910417	NA	5.27689	0	10.8851	7.73598	6.65856	0
hsa-miR-3140-3p	12.8961	-0.334025	0.611644	NA	14.0717	11.1291	9.2105	17.0191	16.2765	9.66979
hsa-miR-3140-5p	6.3075	0.00780674	0.996174	NA	8.79482	0	10.0478	11.604	7.3984	0
hsa-miR-3141	81.625	0.703051	0.107589	0.365166	89.7071	118.711	94.617	63.435	36.2522	87.0281
hsa-miR-3142	12.0743	-0.240283	0.705324	NA	10.5538	12.984	10.0478	13.9248	14.057	10.8785
hsa-miR-3143	8.16846	0.889279	0.478307	NA	9.6743	9.27429	12.5598	5.41518	0	12.0872
hsa-miR-3144-3p	24.8614	0.0953572	0.850564	NA	32.5408	22.2583	21.7703	26.3023	18.496	27.8006
hsa-miR-3144-5p	8.4261	-0.580752	0.441599	NA	6.15637	7.41943	6.69855	10.0568	8.13824	12.0872
hsa-miR-3145-3p	5.67332	0.178493	0.916125	NA	7.91533	0	10.0478	12.3776	3.6992	0
hsa-miR-3145-5p	20.6509	-0.0899084	0.87957	NA	14.9512	27.8229	17.5837	17.7927	15.5366	30.2181
hsa-miR-3146	3.02688	-4.899	0.0652351	NA	0	0	0	9.28317	8.87809	0
hsa-miR-3147	168.809	1.15235	0.000773065	0.0141061	198.763	285.648	216.028	112.172	126.513	73.7321
hsa-miR-3148	3.22332	-4.98444	0.183156	NA	0	0	0	19.3399	0	0
hsa-miR-3149	1.5472	-3.92829	0.317836	NA	0	0	0	9.28317	0	0
hsa-miR-3150a-3p	2.6232	-4.69323	0.09076	NA	0	0	0	4.64159	11.0976	0
hsa-miR-3150b-3p	82.6838	1.53633	0.000112142	0.00366269	87.9482	163.228	118.899	50.2838	40.6912	35.053
hsa-miR-3150b-5p	32.1583	-0.00836736	0.986211	NA	29.9024	25.968	40.1913	32.4911	41.4311	22.9657
hsa-miR-3151-3p	20.6279	-0.361391	0.492083	NA	17.5896	22.2583	15.0717	26.3023	24.4147	18.1308
hsa-miR-3151-5p	18.9143	0.047859	0.937565	NA	19.3486	20.4034	17.5837	11.604	15.5366	29.0094
hsa-miR-3152-3p	12.3372	-0.0793442	0.899	NA	11.4333	12.984	11.7225	14.6984	11.0976	12.0872
hsa-miR-3152-5p	24.4824	0.389964	0.469241	NA	30.7819	35.2423	17.5837	20.8871	17.0163	25.3832
hsa-miR-3153	117.357	0.695588	0.0296743	0.17038	112.574	183.631	140.669	93.6053	90.2605	83.4019
hsa-miR-3154	81.6915	1.81021	1.01863e-05	0.000584862	96.743	176.212	109.689	35.5855	42.9107	29.0094
hsa-miR-3155a	10.4072	-0.338751	0.654142	NA	13.1922	9.27429	5.02391	10.8304	9.61793	14.5047
hsa-miR-3155b	13.5177	0.673614	0.306153	NA	12.3127	22.2583	15.909	10.0568	13.3171	7.25234
hsa-miR-3156-3p	17.7635	-0.388051	0.511905	NA	9.6743	18.5486	18.421	19.3399	23.6749	16.9221
hsa-miR-3156-5p	13.7057	-0.0937894	0.895086	NA	15.8307	5.56457	17.5837	10.0568	16.2765	16.9221
hsa-miR-3157-3p	14.4619	0.109262	0.895527	NA	22.8665	3.70972	17.5837	13.9248	8.13824	20.5483
hsa-miR-3157-5p	6.35122	0.262698	0.871355	NA	12.3127	0	8.37318	9.28317	8.13824	0
hsa-miR-3158-3p	17.7148	0.123706	0.818022	NA	16.7102	20.4034	18.421	18.5663	14.057	18.1308
hsa-miR-3159	25.9605	0.327561	0.613101	NA	20.2281	18.5486	47.7271	27.8495	28.1139	13.296
hsa-miR-3160-3p	10.2514	-0.040211	0.963223	NA	5.27689	11.1291	14.2344	13.9248	13.3171	3.62617
hsa-miR-3160-5p	18.834	-0.064006	0.912553	NA	19.3486	24.1132	12.5598	23.9815	18.496	14.5047
hsa-miR-3161	14.8164	0.087	0.884307	NA	17.5896	16.6937	11.7225	17.0191	12.5773	13.296
hsa-miR-3162-3p	148.064	0.81371	0.0541522	0.245262	130.163	291.213	146.531	94.3789	125.773	100.324
hsa-miR-3162-5p	23.1667	-0.0623048	0.907752	NA	19.3486	25.968	22.6076	16.2456	22.1952	32.6355
hsa-miR-3164	11.8539	-0.449575	0.533005	NA	9.6743	12.984	7.53586	9.28317	11.0976	20.5483
hsa-miR-3166	4.85534	0.524986	0.753134	NA	7.91533	0	9.2105	3.86799	8.13824	0
hsa-miR-3167	15.4949	-0.0145352	0.982056	NA	18.4691	12.984	14.2344	14.6984	9.61793	22.9657
hsa-miR-3168	19.1386	0.79379	0.531454	NA	13.1922	46.3715	13.3971	20.1135	0	21.757
hsa-miR-3169	4.22473	1.07949	0.634249	NA	9.6743	0	7.53586	0	8.13824	0
hsa-miR-3170	16.1831	-0.206157	0.71456	NA	17.5896	11.1291	15.909	17.7927	17.7562	16.9221
hsa-miR-3171	8.18011	1.20821	0.325863	NA	13.1922	9.27429	11.7225	10.0568	0	4.83489
hsa-miR-3173-3p	13.6017	-0.0782206	0.905521	NA	12.3127	18.5486	9.2105	10.8304	12.5773	18.1308
hsa-miR-3173-5p	24.8495	0.331612	0.52507	NA	29.9024	24.1132	28.4688	24.7551	14.057	27.8006
hsa-miR-3174	27.1329	-0.31892	0.605964	NA	21.1076	24.1132	27.6315	37.9063	39.9514	12.0872
hsa-miR-3175	452.291	1.01027	0.00491045	0.0496467	397.526	821.702	595.333	242.91	339.587	316.685
hsa-miR-3176	12.8	-0.180568	0.783566	NA	12.3127	9.27429	14.2344	11.604	18.496	10.8785
hsa-miR-3177-3p	179.183	0.479577	0.341995	0.682998	169.74	196.615	260.406	159.361	224.911	64.0623
hsa-miR-3177-5p	4.73859	1.13803	0.615344	NA	6.15637	0	13.3971	0	8.87809	0
hsa-miR-3178	101.876	0.319186	0.424658	0.75677	78.2739	137.26	124.76	70.3974	118.374	82.1932
hsa-miR-3179	18.8188	-0.12726	0.85657	NA	14.9512	14.8389	24.2822	18.5663	31.8131	8.46106
hsa-miR-3180	9.14495	-0.276278	0.701682	NA	8.79482	7.41943	8.37318	10.0568	8.13824	12.0872
hsa-miR-3180-3p	13.2732	-0.171894	0.822268	NA	7.91533	18.5486	11.7225	10.0568	22.9351	8.46106
hsa-miR-3180-5p	147.169	0.888982	0.00558025	0.0540883	159.186	248.551	167.464	99.7941	116.155	91.863
hsa-miR-3181	124.081	0.190092	0.725216	0.93109	94.984	161.373	141.507	110.624	186.44	49.5577
hsa-miR-3182	22.2856	-0.291996	0.710355	NA	30.7819	18.5486	10.8851	46.4159	12.5773	14.5047
hsa-miR-3183	30.8108	0.0355482	0.938661	NA	37.8177	22.2583	32.6554	34.8119	25.8944	31.4268
hsa-miR-3185	24.4577	-0.0918915	0.886267	NA	27.2639	20.4034	22.6076	15.472	16.2765	44.7228
hsa-miR-3186-3p	16.6967	-0.118992	0.857444	NA	20.2281	9.27429	17.5837	13.9248	12.5773	26.5919
hsa-miR-3186-5p	2.42694	-3.41784	0.0678502	NA	0	1.85486	0	4.64159	4.43904	3.62617
hsa-miR-3187-3p	182.56	0.96334	0.0217683	0.138885	178.535	359.843	187.559	121.455	156.106	91.863
hsa-miR-3187-5p	14.0492	0.310871	0.599012	NA	14.9512	16.6937	15.0717	13.9248	10.3578	13.296
hsa-miR-3188	14.9637	0.175202	0.767691	NA	19.3486	16.6937	11.7225	13.9248	14.7968	13.296
hsa-miR-3189-3p	18.9897	-0.13327	0.821768	NA	10.5538	22.2583	21.7703	20.1135	16.2765	22.9657
hsa-miR-3189-5p	13.3385	0.350601	0.558384	NA	15.8307	14.8389	14.2344	13.1512	11.0976	10.8785
hsa-miR-3190-3p	20.0631	0.164776	0.750697	NA	22.8665	16.6937	23.4449	19.3399	16.2765	21.757
hsa-miR-3190-5p	28.2893	0.426786	0.552975	NA	55.4073	16.6937	24.2822	20.8871	12.5773	39.8879
hsa-miR-3191-3p	1.78818	-4.14052	0.178858	NA	0	0	0	8.50957	2.21952	0
hsa-miR-3191-5p	9.59755	0.513463	0.528271	NA	11.4333	12.984	9.2105	6.96238	3.6992	13.296
hsa-miR-3192-3p	81.8682	0.465352	0.287809	0.643484	96.743	116.856	71.1721	62.6614	45.8701	97.9066
hsa-miR-3192-5p	7.31303	-0.286992	0.860043	NA	7.03585	0	12.5598	13.9248	10.3578	0
hsa-miR-3193	10.7582	0.710119	0.562668	NA	10.5538	18.5486	10.8851	10.0568	0	14.5047
hsa-miR-3194-3p	16.5337	0.0289164	0.960253	NA	12.3127	20.4034	17.5837	16.2456	13.3171	19.3396
hsa-miR-3194-5p	7.14778	0.562294	0.730371	NA	7.91533	0	17.5837	8.50957	8.87809	0
hsa-miR-3195	1032.47	0.743085	0.00800193	0.0691717	1029.87	1684.21	1165.55	703.974	795.328	815.888
hsa-miR-3196	603.808	0.627269	0.109711	0.366851	669.286	817.992	713.395	607.274	562.279	252.623
hsa-miR-3197	731.366	0.304911	0.617427	0.902066	496.028	877.348	1052.51	635.897	1124.56	201.857
hsa-miR-3198	23.6296	0.0106214	0.984575	NA	23.746	31.5326	16.7464	19.3399	31.0733	19.3396
hsa-miR-3199	13.6121	-0.464857	0.480393	NA	11.4333	9.27429	13.3971	22.4343	11.8374	13.296
hsa-miR-32-5p	77.1788	-0.293416	0.331997	0.680969	76.5149	59.3555	71.1721	85.8693	84.3418	85.8193
hsa-miR-3200-3p	31.3667	-0.285437	0.630855	NA	36.0587	18.5486	29.3061	42.5479	17.0163	44.7228
hsa-miR-3200-5p	8.55133	-0.647276	0.442276	NA	2.63844	9.27429	8.37318	10.0568	8.87809	12.0872
hsa-miR-3201	2.02917	-4.32324	0.139462	NA	0	0	0	7.73598	4.43904	0
hsa-miR-3202	13.0685	-0.010492	0.98761	NA	13.1922	11.1291	14.2344	12.3776	8.13824	19.3396
hsa-miR-320a	2721.39	-0.429055	0.189481	0.511569	3190.76	2086.72	1680.5	2767.93	2946.04	3656.39
hsa-miR-320b	395.091	-0.92397	0.00273425	0.0315289	254.17	294.922	269.616	358.176	620.726	572.935
hsa-miR-320c	429.485	-1.06216	0.00130386	0.0187159	206.678	309.761	319.018	450.234	737.621	553.595
hsa-miR-320d	99.3486	-0.786103	0.0551751	0.245262	58.0458	79.7589	81.2199	78.1334	153.887	145.047
hsa-miR-320e	38.1979	-0.118303	0.802155	0.946931	47.492	27.8229	33.4927	30.9439	36.2522	53.1838
hsa-miR-323a-3p	128.57	-1.69914	0.0129873	0.0994252	104.658	22.2583	53.5884	166.323	335.148	89.4455
hsa-miR-323a-5p	16.2664	0.151857	0.801842	NA	16.7102	16.6937	17.5837	10.0568	14.7968	21.757
hsa-miR-323b-3p	39.8423	-2.15754	0.00504393	0.0496467	28.1434	7.41943	7.53586	36.3591	112.456	47.1402
hsa-miR-323b-5p	18.7173	-0.114812	0.860857	NA	20.2281	24.1132	10.0478	25.5287	11.8374	20.5483
hsa-miR-324-3p	56.3025	-0.162356	0.668029	0.922389	58.9253	61.2103	40.1913	68.0766	56.2279	53.1838
hsa-miR-324-5p	82.4733	-0.198411	0.559967	0.870919	77.3944	89.0332	64.4735	88.9637	71.0247	103.95
hsa-miR-325	13.3152	-0.33502	0.629712	NA	11.4333	5.56457	17.5837	17.0191	12.5773	15.7134
hsa-miR-326	221.095	0.240601	0.626193	0.910226	160.066	218.873	339.951	207.324	295.196	105.159
hsa-miR-328-3p	395.03	0.461391	0.164296	0.477636	416.874	461.86	494.855	249.872	463.88	282.841
hsa-miR-328-5p	69.8306	0.991355	0.0861418	0.317236	59.8048	168.792	51.0764	36.3591	47.3498	55.6013
hsa-miR-329-3p	45.3591	-0.818294	0.0839373	0.315312	37.8177	31.5326	29.3061	45.6423	84.3418	43.514
hsa-miR-329-5p	22.5433	-0.157925	0.802	NA	14.9512	35.2423	15.0717	23.2079	31.0733	15.7134
hsa-miR-330-3p	63.8021	-0.0135551	0.976759	0.995913	58.9253	55.6457	76.196	71.171	85.8215	35.053
hsa-miR-330-5p	25.0099	-0.0359505	0.944721	NA	20.2281	27.8229	25.9569	17.7927	24.4147	33.8442
hsa-miR-331-3p	54.0629	-0.00212977	0.995613	0.998105	65.0816	40.8069	55.263	46.4159	63.6263	53.1838
hsa-miR-331-5p	18.0697	-0.25342	0.661243	NA	19.3486	9.27429	20.0956	20.1135	21.4554	18.1308
hsa-miR-335-3p	51.586	0.193558	0.718231	0.93109	30.7819	63.0652	72.0094	50.2838	64.3661	29.0094
hsa-miR-335-5p	741.121	-0.196441	0.739196	0.93109	456.451	621.378	994.734	897.373	1222.96	253.832
hsa-miR-337-3p	12.8276	-0.785531	0.320411	NA	14.0717	5.56457	8.37318	23.2079	18.496	7.25234
hsa-miR-337-5p	30.2504	-1.60929	0.000847194	NA	18.4691	9.27429	15.909	48.7367	44.3904	44.7228
hsa-miR-338-3p	77.5128	0.00296118	0.992199	0.997965	80.0328	72.3395	79.5452	76.5862	69.545	87.0281
hsa-miR-338-5p	16.9728	0.666109	0.348647	NA	21.987	25.968	14.2344	9.28317	7.3984	22.9657
hsa-miR-339-3p	130.271	-0.352905	0.421143	0.755112	81.7918	107.582	154.067	129.964	207.895	100.324
hsa-miR-339-5p	678.034	-0.649401	0.00565219	0.0540883	611.24	434.037	535.884	871.845	764.255	850.941
hsa-miR-33a-3p	14.0142	-0.146332	0.848876	NA	16.7102	14.8389	8.37318	20.1135	5.91872	18.1308
hsa-miR-33a-5p	25.3779	0.510905	0.506961	NA	15.8307	59.3555	15.0717	25.5287	11.0976	25.3832
hsa-miR-33b-3p	29.0468	0.358069	0.520113	NA	26.3844	35.2423	36.842	20.8871	39.2115	15.7134
hsa-miR-33b-5p	6.31709	-1.76837	0.303099	NA	0	9.27429	0	7.73598	5.17888	15.7134
hsa-miR-340-3p	5.74007	-0.398278	0.809844	NA	9.6743	0	5.02391	11.604	8.13824	0
hsa-miR-340-5p	71.2771	-0.235886	0.512447	0.836672	72.997	74.1943	50.2391	73.4918	90.2605	66.4798
hsa-miR-342-3p	2029.96	-0.33822	0.288587	0.643484	2223.33	1483.89	1671.29	1868.24	3011.15	1921.87
hsa-miR-342-5p	8.25975	-0.931527	0.275795	NA	6.15637	1.85486	8.37318	8.50957	12.5773	12.0872
hsa-miR-345-3p	29.3234	0.00535066	0.992354	NA	16.7102	31.5326	40.1913	37.9063	26.6343	22.9657
hsa-miR-345-5p	55.656	-0.290303	0.485469	0.81782	64.2022	38.952	46.0525	71.171	45.8701	67.6885
hsa-miR-346	10.0471	0.122281	0.872786	NA	6.15637	9.27429	15.909	11.604	8.87809	8.46106
hsa-miR-34a-3p	11.7987	-0.564651	0.723021	NA	14.9512	0	13.3971	23.2079	19.2359	0
hsa-miR-34a-5p	2290.95	-1.36134	0.000397783	0.00913576	1634.08	977.51	1238.39	4715.08	2990.44	2190.21
hsa-miR-34b-3p	42.1084	0.447973	0.223137	0.555022	47.492	48.2263	50.2391	35.5855	38.4717	32.6355
hsa-miR-34b-5p	30.6829	0.420174	0.358426	NA	39.5767	33.3874	31.8181	24.7551	20.7155	33.8442
hsa-miR-34c-3p	73.7179	-0.152356	0.726884	0.93109	90.5866	57.5006	60.2869	51.831	76.9434	105.159
hsa-miR-34c-5p	102.009	-0.304713	0.310644	0.660597	76.5149	100.162	97.9662	102.115	126.513	108.785
hsa-miR-3529-5p	8.96437	-0.582742	0.492657	NA	10.5538	1.85486	8.37318	10.8304	8.87809	13.296
hsa-miR-3591-5p	0.386799	-1.9437	0.627664	NA	0	0	0	2.32079	0	0
hsa-miR-3605-3p	102.358	0.751175	0.192705	0.514626	103.779	224.438	57.775	65.7558	58.4474	103.95
hsa-miR-3605-5p	13.445	-0.393891	0.577959	NA	8.79482	20.4034	6.69855	15.472	14.7968	14.5047
hsa-miR-3606-3p	1.37325	-3.76218	0.249006	NA	0	0	0	2.32079	5.91872	0
hsa-miR-3606-5p	0.902531	-3.15468	0.424576	NA	0	0	0	5.41518	0	0
hsa-miR-3607-3p	2.91864	-0.559958	0.759119	NA	5.27689	0	1.67464	4.64159	5.91872	0
hsa-miR-3607-5p	2.41495	0.199065	0.913378	NA	2.63844	0	5.02391	3.86799	2.95936	0
hsa-miR-3609	9.43533	-0.447329	0.575337	NA	6.15637	5.56457	11.7225	10.0568	7.3984	15.7134
hsa-miR-361-3p	223.999	-0.746781	0.0720364	0.286896	245.375	124.276	130.622	271.533	207.155	365.034
hsa-miR-361-5p	1198.86	-0.295813	0.38045	0.725541	1486.32	884.767	857.414	1270.25	1611.37	1083.02
hsa-miR-3610	28.2733	0.716844	0.131347	NA	27.2639	44.5166	34.33	18.5663	24.4147	20.5483
hsa-miR-3611	4.91509	-0.186954	0.910324	NA	5.27689	0	8.37318	6.96238	8.87809	0
hsa-miR-3612	15.5001	-0.430038	0.485665	NA	9.6743	11.1291	18.421	15.472	17.7562	20.5483
hsa-miR-3613-3p	43.9238	0.22333	0.650579	0.916108	45.733	59.3555	36.842	28.6231	32.553	60.4362
hsa-miR-3613-5p	31.3254	-0.75277	0.141864	NA	29.9024	22.2583	17.5837	45.6423	26.6343	45.9315
hsa-miR-3614-3p	12.7042	-0.696514	0.293069	NA	7.03585	9.27429	12.5598	14.6984	13.3171	19.3396
hsa-miR-3614-5p	23.1542	-0.159403	0.75419	NA	20.2281	24.1132	21.7703	21.6607	31.8131	19.3396
hsa-miR-3615	262.049	0.732996	0.0527181	0.243777	241.857	426.617	314.832	160.135	269.302	159.551
hsa-miR-3616-3p	1.99541	-4.29968	0.147946	NA	0	0	0	3.09439	8.87809	0
hsa-miR-3617-3p	12.8527	0.418785	0.552752	NA	8.79482	22.2583	13.3971	9.28317	8.87809	14.5047
hsa-miR-3617-5p	4.47824	0.469755	0.777875	NA	9.6743	0	5.86123	5.41518	5.91872	0
hsa-miR-3618	3.48966	0.414648	0.812031	NA	3.51793	0	8.37318	3.86799	5.17888	0
hsa-miR-3619-3p	12.9311	-0.0995119	0.892294	NA	15.8307	9.27429	11.7225	11.604	7.3984	21.757
hsa-miR-3619-5p	6.65275	-0.271637	0.867366	NA	7.03585	0	10.8851	12.3776	9.61793	0
hsa-miR-362-3p	12.2142	-0.522456	0.437495	NA	11.4333	11.1291	7.53586	14.6984	10.3578	18.1308
hsa-miR-362-5p	63.7463	-0.422162	0.264196	0.610842	66.8406	42.6617	52.7511	82.0014	58.4474	79.7757
hsa-miR-3620-3p	22.3382	0.368456	0.449474	NA	26.3844	22.2583	26.7942	22.4343	19.2359	16.9221
hsa-miR-3620-5p	10.0653	0.30984	0.664824	NA	7.91533	14.8389	10.8851	7.73598	8.13824	10.8785
hsa-miR-3621	419.564	0.358078	0.497101	0.830354	350.034	571.296	494.018	390.667	571.157	140.212
hsa-miR-3622a-3p	9.17155	0.446428	0.779981	NA	14.0717	0	17.5837	10.0568	13.3171	0
hsa-miR-3622a-5p	16.2073	0.203088	0.729469	NA	17.5896	22.2583	12.5598	12.3776	15.5366	16.9221
hsa-miR-3622b-3p	221.978	0.305904	0.611148	0.897828	147.753	265.245	324.042	216.607	312.953	65.2711
hsa-miR-3622b-5p	1.72629	-4.08708	0.298339	NA	0	0	0	0	10.3578	0
hsa-miR-363-3p	1.51787	-2.58311	0.474138	NA	0	1.85486	0	0	0	7.25234
hsa-miR-363-5p	29.0608	-0.492771	0.360274	NA	24.6255	20.4034	26.7942	41.0007	19.2359	42.3053
hsa-miR-3646	7.3855	-0.246108	0.812875	NA	4.39741	1.85486	13.3971	6.18878	5.17888	13.296
hsa-miR-3648	190.875	-0.183678	0.715708	0.93109	109.935	189.196	237.798	209.645	295.936	102.741
hsa-miR-3649	6.80018	0.542089	0.736882	NA	14.0717	0	10.0478	9.28317	7.3984	0
hsa-miR-3650	9.77656	-0.0202984	0.977439	NA	12.3127	7.41943	9.2105	12.3776	8.87809	8.46106
hsa-miR-3651	33.4179	0.565155	0.28807	NA	23.746	42.6617	53.5884	23.9815	34.7725	21.757
hsa-miR-3652	16.068	0.999803	0.103242	NA	29.0229	16.6937	18.421	9.28317	13.3171	9.66979
hsa-miR-3653-3p	11.3942	0.0679135	0.929778	NA	10.5538	16.6937	8.37318	7.73598	17.7562	7.25234
hsa-miR-3653-5p	5.51181	-0.802793	0.638242	NA	2.63844	0	9.2105	11.604	9.61793	0
hsa-miR-3654	13.579	-0.143843	0.81446	NA	10.5538	14.8389	13.3971	13.9248	11.8374	16.9221
hsa-miR-3655	4.99528	-0.718986	0.663943	NA	5.27689	0	5.86123	7.73598	11.0976	0
hsa-miR-3656	53.6775	0.852055	0.0603572	0.259913	49.251	103.872	55.263	40.2271	34.7725	38.6791
hsa-miR-3657	3.48282	-5.07713	0.00935729	NA	0	0	0	4.64159	2.95936	13.296
hsa-miR-3658	3.42493	-5.07642	0.0513843	NA	0	0	0	13.1512	7.3984	0
hsa-miR-3659	20.101	-0.331943	0.541606	NA	12.3127	20.4034	20.933	24.7551	19.2359	22.9657
hsa-miR-365a-3p	259.486	-0.290612	0.487113	0.818588	356.19	187.341	155.741	222.796	295.196	339.651
hsa-miR-365a-5p	37.5826	-0.434652	0.49773	0.830354	54.5279	18.5486	21.7703	29.3967	34.7725	66.4798
hsa-miR-365b-3p	416.117	-0.551704	0.228606	0.562535	557.591	254.116	200.119	438.63	611.108	435.14
hsa-miR-365b-5p	34.0429	-1.01495	0.0370634	NA	32.5408	16.6937	17.5837	41.0007	48.0896	48.3489
hsa-miR-3660	5.53454	0.261747	0.872974	NA	8.79482	0	9.2105	9.28317	5.91872	0
hsa-miR-3661	20.5627	-0.0140254	0.977395	NA	18.4691	22.2583	20.933	21.6607	20.7155	19.3396
hsa-miR-3662	9.76055	0.257895	0.727961	NA	8.79482	11.1291	11.7225	6.96238	6.65856	13.296
hsa-miR-3663-3p	40.5837	0.0739763	0.888623	0.968767	28.1434	46.3715	51.0764	50.2838	45.8701	21.757
hsa-miR-3663-5p	30.3693	-0.0948443	0.840195	NA	36.9382	20.4034	30.1435	35.5855	32.553	26.5919
hsa-miR-3664-3p	2.65133	-4.70834	0.0852075	NA	0	0	0	8.50957	7.3984	0
hsa-miR-3664-5p	26.3504	-0.0115839	0.982462	NA	25.505	24.1132	28.4688	25.5287	17.0163	37.4704
hsa-miR-3665	207.371	0.542825	0.14153	0.427693	218.991	259.68	260.406	206.551	198.277	100.324
hsa-miR-3666	37.9898	0.3285	0.675477	0.925256	30.7819	81.6138	15.0717	32.4911	14.7968	53.1838
hsa-miR-3667-3p	14.2036	0.231775	0.712411	NA	18.4691	9.27429	17.5837	11.604	12.5773	15.7134
hsa-miR-3667-5p	18.3194	-0.308796	0.734278	NA	21.987	1.85486	24.2822	13.1512	14.7968	33.8442
hsa-miR-3668	76.6183	-0.0318637	0.950556	0.990257	84.4302	89.0332	53.5884	60.3406	46.6099	125.707
hsa-miR-3669	0.246613	-1.36588	0.7358	NA	0	0	0	0	1.47968	0
hsa-miR-367-3p	1.12664	-3.47742	0.31102	NA	0	0	0	2.32079	4.43904	0
hsa-miR-367-5p	1.67703	-1.44001	0.502622	NA	1.75896	0	0.837318	1.5472	5.91872	0
hsa-miR-3670	32.7305	0.0285111	0.96117	NA	26.3844	22.2583	50.2391	44.8687	33.2928	19.3396
hsa-miR-3671	7.10559	0.0708135	0.970201	NA	0	22.2583	0	10.8304	5.91872	3.62617
hsa-miR-3672	1.26682	-3.64548	0.270665	NA	0	0	0	4.64159	2.95936	0
hsa-miR-3674	1.39013	-3.77932	0.240237	NA	0	0	0	4.64159	3.6992	0
hsa-miR-3675-3p	12.4632	0.530448	0.463505	NA	20.2281	16.6937	7.53586	9.28317	12.5773	8.46106
hsa-miR-3675-5p	7.33144	-0.0654937	0.967659	NA	8.79482	0	12.5598	10.0568	12.5773	0
hsa-miR-3677-3p	8.34466	-0.371203	0.642912	NA	4.39741	7.41943	10.0478	11.604	8.13824	8.46106
hsa-miR-3677-5p	10.5861	0.62265	0.62233	NA	11.4333	11.1291	15.909	17.7927	0	7.25234
hsa-miR-3678-3p	11.6085	0.544803	0.42618	NA	14.0717	16.6937	10.8851	6.96238	12.5773	8.46106
hsa-miR-3678-5p	2.65696	-4.71127	0.0853343	NA	0	0	0	9.28317	6.65856	0
hsa-miR-3679-3p	16.4308	0.0655561	0.917077	NA	13.1922	18.5486	18.421	13.1512	11.0976	24.1745
hsa-miR-3679-5p	19.7747	-0.212724	0.749687	NA	13.1922	25.968	16.7464	29.3967	23.6749	9.66979
hsa-miR-3680-3p	9.27034	0.0559779	0.944779	NA	10.5538	3.70972	13.3971	7.73598	8.13824	12.0872
hsa-miR-3680-5p	5.61855	0.996832	0.545594	NA	14.0717	0	8.37318	3.86799	7.3984	0
hsa-miR-3681-3p	5.19568	0.808955	0.620364	NA	11.4333	0	8.37318	6.18878	5.17888	0
hsa-miR-3681-5p	8.64315	-0.820326	0.347831	NA	9.6743	5.56457	3.34927	6.18878	12.5773	14.5047
hsa-miR-3682-3p	12.1139	-0.571913	0.454153	NA	8.79482	11.1291	9.2105	13.9248	6.65856	22.9657
hsa-miR-3682-5p	2.53365	-4.6428	0.0939226	NA	0	0	0	9.28317	5.91872	0
hsa-miR-3683	5.52283	2.34288	0.274831	NA	19.3486	0	8.37318	5.41518	0	0
hsa-miR-3685	16.428	-0.307923	0.59995	NA	13.1922	16.6937	14.2344	20.1135	12.5773	21.757
hsa-miR-3686	23.1204	-0.317858	0.699099	NA	10.5538	22.2583	29.3061	40.2271	30.3335	6.04362
hsa-miR-3687	38.9843	0.184527	0.768313	0.93526	34.2998	33.3874	56.9376	46.4159	49.5693	13.296
hsa-miR-3688-3p	1.62549	-4.00477	0.197505	NA	0	0	0	3.09439	6.65856	0
hsa-miR-3689a-5p	4.69907	0.7875	0.731724	NA	5.27689	0	12.5598	0	10.3578	0
hsa-miR-3689b-3p	2.55298	0.605312	0.856449	NA	0	9.27429	0	0	0	6.04362
hsa-miR-3689b-5p	0.25224	-1.38773	0.731654	NA	0	0	0	0.773598	0.73984	0
hsa-miR-3689d	2.89364	-1.198	0.632606	NA	0	5.56457	0	6.96238	0	4.83489
hsa-miR-369-3p	127.636	-2.10294	0.00020407	0.00520756	56.2868	53.7909	35.1674	219.702	321.091	79.7757
hsa-miR-369-5p	166.366	-1.81153	0.00220763	0.0276587	100.261	50.0812	70.3347	236.721	441.685	99.1153
hsa-miR-3690	12.404	-0.432071	0.512176	NA	9.6743	7.41943	14.2344	15.472	15.5366	12.0872
hsa-miR-3691-3p	26.4476	0.27681	0.648499	NA	39.5767	20.4034	25.9569	17.7927	16.2765	38.6791
hsa-miR-3691-5p	12.907	0.280623	0.689882	NA	14.9512	20.4034	7.53586	12.3776	8.87809	13.296
hsa-miR-3692-3p	18.361	-0.153543	0.777871	NA	19.3486	16.6937	15.909	21.6607	14.7968	21.757
hsa-miR-3692-5p	82.3346	0.105567	0.809495	0.946931	111.694	66.7749	77.0333	112.172	56.2279	70.1059
hsa-miR-370-3p	160.133	-1.19089	0.00679574	0.0600291	75.6354	103.872	113.875	239.042	306.294	122.081
hsa-miR-370-5p	7.85716	-0.0493281	0.975694	NA	8.79482	0	14.2344	10.0568	14.057	0
hsa-miR-3713	3.79541	1.4208	0.547652	NA	14.0717	0	2.51195	6.18878	0	0
hsa-miR-3714	4.41075	0.476717	0.836415	NA	6.15637	0	9.2105	0	11.0976	0
hsa-miR-371a-3p	1.13227	-3.48441	0.306957	NA	0	0	0	3.09439	3.6992	0
hsa-miR-371a-5p	0.639039	-2.66103	0.502511	NA	0	0	0	3.09439	0.73984	0
hsa-miR-371b-3p	1.41661	4.14788	0.191664	NA	2.63844	0	5.86123	0	0	0
hsa-miR-371b-5p	3.57363	-4.01963	0.029753	NA	0	1.85486	0	2.32079	5.17888	12.0872
hsa-miR-373-3p	5.59379	-2.00485	0.234139	NA	0	7.41943	0	6.18878	6.65856	13.296
hsa-miR-373-5p	5.11307	0.0359469	0.982917	NA	7.03585	0	8.37318	10.8304	4.43904	0
hsa-miR-374a-3p	34.5854	-0.407368	0.462345	0.791034	34.2998	29.6777	25.1195	54.9254	19.9757	43.514
hsa-miR-374a-5p	253.228	-0.655595	0.159488	0.465625	184.691	228.148	178.349	447.913	338.847	141.421
hsa-miR-374b-3p	9.50068	-0.834204	0.255729	NA	7.03585	5.56457	7.53586	10.0568	11.0976	15.7134
hsa-miR-374b-5p	123.226	-0.133495	0.769452	0.93526	154.789	98.3075	99.6409	160.135	157.586	68.8972
hsa-miR-374c-5p	1.01458	-3.32591	0.346746	NA	0	0	0	3.86799	2.21952	0
hsa-miR-375	5370.82	0.239192	0.588912	0.886606	6179.24	3837.7	7427.85	5091.05	7012.95	2676.11
hsa-miR-376a-2-5p	4.80563	-4.49177	0.0495419	NA	0	1.85486	0	10.0568	0	16.9221
hsa-miR-376a-3p	136.174	-3.18916	5.90368e-09	1.35588e-06	35.1793	14.8389	29.3061	287.005	335.888	114.829
hsa-miR-376a-5p	14.2639	-0.36903	0.608606	NA	5.27689	16.6937	15.909	19.3399	16.2765	12.0872
hsa-miR-376b-3p	48.693	-1.64955	0.000614703	0.0125652	25.505	16.6937	27.6315	81.2278	93.9597	47.1402
hsa-miR-376b-5p	1.80506	-4.14986	0.290859	NA	0	0	0	10.8304	0	0
hsa-miR-376c-3p	493.436	-1.64947	0.000999051	0.0156871	156.548	220.728	338.277	1065.24	825.662	354.156
hsa-miR-376c-5p	4.18165	-5.36375	0.0322423	NA	0	0	0	15.472	9.61793	0
hsa-miR-377-3p	36.8963	-3.37592	2.53344e-06	0.000174554	13.1922	1.85486	3.34927	69.6238	81.3824	51.9751
hsa-miR-377-5p	6.81322	-0.417831	0.800729	NA	12.3127	0	5.02391	13.9248	9.61793	0
hsa-miR-378a-3p	655.818	-0.830674	0.00207329	0.027471	582.217	458.15	375.956	855.599	919.622	743.365
hsa-miR-378a-5p	55.6977	-0.33398	0.44458	0.773316	41.3356	51.936	55.263	78.907	68.0653	38.6791
hsa-miR-378b	7.528	0.0990932	0.950848	NA	13.1922	0	10.0478	10.8304	11.0976	0
hsa-miR-378c	60.9314	-0.822541	0.0248598	0.149043	34.2998	48.2263	50.2391	82.0014	84.3418	66.4798
hsa-miR-378d	15.9384	-1.11243	0.0685375	NA	12.3127	9.27429	8.37318	20.1135	17.7562	27.8006
hsa-miR-378e	7.67539	0.541522	0.667865	NA	8.79482	7.41943	10.8851	9.28317	0	9.66979
hsa-miR-378f	10.4802	0.0600241	0.939896	NA	13.1922	7.41943	10.8851	9.28317	5.17888	16.9221
hsa-miR-378g	10.1964	-0.495094	0.73506	NA	10.5538	1.85486	12.5598	0	9.61793	26.5919
hsa-miR-378h	10.4662	-0.380401	0.593129	NA	7.03585	11.1291	9.2105	10.8304	8.87809	15.7134
hsa-miR-378i	17.6287	-0.363438	0.561434	NA	20.2281	9.27429	15.909	21.6607	13.3171	25.3832
hsa-miR-378j	4.01896	-5.30702	0.0350556	NA	0	0	0	10.0568	14.057	0
hsa-miR-379-3p	8.74819	-1.02551	0.52489	NA	6.15637	0	10.8851	15.472	19.9757	0
hsa-miR-379-5p	655.759	-0.761243	0.123181	0.394683	498.666	311.616	648.922	1022.7	1077.95	374.704
hsa-miR-380-3p	5.96958	0.8612	0.601715	NA	9.6743	0	13.3971	3.86799	8.87809	0
hsa-miR-380-5p	3.3968	-5.06498	0.0510948	NA	0	0	0	9.28317	11.0976	0
hsa-miR-381-3p	213.633	-2.72513	1.47335e-09	9.5104e-07	85.3097	48.2263	34.33	485.046	348.465	280.424
hsa-miR-381-5p	3.9434	-4.18386	0.0736876	NA	0	1.85486	0	8.50957	0	13.296
hsa-miR-382-3p	86.4642	-1.84537	0.000117388	0.00366269	48.3715	27.8229	36.0047	174.059	157.586	74.9408
hsa-miR-382-5p	424.758	-1.56803	4.74055e-05	0.0020414	277.916	155.808	207.655	679.219	814.564	413.383
hsa-miR-383-3p	13.9709	0.380171	0.595842	NA	7.03585	24.1132	16.7464	10.0568	12.5773	13.296
hsa-miR-383-5p	14.3468	-0.243956	0.679803	NA	11.4333	12.984	15.0717	17.0191	16.2765	13.296
hsa-miR-384	4.28308	0.209993	0.901298	NA	6.15637	0	7.53586	3.86799	8.13824	0
hsa-miR-3907	45.6163	-0.150349	0.687922	0.93109	50.1305	37.0972	41.8659	52.6046	43.6506	48.3489
hsa-miR-3908	3.58917	1.57212	0.494331	NA	4.39741	0	11.7225	5.41518	0	0
hsa-miR-3909	26.2901	0.102222	0.848931	NA	31.6613	27.8229	21.7703	23.2079	17.0163	36.2617
hsa-miR-3910	2.24765	-4.47095	0.120186	NA	0	0	0	3.86799	9.61793	0
hsa-miR-3911	43.5423	0.07437	0.908708	0.978285	26.3844	42.6617	65.3108	44.8687	65.106	16.9221
hsa-miR-3912-5p	1.03146	-3.34615	0.396361	NA	0	0	0	6.18878	0	0
hsa-miR-3913-3p	11.1551	0.209856	0.781888	NA	14.0717	12.984	9.2105	15.472	10.3578	4.83489
hsa-miR-3913-5p	4.19658	1.86115	0.399257	NA	10.5538	0	9.2105	5.41518	0	0
hsa-miR-3914	6.14264	-0.0577971	0.971719	NA	7.03585	0	10.8851	10.0568	8.87809	0
hsa-miR-3915	22.8517	-0.160903	0.807338	NA	16.7102	33.3874	15.0717	16.2456	17.0163	38.6791
hsa-miR-3916	48.4122	-0.00151119	0.996657	0.998105	45.733	42.6617	56.1003	45.6423	49.5693	50.7664
hsa-miR-3917	7.56885	0.146195	0.909156	NA	7.91533	7.41943	8.37318	0	9.61793	12.0872
hsa-miR-3918	7.60005	-0.158146	0.864378	NA	11.4333	3.70972	5.86123	4.64159	6.65856	13.296
hsa-miR-3919	10.9106	-1.06901	0.170488	NA	5.27689	5.56457	10.0478	21.6607	9.61793	13.296
hsa-miR-3920	12.9523	-0.198182	0.781701	NA	12.3127	11.1291	12.5598	19.3399	6.65856	15.7134
hsa-miR-3921	7.00436	0.26514	0.755396	NA	9.6743	9.27429	4.18659	6.18878	6.65856	6.04362
hsa-miR-3922-3p	1.28933	-3.6664	0.351797	NA	0	0	0	7.73598	0	0
hsa-miR-3922-5p	21.1242	0.256365	0.641693	NA	17.5896	27.8229	24.2822	19.3399	24.4147	13.296
hsa-miR-3923	13.7788	-0.0305985	0.970445	NA	26.3844	5.56457	8.37318	17.0191	9.61793	15.7134
hsa-miR-3924	6.71687	0.373967	0.687223	NA	10.5538	5.56457	6.69855	6.18878	8.87809	2.41745
hsa-miR-3925-3p	3.0325	-4.90157	0.0651843	NA	0	0	0	10.0568	8.13824	0
hsa-miR-3925-5p	8.51629	0.592125	0.71336	NA	10.5538	0	20.0956	10.8304	9.61793	0
hsa-miR-3926	7.37445	0.4007	0.686564	NA	5.27689	11.1291	9.2105	9.28317	8.13824	1.20872
hsa-miR-3927-3p	0.8744	-3.11283	0.40242	NA	0	0	0	1.5472	3.6992	0
hsa-miR-3927-5p	3.76656	0.440178	0.851617	NA	8.79482	0	4.18659	0	9.61793	0
hsa-miR-3928-3p	8.77383	0.14806	0.92677	NA	15.8307	0	11.7225	15.472	9.61793	0
hsa-miR-3928-5p	51.673	-0.12248	0.730402	0.93109	51.0099	44.5166	52.7511	60.3406	55.488	45.9315
hsa-miR-3929	45.8122	-0.102022	0.872122	0.959892	60.6842	46.3715	25.1195	23.9815	37.7319	80.9845
hsa-miR-3934-3p	13.7907	0.0124864	0.98396	NA	12.3127	12.984	15.909	10.8304	12.5773	18.1308
hsa-miR-3934-5p	32.5549	-0.0129724	0.980011	NA	40.4562	24.1132	31.8181	20.1135	37.7319	41.0966
hsa-miR-3935	16.3448	0.146254	0.830589	NA	28.1434	9.27429	13.3971	12.3776	15.5366	19.3396
hsa-miR-3936	6.56127	0.631387	0.732494	NA	10.5538	5.56457	7.53586	0	0	15.7134
hsa-miR-3937	7.95091	0.398453	0.628837	NA	10.5538	9.27429	7.53586	10.0568	6.65856	3.62617
hsa-miR-3938	16.7535	0.442047	0.539846	NA	16.7102	25.968	15.0717	8.50957	8.87809	25.3832
hsa-miR-3939	65.486	0.00286758	0.993383	0.997965	67.7201	53.7909	74.5213	62.6614	76.2036	58.0187
hsa-miR-3940-3p	45.7284	-0.541601	0.233532	0.568565	51.0099	24.1132	35.1674	49.5103	48.0896	66.4798
hsa-miR-3940-5p	297.669	0.667062	0.168335	0.481256	248.014	485.973	363.396	205.777	359.562	123.29
hsa-miR-3941	14.938	-0.147799	0.807464	NA	19.3486	11.1291	11.7225	14.6984	17.0163	15.7134
hsa-miR-3942-5p	1.52469	-3.91179	0.215476	NA	0	0	0	6.18878	2.95936	0
hsa-miR-3943	16.8603	-0.0606218	0.929337	NA	14.0717	20.4034	15.0717	7.73598	18.496	25.3832
hsa-miR-3944-3p	17.9547	0.0300889	0.954102	NA	16.7102	18.5486	19.2583	17.7927	18.496	16.9221
hsa-miR-3944-5p	11.7693	0.636832	0.372105	NA	9.6743	22.2583	11.7225	10.8304	8.87809	7.25234
hsa-miR-3945	20.4328	0.108775	0.843283	NA	19.3486	27.8229	16.7464	17.0191	16.2765	25.3832
hsa-miR-3960	495.319	0.857827	0.00803155	0.0691717	536.484	784.605	596.171	343.477	451.303	259.875
hsa-miR-3972	18.6296	-0.206553	0.715474	NA	17.5896	12.984	20.933	16.2456	25.8944	18.1308
hsa-miR-3973	0.891278	-3.13902	0.396428	NA	0	0	0	3.86799	1.47968	0
hsa-miR-3974	235.88	0.119991	0.755708	0.93526	278.796	170.647	285.526	222.023	156.106	302.181
hsa-miR-3976	10.9248	-0.398896	0.562688	NA	8.79482	7.41943	11.7225	14.6984	9.61793	13.296
hsa-miR-3977	1.39013	-3.77932	0.240237	NA	0	0	0	4.64159	3.6992	0
hsa-miR-3978	29.4762	-0.455692	0.493826	NA	39.5767	12.984	20.933	30.9439	19.2359	53.1838
hsa-miR-409-3p	930.857	-1.9163	0.00123773	0.018539	548.797	246.696	373.444	1631.52	2315.7	468.985
hsa-miR-409-5p	61.6948	-1.80138	6.65282e-05	0.00241252	28.1434	25.968	28.4688	106.756	122.814	58.0187
hsa-miR-410-3p	1.72629	-4.08708	0.298339	NA	0	0	0	0	10.3578	0
hsa-miR-410-5p	12.1563	0.259612	0.704236	NA	18.4691	12.984	8.37318	11.604	11.8374	9.66979
hsa-miR-411-3p	10.0323	-0.156672	0.838772	NA	9.6743	5.56457	12.5598	9.28317	7.3984	15.7134
hsa-miR-411-5p	446.743	-0.528124	0.316107	0.668091	338.6	259.68	499.042	652.143	724.304	206.692
hsa-miR-412-3p	23.6306	0.352542	0.486984	NA	26.3844	29.6777	23.4449	14.6984	22.1952	25.3832
hsa-miR-412-5p	15.6114	-0.427521	0.525445	NA	8.79482	20.4034	11.7225	16.2456	24.4147	12.0872
hsa-miR-421	91.3734	-0.628953	0.166704	0.47858	83.5508	61.2103	70.3347	77.3598	172.383	83.4019
hsa-miR-422a	13.7692	-0.280201	0.725956	NA	22.8665	9.27429	5.02391	18.5663	14.7968	12.0872
hsa-miR-423-3p	1568.47	-0.725352	0.00218592	0.0276587	1336.81	1072.11	1137.08	1804.8	2323.1	1736.94
hsa-miR-423-5p	2359.48	-0.496112	0.0580255	0.254647	2348.22	1830.75	1693.06	2257.36	2846.17	3181.36
hsa-miR-424-3p	38.1646	-0.159417	0.81912	0.949263	27.2639	63.0652	19.2583	59.567	42.9107	16.9221
hsa-miR-424-5p	222.809	-1.51938	0.00948773	0.077822	81.7918	105.727	158.253	319.496	551.921	119.664
hsa-miR-425-3p	213.829	-0.0442247	0.911869	0.978285	285.832	192.905	153.229	275.401	229.351	146.256
hsa-miR-425-5p	2012.67	-0.0529197	0.895599	0.972957	3032.45	1619.29	1274.4	1752.97	1852.56	2544.36
hsa-miR-4251	0.863147	-3.0934	0.433849	NA	0	0	0	0	5.17888	0
hsa-miR-4252	10.5916	-0.145385	0.835008	NA	11.4333	7.41943	10.8851	12.3776	8.13824	13.296
hsa-miR-4253	27.2461	-0.310288	0.544211	NA	23.746	14.8389	33.4927	33.2647	30.3335	27.8006
hsa-miR-4254	25.9517	-0.112531	0.863391	NA	22.8665	16.6937	34.33	13.1512	25.1546	43.514
hsa-miR-4255	10.9124	0.272364	0.727233	NA	14.0717	11.1291	10.8851	13.9248	11.8374	3.62617
hsa-miR-4256	14.0282	-0.26909	0.688576	NA	14.9512	14.8389	8.37318	13.1512	11.0976	21.757
hsa-miR-4257	14.1054	0.0697259	0.907536	NA	17.5896	11.1291	14.2344	12.3776	14.7968	14.5047
hsa-miR-4258	29.7939	0.447551	0.316324	NA	29.0229	38.952	35.1674	23.2079	22.1952	30.2181
hsa-miR-4259	35.1645	-0.198089	0.684859	0.930705	20.2281	42.6617	36.0047	39.4535	30.3335	42.3053
hsa-miR-4260	3.0325	-4.90157	0.0651843	NA	0	0	0	10.0568	8.13824	0
hsa-miR-4261	15.0093	-0.301302	0.741438	NA	22.8665	1.85486	15.0717	14.6984	25.8944	9.66979
hsa-miR-4262	2.80659	-0.465949	0.80069	NA	5.27689	0	1.67464	6.18878	3.6992	0
hsa-miR-4264	2.41457	4.91297	0.0735566	NA	5.27689	0	9.2105	0	0	0
hsa-miR-4265	12.5404	0.548754	0.377736	NA	14.0717	14.8389	15.909	11.604	10.3578	8.46106
hsa-miR-4266	1.23307	-3.60424	0.360187	NA	0	0	0	0	7.3984	0
hsa-miR-4267	7.61382	-0.248065	0.878273	NA	13.1922	0	7.53586	12.3776	12.5773	0
hsa-miR-4268	55.9087	0.371754	0.357028	0.700833	61.5637	51.936	75.3586	39.4535	63.6263	43.514
hsa-miR-4269	8.47496	-0.443935	0.782225	NA	8.79482	0	12.5598	14.6984	14.7968	0
hsa-miR-4270	17.2293	0.26543	0.650431	NA	14.9512	25.968	15.909	13.1512	14.057	19.3396
hsa-miR-4271	13.9141	0.390425	0.539923	NA	14.0717	22.2583	11.7225	13.9248	11.8374	9.66979
hsa-miR-4272	0.762345	-2.91443	0.451387	NA	0	0	0	3.09439	1.47968	0
hsa-miR-4273	12.4303	-0.454335	0.491903	NA	7.91533	14.8389	9.2105	12.3776	13.3171	16.9221
hsa-miR-4274	57.7283	0.867389	0.0535666	0.245223	51.0099	98.3075	74.5213	35.5855	32.553	54.3925
hsa-miR-4275	13.3288	0.233287	0.727533	NA	17.5896	12.984	12.5598	7.73598	17.0163	12.0872
hsa-miR-4276	1.28933	-3.6664	0.351797	NA	0	0	0	7.73598	0	0
hsa-miR-4277	4.16477	-5.35815	0.0318792	NA	0	0	0	13.1512	11.8374	0
hsa-miR-4278	4.85051	0.673265	0.691521	NA	5.27689	0	12.5598	3.86799	7.3984	0
hsa-miR-4279	47.2522	0.159663	0.737733	0.93109	48.3715	55.6457	45.2152	27.8495	39.9514	66.4798
hsa-miR-4280	11.8157	0.67753	0.433117	NA	7.91533	20.4034	15.909	13.1512	11.0976	2.41745
hsa-miR-4281	529.525	0.0770166	0.869856	0.959892	346.516	660.33	625.477	654.464	637.742	252.623
hsa-miR-4283	6.14888	-0.165034	0.919411	NA	10.5538	0	6.69855	9.28317	10.3578	0
hsa-miR-4284	3.96187	1.14396	0.615707	NA	9.6743	0	6.69855	0	7.3984	0
hsa-miR-4285	247.861	0.230879	0.58862	0.886606	197.004	322.745	284.688	222.023	327.749	132.96
hsa-miR-4286	77.8849	-0.0717219	0.856787	0.959892	99.3814	66.7749	61.1242	96.6997	59.9271	83.4019
hsa-miR-4287	9.41449	0.851422	0.29452	NA	7.91533	20.4034	8.37318	5.41518	5.91872	8.46106
hsa-miR-4288	4.65426	-0.371676	0.822401	NA	6.15637	0	5.86123	8.50957	7.3984	0
hsa-miR-429	1114.3	0.0133202	0.968827	0.995913	1281.4	1122.19	954.543	703.2	1387.94	1236.52
hsa-miR-4290	44.9675	0.250359	0.569506	0.87783	37.8177	63.0652	46.0525	37.1327	32.553	53.1838
hsa-miR-4291	113.302	-2.37873	0.00100179	0.0156871	16.7102	33.3874	59.4496	218.928	298.156	53.1838
hsa-miR-4292	43.0605	0.536684	0.152321	0.450427	46.6125	53.7909	52.7511	30.9439	39.2115	35.053
hsa-miR-4293	16.6666	-0.184919	0.741345	NA	14.0717	14.8389	17.5837	15.472	16.2765	21.757
hsa-miR-4294	4.07085	-0.278991	0.930087	NA	0	11.1291	0	0	0	13.296
hsa-miR-4296	11.2218	-0.115691	0.860205	NA	9.6743	12.984	10.0478	12.3776	12.5773	9.66979
hsa-miR-4297	6.538	0.0332973	0.983818	NA	9.6743	0	10.0478	6.18878	13.3171	0
hsa-miR-4298	28.3177	0.076992	0.864087	NA	25.505	33.3874	28.4688	24.7551	25.1546	32.6355
hsa-miR-4299	3.99227	2.11751	0.230047	NA	7.03585	3.70972	8.37318	0	0	4.83489
hsa-miR-4300	6.31583	-1.04501	0.553654	NA	0	12.984	0	8.50957	10.3578	6.04362
hsa-miR-4301	41.2327	-0.325447	0.477232	0.807893	43.9741	29.6777	36.0047	56.4726	51.049	30.2181
hsa-miR-4302	26.0556	0.0562431	0.907557	NA	30.7819	27.8229	20.933	22.4343	22.9351	31.4268
hsa-miR-4303	22.402	0.493179	0.346463	NA	35.1793	18.5486	24.2822	18.5663	18.496	19.3396
hsa-miR-4304	89.5951	0.444978	0.215529	0.545953	125.766	98.3075	85.4065	88.1901	57.7076	82.1932
hsa-miR-4305	3.66141	0.0575884	0.980606	NA	5.27689	0	5.86123	10.8304	0	0
hsa-miR-4306	4.55525	1.38214	0.399284	NA	10.5538	0	9.2105	3.86799	3.6992	0
hsa-miR-4307	9.97748	-0.422538	0.577607	NA	9.6743	9.27429	6.69855	15.472	6.65856	12.0872
hsa-miR-4308	11.1619	0.0214198	0.974828	NA	13.1922	11.1291	9.2105	10.0568	8.87809	14.5047
hsa-miR-4309	27.0854	-0.101551	0.863161	NA	16.7102	27.8229	34.33	30.9439	36.992	15.7134
hsa-miR-431-3p	20.4792	-0.319751	0.535515	NA	18.4691	20.4034	15.909	18.5663	22.9351	26.5919
hsa-miR-431-5p	114.684	-2.75317	0.000172478	0.00495156	63.3227	7.41943	16.7464	197.267	275.221	128.125
hsa-miR-4310	10.2274	0.407059	0.581743	NA	9.6743	16.6937	9.2105	11.604	8.13824	6.04362
hsa-miR-4311	14.6462	-0.142111	0.826917	NA	8.79482	20.4034	13.3971	14.6984	18.496	12.0872
hsa-miR-4312	31.9281	-0.0210111	0.966224	NA	36.0587	18.5486	39.354	26.3023	36.2522	35.053
hsa-miR-4313	11.8595	0.185084	0.772652	NA	11.4333	12.984	13.3971	12.3776	8.87809	12.0872
hsa-miR-4314	1.28933	-3.6664	0.351797	NA	0	0	0	7.73598	0	0
hsa-miR-4315	6.90577	-2.42046	0.122317	NA	0	7.41943	0	10.8304	11.0976	12.0872
hsa-miR-4316	6.19839	0.332612	0.838396	NA	11.4333	0	9.2105	6.18878	10.3578	0
hsa-miR-4317	14.6366	-0.264534	0.686857	NA	12.3127	12.984	14.2344	10.0568	14.057	24.1745
hsa-miR-4319	11.9506	0.0937564	0.940896	NA	7.91533	14.8389	14.2344	17.7927	0	16.9221
hsa-miR-432-3p	9.74486	0.227095	0.747592	NA	9.6743	9.27429	12.5598	10.8304	8.87809	7.25234
hsa-miR-432-5p	708.761	-1.52449	0.00357189	0.039064	510.099	218.873	366.745	721.767	1799.29	635.788
hsa-miR-4320	1.80506	-4.14986	0.290859	NA	0	0	0	10.8304	0	0
hsa-miR-4321	157.662	0.298861	0.444926	0.773316	137.199	196.615	189.234	128.417	199.017	95.4891
hsa-miR-4322	64.857	-0.3544	0.370612	0.716135	65.0816	59.3555	46.0525	69.6238	54.7482	94.2804
hsa-miR-4323	11.5362	0.175661	0.818311	NA	5.27689	12.984	18.421	10.8304	9.61793	12.0872
hsa-miR-4324	59.0386	-0.148455	0.737874	0.93109	78.2739	42.6617	46.0525	68.8502	45.8701	72.5234
hsa-miR-4325	6.48703	0.08492	0.964013	NA	0	20.4034	0	3.86799	7.3984	7.25234
hsa-miR-4326	38.8406	-0.122543	0.783274	0.946515	42.2151	29.6777	39.354	53.3782	36.992	31.4268
hsa-miR-4327	33.5288	0.336557	0.428677	NA	29.9024	44.5166	38.5166	28.6231	31.8131	27.8006
hsa-miR-4328	6.67041	-0.178717	0.850664	NA	6.15637	5.56457	6.69855	3.86799	4.43904	13.296
hsa-miR-4329	66.2596	0.0728188	0.878154	0.964989	102.02	42.6617	57.775	65.7558	49.5693	79.7757
hsa-miR-433-3p	19.6632	-0.046513	0.931629	NA	20.2281	14.8389	22.6076	17.0191	25.1546	18.1308
hsa-miR-433-5p	1.98888	4.63476	0.107667	NA	4.39741	0	7.53586	0	0	0
hsa-miR-4330	3.97238	0.855929	0.71165	NA	5.27689	0	10.0478	8.50957	0	0
hsa-miR-4417	22.9968	0.292291	0.570492	NA	26.3844	31.5326	18.421	21.6607	17.0163	22.9657
hsa-miR-4418	7.13935	0.554931	0.738208	NA	6.15637	0	19.2583	9.28317	8.13824	0
hsa-miR-4419a	14.0429	0.305982	0.627164	NA	14.0717	22.2583	10.8851	12.3776	12.5773	12.0872
hsa-miR-4419b	17.8409	-0.0894647	0.876375	NA	14.9512	18.5486	18.421	23.2079	12.5773	19.3396
hsa-miR-4420	2.65133	-4.70834	0.0852075	NA	0	0	0	8.50957	7.3984	0
hsa-miR-4421	6.70264	-0.794925	0.625581	NA	5.27689	0	9.2105	13.1512	12.5773	0
hsa-miR-4422	5.59991	-0.363517	0.82732	NA	6.15637	0	8.37318	13.1512	5.91872	0
hsa-miR-4423-3p	2.97495	-1.60382	0.39259	NA	0.879482	0	3.34927	6.96238	6.65856	0
hsa-miR-4423-5p	8.51703	-0.105729	0.890141	NA	7.03585	9.27429	8.37318	10.8304	5.91872	9.66979
hsa-miR-4424	4.90711	-0.642307	0.71845	NA	9.6743	0	1.67464	7.73598	10.3578	0
hsa-miR-4425	12.8723	0.105414	0.882573	NA	17.5896	14.8389	7.53586	8.50957	11.8374	16.9221
hsa-miR-4426	3.81172	0.811956	0.62977	NA	6.15637	0	8.37318	4.64159	3.6992	0
hsa-miR-4427	17.6135	0.1531	0.809804	NA	24.6255	12.984	17.5837	23.2079	10.3578	16.9221
hsa-miR-4428	11.9064	0.0292475	0.966895	NA	7.91533	14.8389	13.3971	7.73598	11.8374	15.7134
hsa-miR-4429	45.4664	-0.30342	0.581729	0.884794	43.9741	37.0972	40.1913	30.9439	34.7725	85.8193
hsa-miR-4430	6.11921	-0.426324	0.793349	NA	8.79482	0	6.69855	11.604	9.61793	0
hsa-miR-4431	10.9366	-0.298083	0.689749	NA	10.5538	7.41943	10.8851	9.28317	8.13824	19.3396
hsa-miR-4432	6.1891	-0.494151	0.769544	NA	3.51793	0	11.7225	10.0568	11.8374	0
hsa-miR-4433a-3p	1.7168	4.42352	0.137912	NA	5.27689	0	5.02391	0	0	0
hsa-miR-4433a-5p	11.4608	0.45508	0.508777	NA	11.4333	18.5486	10.0478	8.50957	8.13824	12.0872
hsa-miR-4433b-3p	7.5255	2.17948	0.18992	NA	7.91533	20.4034	8.37318	0	0	8.46106
hsa-miR-4433b-5p	7.11061	-0.288423	0.861868	NA	13.1922	0	5.86123	15.472	8.13824	0
hsa-miR-4434	1.24432	-3.62026	0.285681	NA	0	0	0	1.5472	5.91872	0
hsa-miR-4435	20.0176	0.246574	0.715514	NA	20.2281	12.984	30.9808	12.3776	13.3171	30.2181
hsa-miR-4436a	12.8666	0.0173344	0.977558	NA	12.3127	11.1291	15.0717	11.604	12.5773	14.5047
hsa-miR-4436b-3p	15.6434	0.266141	0.639105	NA	17.5896	18.5486	15.0717	13.1512	12.5773	16.9221
hsa-miR-4436b-5p	23.6735	0.570025	0.292509	NA	31.6613	20.4034	32.6554	25.5287	18.496	13.296
hsa-miR-4437	7.66974	-0.667112	0.469202	NA	6.15637	7.41943	4.18659	5.41518	5.91872	16.9221
hsa-miR-4438	13.4726	-0.132006	0.865249	NA	16.7102	12.984	9.2105	19.3399	17.7562	4.83489
hsa-miR-4439	4.08007	0.346525	0.882179	NA	5.27689	0	8.37318	10.8304	0	0
hsa-miR-4440	220.454	0.124631	0.800664	0.946931	277.037	213.309	198.444	163.229	111.716	358.991
hsa-miR-4441	2.6457	-4.70539	0.0854681	NA	0	0	0	7.73598	8.13824	0
hsa-miR-4442	7.82413	0.718972	0.582444	NA	4.39741	12.984	11.7225	6.96238	0	10.8785
hsa-miR-4443	8.35728	0.453713	0.721035	NA	7.03585	9.27429	12.5598	11.604	0	9.66979
hsa-miR-4444	18.5743	-0.579536	0.274038	NA	13.1922	16.6937	15.0717	24.7551	19.9757	21.757
hsa-miR-4445-3p	4.99336	0.255652	0.880417	NA	6.15637	0	10.0478	10.0568	3.6992	0
hsa-miR-4445-5p	2.12843	4.732	0.095397	NA	4.39741	0	8.37318	0	0	0
hsa-miR-4446-3p	20.584	0.279002	0.61795	NA	22.8665	18.5486	25.9569	12.3776	24.4147	19.3396
hsa-miR-4446-5p	30.2915	0.369112	0.399002	NA	36.0587	37.0972	29.3061	22.4343	26.6343	30.2181
hsa-miR-4447	8.41938	0.479059	0.57651	NA	8.79482	12.984	7.53586	5.41518	3.6992	12.0872
hsa-miR-4448	29.5916	0.194928	0.710465	NA	41.3356	35.2423	18.421	23.2079	30.3335	29.0094
hsa-miR-4449	23.6213	-0.217618	0.756095	NA	12.3127	37.0972	16.7464	20.8871	14.7968	39.8879
hsa-miR-4450	9.25161	-0.0194037	0.990331	NA	13.1922	0	14.2344	16.2456	11.8374	0
hsa-miR-4451	16.0641	-0.28356	0.632399	NA	15.8307	12.984	14.2344	17.7927	12.5773	22.9657
hsa-miR-4452	2.66821	-4.71702	0.0868409	NA	0	0	0	10.8304	5.17888	0
hsa-miR-4453	5.72818	-0.253342	0.877713	NA	9.6743	0	5.86123	7.73598	11.0976	0
hsa-miR-4454	166.444	-0.160127	0.80384	0.946931	288.47	87.1783	95.4543	301.703	101.358	124.498
hsa-miR-4455	6.50249	0.0994209	0.910294	NA	8.79482	5.56457	5.86123	8.50957	6.65856	3.62617
hsa-miR-4456	2.9713	-2.10754	0.393901	NA	0	3.70972	0	9.28317	0	4.83489
hsa-miR-4457	10.884	-0.15884	0.865667	NA	4.39741	11.1291	15.0717	8.50957	4.43904	21.757
hsa-miR-4458	23.512	0.528648	0.320823	NA	26.3844	31.5326	25.1195	14.6984	15.5366	27.8006
hsa-miR-4459	148.935	0.422922	0.400664	0.743048	105.538	231.857	175.837	105.209	199.017	76.1496
hsa-miR-4460	13.3785	0.349766	0.722792	NA	10.5538	11.1291	23.4449	14.6984	19.2359	1.20872
hsa-miR-4461	15.3337	0.279158	0.640142	NA	21.1076	11.1291	17.5837	13.1512	13.3171	15.7134
hsa-miR-4462	66.1982	0.393675	0.42767	0.757493	42.2151	92.7429	91.2677	41.7743	78.4231	50.7664
hsa-miR-4463	19.425	0.276937	0.62327	NA	22.8665	18.5486	21.7703	13.9248	14.057	25.3832
hsa-miR-4464	1.2612	-3.63942	0.270819	NA	0	0	0	3.86799	3.6992	0
hsa-miR-4465	16.869	-0.411122	0.495324	NA	17.5896	7.41943	17.5837	18.5663	20.7155	19.3396
hsa-miR-4466	323.221	0.591713	0.242263	0.579579	279.675	445.166	442.104	313.307	355.123	103.95
hsa-miR-4467	97.504	0.438007	0.351754	0.694437	89.7071	142.824	105.502	112.945	91.7402	42.3053
hsa-miR-4468	11.3924	-0.376073	0.644297	NA	5.27689	5.56457	18.421	14.6984	11.0976	13.296
hsa-miR-4469	87.9467	-0.221261	0.659141	0.919328	101.14	66.7749	74.5213	75.039	55.488	154.717
hsa-miR-4470	14.6033	0.954237	0.110715	NA	15.8307	20.4034	21.7703	10.0568	11.0976	8.46106
hsa-miR-4471	1.88898	-4.22071	0.154529	NA	0	0	0	5.41518	5.91872	0
hsa-miR-4472	9.62058	1.12175	0.153618	NA	7.91533	20.4034	11.7225	6.18878	6.65856	4.83489
hsa-miR-4473	8.74983	-0.0637313	0.931895	NA	10.5538	7.41943	7.53586	6.96238	10.3578	9.66979
hsa-miR-4474-3p	9.09942	-0.0583438	0.939549	NA	10.5538	5.56457	10.0478	7.73598	7.3984	13.296
hsa-miR-4474-5p	13.0231	-0.31155	0.677904	NA	18.4691	5.56457	10.0478	13.1512	10.3578	20.5483
hsa-miR-4475	10.4372	0.0541367	0.945024	NA	15.8307	3.70972	11.7225	11.604	8.87809	10.8785
hsa-miR-4476	26.5351	-0.0916132	0.857217	NA	22.8665	18.5486	35.1674	27.8495	31.8131	22.9657
hsa-miR-4477a	4.20639	2.09475	0.500537	NA	0	20.4034	0	0	0	4.83489
hsa-miR-4477b	0.257866	-1.40928	0.727572	NA	0	0	0	1.5472	0	0
hsa-miR-4478	19.2889	0.601138	0.244758	NA	22.8665	24.1132	22.6076	14.6984	13.3171	18.1308
hsa-miR-4479	118.491	0.421332	0.263216	0.610625	87.0687	172.502	148.205	88.1901	101.358	113.62
hsa-miR-448	9.5017	0.519238	0.530877	NA	16.7102	3.70972	12.5598	6.96238	7.3984	9.66979
hsa-miR-4480	9.69638	-0.773873	0.403972	NA	12.3127	1.85486	6.69855	18.5663	6.65856	12.0872
hsa-miR-4481	9.90211	-0.145647	0.856774	NA	6.15637	14.8389	7.53586	8.50957	6.65856	15.7134
hsa-miR-4482-3p	5.23216	-0.0216723	0.989468	NA	7.91533	0	7.53586	9.28317	6.65856	0
hsa-miR-4482-5p	8.48253	1.09621	0.203469	NA	10.5538	18.5486	5.86123	6.18878	3.6992	6.04362
hsa-miR-4483	2.14122	-4.40103	0.125708	NA	0	0	0	6.18878	6.65856	0
hsa-miR-4484	30.9133	-0.519764	0.414624	NA	21.1076	31.5326	24.2822	22.4343	64.3661	21.757
hsa-miR-4485-3p	96.5011	0.516672	0.286077	0.642042	86.1892	111.291	144.019	86.6429	110.976	39.8879
hsa-miR-4485-5p	12.1987	-0.0367636	0.959577	NA	14.0717	5.56457	15.909	9.28317	16.2765	12.0872
hsa-miR-4486	8.18982	-0.0811995	0.950396	NA	6.15637	9.27429	8.37318	10.8304	0	14.5047
hsa-miR-4487	14.3997	-0.109928	0.876364	NA	18.4691	11.1291	11.7225	22.4343	8.13824	14.5047
hsa-miR-4488	266.246	0.306296	0.277631	0.633403	272.639	332.02	280.502	245.23	283.359	183.726
hsa-miR-4489	11.1731	0.880166	0.252584	NA	9.6743	14.8389	19.2583	9.28317	10.3578	3.62617
hsa-miR-4490	8.17437	0.439636	0.736205	NA	11.4333	5.56457	10.8851	0	6.65856	14.5047
hsa-miR-4491	4.09122	-0.649911	0.701703	NA	3.51793	0	5.86123	8.50957	6.65856	0
hsa-miR-4492	609.854	0.626107	0.0847224	0.315534	501.305	942.268	778.706	461.838	614.807	360.2
hsa-miR-4493	16.3483	0.330469	0.579305	NA	18.4691	12.984	22.6076	10.8304	16.2765	16.9221
hsa-miR-4494	8.60952	-0.482516	0.763856	NA	8.79482	0	12.5598	16.2456	14.057	0
hsa-miR-4495	5.13508	0.497567	0.761004	NA	7.91533	0	10.0478	6.18878	6.65856	0
hsa-miR-4496	23.9927	0.102584	0.832395	NA	24.6255	25.968	24.2822	20.8871	28.8538	19.3396
hsa-miR-4497	93.8417	0.369742	0.371026	0.716135	64.2022	135.405	118.899	71.9446	97.6589	74.9408
hsa-miR-4498	78.4889	3.03288	0.00274562	0.0315289	37.8177	365.407	16.7464	21.6607	14.7968	14.5047
hsa-miR-4499	13.4909	0.156425	0.824677	NA	11.4333	14.8389	16.7464	18.5663	13.3171	6.04362
hsa-miR-449a	1.64237	-4.01925	0.191159	NA	0	0	0	5.41518	4.43904	0
hsa-miR-449b-3p	3.02197	5.23422	0.0445611	NA	11.4333	0	6.69855	0	0	0
hsa-miR-449b-5p	10.1134	-0.392911	0.629056	NA	4.39741	14.8389	7.53586	10.0568	8.13824	15.7134
hsa-miR-449c-3p	10.446	-0.356463	0.609146	NA	9.6743	9.27429	8.37318	9.28317	10.3578	15.7134
hsa-miR-449c-5p	5.36279	-2.51533	0.129465	NA	0	5.56457	0	6.18878	5.91872	14.5047
hsa-miR-4500	9.6173	-0.123229	0.938455	NA	14.0717	0	13.3971	14.6984	15.5366	0
hsa-miR-4501	13.2416	-0.299147	0.703395	NA	18.4691	5.56457	10.8851	17.7927	7.3984	19.3396
hsa-miR-4502	64.8627	-1.26088	0.0323682	0.17733	25.505	46.3715	43.5406	86.6429	147.228	39.8879
hsa-miR-4503	10.6358	-0.55331	0.510043	NA	9.6743	9.27429	6.69855	9.28317	5.91872	22.9657
hsa-miR-4504	4.2502	1.49366	0.503502	NA	8.79482	0	10.0478	0	6.65856	0
hsa-miR-4505	18.8432	-0.222973	0.689216	NA	15.8307	18.5486	17.5837	17.0191	16.2765	27.8006
hsa-miR-4506	9.30626	-0.873882	0.297326	NA	6.15637	3.70972	9.2105	9.28317	8.13824	19.3396
hsa-miR-4507	5.98824	-0.245088	0.880043	NA	7.91533	0	8.37318	9.28317	10.3578	0
hsa-miR-4508	62.0278	0.54611	0.326565	0.680466	81.7918	79.7589	58.6123	37.1327	26.6343	88.2368
hsa-miR-4509	2.96238	-0.0512276	0.97709	NA	5.27689	0	3.34927	6.18878	2.95936	0
hsa-miR-450a-1-3p	3.64904	-5.16804	0.0435118	NA	0	0	0	10.0568	11.8374	0
hsa-miR-450a-2-3p	7.10223	0.175879	0.840067	NA	6.15637	11.1291	5.86123	6.96238	8.87809	3.62617
hsa-miR-450a-5p	11.9242	-0.295386	0.689571	NA	7.03585	18.5486	7.53586	14.6984	14.057	9.66979
hsa-miR-450b-3p	20.2755	0.39971	0.537854	NA	21.1076	24.1132	23.4449	13.1512	9.61793	30.2181
hsa-miR-450b-5p	41.0861	-1.10926	0.0654571	0.270304	29.9024	18.5486	29.3061	68.8502	76.9434	22.9657
hsa-miR-4510	18.3793	0.308927	0.640857	NA	16.7102	31.5326	13.3971	20.8871	9.61793	18.1308
hsa-miR-4511	2.6457	-4.70539	0.0854681	NA	0	0	0	7.73598	8.13824	0
hsa-miR-4512	17.5079	-0.0929256	0.884169	NA	10.5538	27.8229	13.3971	14.6984	19.2359	19.3396
hsa-miR-4513	6.15889	0.0635463	0.968977	NA	7.03585	0	11.7225	10.0568	8.13824	0
hsa-miR-4514	16.0896	0.442015	0.509546	NA	10.5538	29.6777	15.909	12.3776	11.0976	16.9221
hsa-miR-4515	303.346	0.161229	0.788827	0.946931	411.597	393.23	156.579	501.291	126.513	230.866
hsa-miR-4516	166.845	0.723384	0.0413876	0.208147	211.955	259.68	152.392	139.248	93.9597	143.838
hsa-miR-4517	9.60635	-0.031689	0.972143	NA	11.4333	12.984	4.18659	10.8304	3.6992	14.5047
hsa-miR-4518	7.0068	0.532113	0.74504	NA	10.5538	0	14.2344	5.41518	11.8374	0
hsa-miR-4519	38.127	-0.105037	0.833788	0.955873	42.2151	42.6617	25.9569	55.699	29.5936	32.6355
hsa-miR-451a	17.0724	0.0472697	0.976643	NA	17.5896	0	34.33	21.6607	28.8538	0
hsa-miR-451b	1.65362	-4.02848	0.193644	NA	0	0	0	6.96238	2.95936	0
hsa-miR-452-3p	4.54094	0.0386785	0.981476	NA	6.15637	0	7.53586	5.41518	8.13824	0
hsa-miR-452-5p	75.7859	-1.10677	0.0217701	0.138885	61.5637	53.7909	29.3061	139.248	68.0653	102.741
hsa-miR-4520-3p	8.79923	0.345316	0.687206	NA	7.91533	11.1291	10.8851	10.8304	9.61793	2.41745
hsa-miR-4520-5p	0.639039	-2.66103	0.502511	NA	0	0	0	3.09439	0.73984	0
hsa-miR-4521	17.2128	-0.785017	0.154054	NA	14.0717	11.1291	12.5598	23.9815	22.1952	19.3396
hsa-miR-4522	8.31143	0.953152	0.448229	NA	6.15637	16.6937	10.0478	8.50957	0	8.46106
hsa-miR-4523	16.2898	-0.0528258	0.943824	NA	18.4691	9.27429	20.0956	21.6607	22.1952	6.04362
hsa-miR-4524a-3p	9.2806	0.621562	0.484773	NA	19.3486	7.41943	6.69855	10.0568	3.6992	8.46106
hsa-miR-4524a-5p	3.73971	0.00722225	0.996604	NA	5.27689	0	5.86123	4.64159	6.65856	0
hsa-miR-4524b-3p	1.23307	-3.60424	0.360187	NA	0	0	0	0	7.3984	0
hsa-miR-4525	0.515732	-2.35398	0.554505	NA	0	0	0	3.09439	0	0
hsa-miR-4526	8.30892	0.200297	0.90121	NA	12.3127	0	14.2344	8.50957	14.7968	0
hsa-miR-4527	8.01079	-0.677918	0.419939	NA	8.79482	5.56457	4.18659	12.3776	11.0976	6.04362
hsa-miR-4529-3p	0.515732	-2.35398	0.554505	NA	0	0	0	3.09439	0	0
hsa-miR-4529-5p	7.11271	-0.797325	0.622645	NA	6.15637	0	9.2105	15.472	11.8374	0
hsa-miR-4530	265.12	1.29866	0.00416815	0.043513	298.144	487.828	346.65	163.229	217.513	77.3583
hsa-miR-4531	17.6	0.312988	0.606029	NA	18.4691	18.5486	20.933	12.3776	11.0976	24.1745
hsa-miR-4532	1323.79	0.618786	0.197971	0.520522	1072.97	2105.26	1633.61	1102.38	1532.95	495.577
hsa-miR-4533	21.2753	0.0375082	0.941937	NA	23.746	18.5486	21.7703	17.0191	19.9757	26.5919
hsa-miR-4534	23.7499	0.448868	0.374837	NA	21.1076	33.3874	28.4688	20.8871	22.9351	15.7134
hsa-miR-4535	22.3175	0.463376	0.3763	NA	34.2998	18.5486	24.2822	20.8871	17.7562	18.1308
hsa-miR-4537	6.42387	0.612796	0.713654	NA	13.1922	0	10.0478	11.604	3.6992	0
hsa-miR-4538	13.6492	-0.1867	0.79927	NA	7.91533	9.27429	20.933	18.5663	15.5366	9.66979
hsa-miR-4539	27.5992	0.494948	0.545427	NA	21.987	46.3715	29.3061	32.4911	31.8131	3.62617
hsa-miR-454-3p	185.208	0.156382	0.697724	0.93109	253.291	185.486	147.368	243.683	160.545	120.872
hsa-miR-454-5p	15.1377	-0.24792	0.689407	NA	18.4691	9.27429	13.3971	20.1135	16.2765	13.296
hsa-miR-4540	5.46392	-0.280235	0.864494	NA	8.79482	0	5.86123	8.50957	9.61793	0
hsa-miR-455-3p	58.1658	-0.681416	0.205844	0.533182	47.492	38.952	47.7271	93.6053	91.0004	30.2181
hsa-miR-455-5p	327.37	-0.836873	0.0390662	0.197916	279.675	217.018	208.492	379.836	622.946	256.249
hsa-miR-4632-3p	107.429	0.411949	0.524703	0.844673	74.7559	139.114	154.904	99.0205	150.188	26.5919
hsa-miR-4632-5p	87.4999	0.0182712	0.979404	0.995913	110.815	89.0332	63.6362	42.5479	34.0327	184.935
hsa-miR-4633-3p	6.11205	-0.707212	0.672614	NA	7.03585	0	6.69855	17.0191	5.91872	0
hsa-miR-4633-5p	1.50781	-3.89656	0.215796	NA	0	0	0	3.86799	5.17888	0
hsa-miR-4634	164.378	0.344793	0.292496	0.648006	133.681	242.986	176.674	140.795	139.83	152.299
hsa-miR-4635	17.1023	0.0346754	0.951928	NA	17.5896	20.4034	14.2344	20.8871	12.5773	16.9221
hsa-miR-4636	12.1735	0.664217	0.535663	NA	3.51793	33.3874	8.37318	13.9248	2.95936	10.8785
hsa-miR-4637	1.37888	-3.76804	0.243965	NA	0	0	0	3.09439	5.17888	0
hsa-miR-4638-3p	24.7752	0.13566	0.795805	NA	27.2639	24.1132	25.9569	26.3023	14.7968	30.2181
hsa-miR-4638-5p	18.0585	0.390865	0.577814	NA	26.3844	18.5486	15.909	10.8304	8.87809	27.8006
hsa-miR-4639-3p	9.31701	-0.603193	0.40147	NA	7.91533	5.56457	8.37318	11.604	10.3578	12.0872
hsa-miR-4639-5p	4.29022	1.221	0.588771	NA	8.79482	0	9.2105	7.73598	0	0
hsa-miR-4640-3p	21.9129	0.834364	0.206714	NA	15.8307	44.5166	24.2822	9.28317	17.0163	20.5483
hsa-miR-4640-5p	22.3616	0.0270751	0.963445	NA	13.1922	25.968	28.4688	18.5663	17.7562	30.2181
hsa-miR-4641	3.81211	-0.92413	0.587498	NA	3.51793	0	4.18659	8.50957	6.65856	0
hsa-miR-4642	17.5545	-0.3204	0.591871	NA	18.4691	9.27429	18.421	24.7551	16.2765	18.1308
hsa-miR-4643	3.75157	-0.175637	0.923257	NA	8.79482	0	1.67464	4.64159	7.3984	0
hsa-miR-4644	53.1919	0.194792	0.574807	0.882054	58.9253	53.7909	56.9376	44.8687	46.6099	58.0187
hsa-miR-4645-3p	10.9589	-0.547623	0.731663	NA	11.4333	0	15.0717	17.7927	21.4554	0
hsa-miR-4645-5p	1.00498	3.65477	0.295415	NA	3.51793	0	2.51195	0	0	0
hsa-miR-4646-3p	24.3683	0.545206	0.306051	NA	24.6255	37.0972	25.9569	19.3399	25.8944	13.296
hsa-miR-4646-5p	31.8837	-0.0377569	0.933821	NA	24.6255	33.3874	36.842	34.8119	36.2522	25.3832
hsa-miR-4647	14.0271	0.431949	0.460904	NA	16.7102	14.8389	16.7464	13.1512	11.8374	10.8785
hsa-miR-4648	4.52533	-0.30082	0.856078	NA	6.15637	0	5.86123	7.73598	7.3984	0
hsa-miR-4649-3p	27.9145	0.0414414	0.933104	NA	18.4691	31.5326	35.1674	28.6231	25.8944	27.8006
hsa-miR-4649-5p	39.5569	0.994931	0.0296257	0.17038	44.8536	64.92	49.4018	30.1703	31.0733	16.9221
hsa-miR-4650-3p	1.70977	4.41782	0.139395	NA	4.39741	0	5.86123	0	0	0
hsa-miR-4650-5p	14.5632	0.00828674	0.989249	NA	14.9512	18.5486	10.8851	13.1512	17.7562	12.0872
hsa-miR-4651	131.533	0.89629	0.0354512	0.189348	106.417	255.97	152.392	78.907	107.277	88.2368
hsa-miR-4652-3p	22.3072	-0.231414	0.686128	NA	15.8307	29.6777	16.7464	26.3023	16.2765	29.0094
hsa-miR-4652-5p	2.78589	-4.77939	0.0780744	NA	0	0	0	10.0568	6.65856	0
hsa-miR-4653-3p	15.9522	-0.0666387	0.921834	NA	21.1076	5.56457	19.2583	17.7927	16.2765	15.7134
hsa-miR-4653-5p	1.72383	4.429	0.137905	NA	6.15637	0	4.18659	0	0	0
hsa-miR-4654	15.2337	-0.146672	0.809138	NA	14.9512	12.984	15.0717	10.8304	17.0163	20.5483
hsa-miR-4655-3p	33.4878	0.754732	0.136861	NA	41.3356	55.6457	29.3061	19.3399	21.4554	33.8442
hsa-miR-4655-5p	28.2445	-0.119536	0.813856	NA	29.0229	24.1132	27.6315	36.3591	18.496	33.8442
hsa-miR-4656	19.7233	-0.0975436	0.857524	NA	14.9512	16.6937	25.1195	20.1135	18.496	22.9657
hsa-miR-4657	7.35473	-0.570715	0.699524	NA	9.6743	1.85486	5.86123	0	7.3984	19.3396
hsa-miR-4658	19.1249	-0.262957	0.646979	NA	18.4691	14.8389	18.421	25.5287	13.3171	24.1745
hsa-miR-4659a-3p	2.01454	-4.29248	0.274343	NA	0	0	0	0	0	12.0872
hsa-miR-4659a-5p	0.616534	-2.61273	0.510519	NA	0	0	0	0	3.6992	0
hsa-miR-4659b-3p	2.00667	-4.30779	0.141471	NA	0	0	0	4.64159	7.3984	0
hsa-miR-4659b-5p	9.37898	-0.300054	0.749295	NA	7.91533	5.56457	11.7225	12.3776	16.2765	2.41745
hsa-miR-466	6.92757	-0.649326	0.7176	NA	0	16.6937	0	9.28317	5.91872	9.66979
hsa-miR-4660	25.8408	0.376862	0.452011	NA	36.0587	31.5326	20.0956	23.2079	19.9757	24.1745
hsa-miR-4661-5p	75.2816	-0.586117	0.34322	0.683463	76.5149	53.7909	50.2391	167.871	39.2115	64.0623
hsa-miR-4662a-3p	0.639039	-2.66103	0.502511	NA	0	0	0	3.09439	0.73984	0
hsa-miR-4662a-5p	11.0962	0.0420888	0.951539	NA	13.1922	7.41943	12.5598	9.28317	9.61793	14.5047
hsa-miR-4663	11.8927	0.219884	0.739856	NA	9.6743	14.8389	14.2344	10.8304	13.3171	8.46106
hsa-miR-4664-3p	25.4266	0.549844	0.257956	NA	31.6613	29.6777	29.3061	15.472	25.8944	20.5483
hsa-miR-4664-5p	5.84916	-0.723285	0.674515	NA	10.5538	0	2.51195	13.1512	8.87809	0
hsa-miR-4665-3p	49.2723	0.504409	0.296321	0.649069	39.5767	89.0332	46.0525	33.2647	46.6099	41.0966
hsa-miR-4665-5p	18.6747	0.34222	0.511062	NA	23.746	20.4034	18.421	17.0191	15.5366	16.9221
hsa-miR-4666b	9.70422	0.0140534	0.987049	NA	8.79482	14.8389	5.86123	3.86799	10.3578	14.5047
hsa-miR-4667-3p	20.1605	-0.7836	0.153621	NA	14.9512	11.1291	17.5837	23.2079	21.4554	32.6355
hsa-miR-4667-5p	23.8535	0.136377	0.778494	NA	22.8665	25.968	25.9569	23.9815	17.7562	26.5919
hsa-miR-4668-3p	5.81425	0.275325	0.866669	NA	12.3127	0	6.69855	7.73598	8.13824	0
hsa-miR-4668-5p	9.77443	-0.20905	0.772516	NA	7.03585	7.41943	12.5598	11.604	10.3578	9.66979
hsa-miR-4669	12.8961	-0.0303812	0.964167	NA	14.9512	9.27429	13.3971	10.0568	10.3578	19.3396
hsa-miR-4670-5p	1.40138	-3.79015	0.243825	NA	0	0	0	6.18878	2.21952	0
hsa-miR-4671-3p	4.68472	0.11194	0.946422	NA	5.27689	0	9.2105	6.96238	6.65856	0
hsa-miR-4671-5p	31.7643	-0.143287	0.770896	NA	23.746	24.1132	41.8659	30.1703	29.5936	41.0966
hsa-miR-4672	12.5776	0.0622835	0.927613	NA	14.0717	9.27429	15.0717	10.8304	17.7562	8.46106
hsa-miR-4673	11.6009	-0.191952	0.779381	NA	7.03585	11.1291	14.2344	11.604	11.0976	14.5047
hsa-miR-4674	23.6256	0.161443	0.761604	NA	28.1434	18.5486	27.6315	29.3967	16.2765	21.757
hsa-miR-4675	4.09684	-0.653132	0.701487	NA	3.51793	0	5.86123	9.28317	5.91872	0
hsa-miR-4676-3p	9.11638	-0.385826	0.717229	NA	9.6743	0	13.3971	6.96238	12.5773	12.0872
hsa-miR-4676-5p	12.6428	-0.0755868	0.911371	NA	10.5538	18.5486	8.37318	10.8304	11.8374	15.7134
hsa-miR-4677-3p	12.7055	-0.669376	0.312853	NA	13.1922	5.56457	10.0478	14.6984	17.0163	15.7134
hsa-miR-4677-5p	15.2737	-0.658151	0.320899	NA	12.3127	9.27429	13.3971	10.8304	19.2359	26.5919
hsa-miR-4678	10.0738	-0.363921	0.615046	NA	9.6743	11.1291	5.86123	11.604	8.87809	13.296
hsa-miR-4679	3.50934	0.419764	0.805039	NA	5.27689	0	6.69855	4.64159	4.43904	0
hsa-miR-4680-3p	2.15248	-4.40825	0.125514	NA	0	0	0	7.73598	5.17888	0
hsa-miR-4680-5p	5.18789	0.637184	0.706344	NA	9.6743	0	9.2105	9.28317	2.95936	0
hsa-miR-4681	2.62882	-4.69633	0.0887018	NA	0	0	0	5.41518	10.3578	0
hsa-miR-4682	21.261	-0.384125	0.431146	NA	17.5896	18.5486	19.2583	25.5287	23.6749	22.9657
hsa-miR-4683	27.6379	0.211256	0.725485	NA	37.8177	35.2423	15.909	25.5287	16.2765	35.053
hsa-miR-4684-3p	6.4344	0.0688235	0.966255	NA	7.91533	0	11.7225	10.8304	8.13824	0
hsa-miR-4685-3p	76.9345	0.911278	0.0350089	0.188446	70.3585	135.405	97.1289	59.567	62.8864	36.2617
hsa-miR-4685-5p	19.7748	0.276392	0.591726	NA	21.987	20.4034	22.6076	21.6607	16.2765	15.7134
hsa-miR-4686	12.5551	0.333203	0.620378	NA	11.4333	20.4034	10.8851	10.8304	13.3171	8.46106
hsa-miR-4687-3p	14.3315	0.137332	0.829365	NA	13.1922	11.1291	20.0956	11.604	11.8374	18.1308
hsa-miR-4687-5p	79.7976	0.826929	0.0151426	0.109433	82.6713	129.84	94.617	56.4726	54.7482	60.4362
hsa-miR-4688	24.1695	-0.39426	0.396733	NA	21.1076	18.5486	22.6076	27.8495	25.8944	29.0094
hsa-miR-4689	16.2058	0.877597	0.154316	NA	20.2281	27.8229	15.0717	8.50957	11.0976	14.5047
hsa-miR-4690-3p	7.37234	0.0744164	0.935134	NA	5.27689	3.70972	13.3971	6.18878	9.61793	6.04362
hsa-miR-4690-5p	17.838	0.224144	0.739647	NA	7.91533	24.1132	25.9569	17.7927	15.5366	15.7134
hsa-miR-4691-3p	9.42	0.0490522	0.950525	NA	5.27689	9.27429	14.2344	11.604	8.87809	7.25234
hsa-miR-4691-5p	24.0696	-0.0195866	0.968287	NA	25.505	24.1132	21.7703	20.8871	20.7155	31.4268
hsa-miR-4692	4.08559	-0.646862	0.702573	NA	3.51793	0	5.86123	7.73598	7.3984	0
hsa-miR-4693-3p	19.8402	-0.0162464	0.977084	NA	27.2639	12.984	18.421	18.5663	23.6749	18.1308
hsa-miR-4693-5p	2.4904	1.15519	0.629193	NA	5.27689	0	5.02391	4.64159	0	0
hsa-miR-4694-3p	5.70667	1.4261	0.517269	NA	14.0717	0	10.8851	9.28317	0	0
hsa-miR-4694-5p	5.18621	-1.18801	0.273343	NA	2.63844	3.70972	3.34927	11.604	7.3984	2.41745
hsa-miR-4695-3p	15.7781	-0.0381468	0.950781	NA	14.0717	11.1291	20.933	18.5663	11.8374	18.1308
hsa-miR-4695-5p	154.149	0.448742	0.296749	0.649069	130.163	222.583	182.535	116.813	189.399	83.4019
hsa-miR-4696	6.10389	-2.17909	0.182055	NA	0	7.41943	0	8.50957	7.3984	13.296
hsa-miR-4697-3p	20.2575	-0.139313	0.820408	NA	24.6255	16.6937	15.909	13.9248	17.7562	32.6355
hsa-miR-4697-5p	8.61037	0.292979	0.817311	NA	8.79482	12.984	6.69855	0	11.0976	12.0872
hsa-miR-4698	12.2632	-0.0449299	0.946798	NA	11.4333	7.41943	16.7464	12.3776	11.0976	14.5047
hsa-miR-4699-3p	11.0446	1.1402	0.227398	NA	9.6743	31.5326	5.02391	9.28317	5.91872	4.83489
hsa-miR-4699-5p	2.06293	-4.34187	0.268776	NA	0	0	0	12.3776	0	0
hsa-miR-4700-3p	18.0947	0.708197	0.226269	NA	19.3486	27.8229	20.0956	11.604	10.3578	19.3396
hsa-miR-4700-5p	22.9511	0.236095	0.654343	NA	30.7819	24.1132	19.2583	16.2456	20.7155	26.5919
hsa-miR-4701-3p	3.28474	1.48046	0.517803	NA	6.15637	0	8.37318	0	5.17888	0
hsa-miR-4701-5p	12.9849	-0.182432	0.779928	NA	16.7102	9.27429	10.0478	12.3776	12.5773	16.9221
hsa-miR-4703-5p	4.36637	-5.42626	0.0313114	NA	0	0	0	6.96238	19.2359	0
hsa-miR-4704-5p	2.32079	-4.51131	0.250281	NA	0	0	0	13.9248	0	0
hsa-miR-4705	5.49488	-0.309498	0.856948	NA	7.03585	0	7.53586	14.6984	3.6992	0
hsa-miR-4706	55.4393	0.565689	0.11565	0.37691	58.0458	77.904	63.6362	43.3215	51.049	38.6791
hsa-miR-4707-3p	26.7487	0.103382	0.828262	NA	29.0229	25.968	27.6315	19.3399	25.8944	32.6355
hsa-miR-4707-5p	393.252	0.611343	0.185599	0.511339	311.337	539.764	576.075	287.005	471.278	174.056
hsa-miR-4708-3p	11.8239	0.0407543	0.949395	NA	10.5538	11.1291	14.2344	10.8304	13.3171	10.8785
hsa-miR-4709-3p	15.9791	-0.692017	0.292684	NA	16.7102	7.41943	11.7225	20.1135	13.3171	26.5919
hsa-miR-4709-5p	6.72111	-0.212737	0.822727	NA	7.91533	1.85486	8.37318	9.28317	4.43904	8.46106
hsa-miR-4710	7.78524	0.103832	0.948466	NA	13.1922	0	10.8851	10.0568	12.5773	0
hsa-miR-4711-3p	11.6061	-0.0423859	0.974293	NA	15.8307	5.56457	12.5598	13.9248	0	21.757
hsa-miR-4711-5p	11.9933	-0.193149	0.787609	NA	13.1922	7.41943	12.5598	7.73598	17.7562	13.296
hsa-miR-4712-3p	7.02829	-0.41102	0.799814	NA	7.03585	0	10.8851	13.1512	11.0976	0
hsa-miR-4712-5p	7.08607	-0.171862	0.915545	NA	12.3127	0	7.53586	10.8304	11.8374	0
hsa-miR-4713-3p	16.4255	0.183637	0.758032	NA	16.7102	16.6937	19.2583	16.2456	19.9757	9.66979
hsa-miR-4713-5p	22.0646	0.00185443	0.997226	NA	18.4691	22.2583	25.1195	18.5663	17.7562	30.2181
hsa-miR-4714-3p	30.5981	0.184661	0.689981	NA	31.6613	24.1132	41.0286	30.9439	24.4147	31.4268
hsa-miR-4714-5p	10.3317	-0.159837	0.841056	NA	14.0717	11.1291	4.18659	12.3776	8.13824	12.0872
hsa-miR-4715-3p	1.47968	-3.86578	0.325739	NA	0	0	0	0	8.87809	0
hsa-miR-4715-5p	3.8445	-1.76871	0.463586	NA	0	5.56457	0	5.41518	0	12.0872
hsa-miR-4716-3p	3.50808	0.886207	0.703292	NA	5.27689	0	8.37318	0	7.3984	0
hsa-miR-4716-5p	11.863	0.198275	0.771931	NA	14.0717	7.41943	15.909	11.604	8.87809	13.296
hsa-miR-4717-3p	0.381173	-1.92467	0.63115	NA	0	0	0	1.5472	0.73984	0
hsa-miR-4717-5p	2.04042	-4.33062	0.143849	NA	0	0	0	9.28317	2.95936	0
hsa-miR-4718	14.788	-0.217528	0.771653	NA	22.8665	7.41943	10.0478	17.0191	9.61793	21.757
hsa-miR-4719	0.633412	-2.64909	0.504484	NA	0	0	0	2.32079	1.47968	0
hsa-miR-4720-3p	1.02584	-3.34015	0.361824	NA	0	0	0	5.41518	0.73984	0
hsa-miR-4720-5p	2.67765	-0.350537	0.849866	NA	5.27689	0	1.67464	5.41518	3.6992	0
hsa-miR-4721	31.485	0.215411	0.749399	NA	60.6842	18.5486	21.7703	42.5479	19.9757	25.3832
hsa-miR-4722-3p	11.4552	0.00837951	0.990917	NA	11.4333	5.56457	16.7464	11.604	8.87809	14.5047
hsa-miR-4722-5p	10.3859	0.129803	0.917781	NA	12.3127	9.27429	10.8851	0	17.7562	12.0872
hsa-miR-4723-3p	14.0159	-0.245412	0.706051	NA	8.79482	11.1291	18.421	14.6984	17.7562	13.296
hsa-miR-4723-5p	4.39296	-0.0620292	0.970625	NA	4.39741	0	8.37318	6.18878	7.3984	0
hsa-miR-4724-3p	4.87785	0.510969	0.756041	NA	7.91533	0	9.2105	6.96238	5.17888	0
hsa-miR-4724-5p	15.8297	-0.27109	0.641602	NA	12.3127	18.5486	12.5598	15.472	15.5366	20.5483
hsa-miR-4725-3p	30.9413	0.076855	0.91013	NA	32.5408	24.1132	37.6793	17.0191	16.2765	58.0187
hsa-miR-4725-5p	14.2678	-0.302357	0.642426	NA	17.5896	9.27429	10.8851	15.472	11.8374	20.5483
hsa-miR-4726-3p	23.7885	-0.223243	0.65725	NA	17.5896	20.4034	27.6315	21.6607	28.8538	26.5919
hsa-miR-4726-5p	104.309	-0.0086265	0.984619	0.996186	72.1175	118.711	122.248	119.908	132.431	60.4362
hsa-miR-4727-3p	10.9667	0.0605391	0.938385	NA	7.03585	16.6937	10.0478	6.96238	8.13824	16.9221
hsa-miR-4727-5p	14.5859	0.0527469	0.937704	NA	8.79482	18.5486	17.5837	10.0568	19.2359	13.296
hsa-miR-4728-3p	24.4254	0.33075	0.4906	NA	29.9024	27.8229	24.2822	23.2079	24.4147	16.9221
hsa-miR-4728-5p	46.9239	0.668295	0.0991491	0.343285	49.251	66.7749	57.775	34.8119	45.1303	27.8006
hsa-miR-4729	16.2682	-0.0783865	0.89374	NA	11.4333	18.5486	17.5837	14.6984	14.7968	20.5483
hsa-miR-4730	35.8532	0.183173	0.733577	0.93109	29.0229	59.3555	26.7942	27.8495	27.3741	44.7228
hsa-miR-4731-3p	7.53421	-0.0822221	0.952032	NA	3.51793	7.41943	10.8851	0	8.87809	14.5047
hsa-miR-4732-3p	15.0143	-0.529066	0.486249	NA	10.5538	3.70972	21.7703	20.1135	17.0163	16.9221
hsa-miR-4732-5p	47.3006	0.0427329	0.912811	0.978285	55.4073	37.0972	50.2391	42.5479	42.9107	55.6013
hsa-miR-4733-3p	2.5224	-4.63667	0.093621	NA	0	0	0	7.73598	7.3984	0
hsa-miR-4733-5p	2.64977	2.10323	0.361287	NA	7.91533	0	5.02391	0	2.95936	0
hsa-miR-4734	17.5594	0.863667	0.173938	NA	25.505	29.6777	13.3971	10.8304	16.2765	9.66979
hsa-miR-4735-3p	1.41645	2.12198	0.422481	NA	5.27689	0	1.67464	1.5472	0	0
hsa-miR-4735-5p	9.24821	-0.476063	0.536292	NA	8.79482	3.70972	10.0478	9.28317	10.3578	13.296
hsa-miR-4736	4.29153	0.187625	0.911858	NA	4.39741	0	9.2105	6.96238	5.17888	0
hsa-miR-4737	89.3537	0.52035	0.367114	0.714524	66.8406	103.872	145.693	56.4726	125.773	37.4704
hsa-miR-4738-3p	121.188	0.983233	0.0142752	0.106786	113.453	217.018	154.067	82.0014	101.358	59.2274
hsa-miR-4738-5p	5.63466	0.824465	0.625209	NA	13.1922	0	8.37318	9.28317	2.95936	0
hsa-miR-4739	56.8355	0.797847	0.0334468	0.181456	63.3227	92.7429	61.1242	38.6799	39.2115	45.9315
hsa-miR-4740-3p	17.3998	0.850456	0.147298	NA	26.3844	25.968	15.0717	10.8304	14.057	12.0872
hsa-miR-4740-5p	138.17	0.48487	0.336098	0.680969	97.6225	220.728	166.626	109.077	170.903	64.0623
hsa-miR-4741	39.877	0.352906	0.393649	0.73903	39.5767	50.0812	44.3779	30.1703	30.3335	44.7228
hsa-miR-4742-3p	8.75709	0.340371	0.8336	NA	16.7102	0	12.5598	7.73598	15.5366	0
hsa-miR-4743-3p	8.55617	0.0194219	0.990337	NA	12.3127	0	13.3971	10.8304	14.7968	0
hsa-miR-4743-5p	13.6125	0.600794	0.38098	NA	14.0717	24.1132	11.7225	8.50957	14.7968	8.46106
hsa-miR-4744	4.41138	-5.44098	0.0276699	NA	0	0	0	13.1512	13.3171	0
hsa-miR-4745-3p	138.218	0.0379127	0.939885	0.985424	182.053	109.437	127.272	117.587	71.7645	221.196
hsa-miR-4745-5p	65.4267	0.123479	0.787485	0.946931	48.3715	68.6298	87.9184	46.4159	88.041	53.1838
hsa-miR-4746-3p	11.8306	0.401279	0.533361	NA	10.5538	14.8389	15.0717	9.28317	10.3578	10.8785
hsa-miR-4746-5p	47.2672	-0.201731	0.762417	0.93526	73.8765	37.0972	20.933	83.5485	35.5123	32.6355
hsa-miR-4747-3p	10.3527	-0.190841	0.777315	NA	10.5538	9.27429	9.2105	10.8304	12.5773	9.66979
hsa-miR-4747-5p	9.30767	-0.430763	0.573482	NA	5.27689	7.41943	10.8851	10.8304	8.13824	13.296
hsa-miR-4748	15.626	0.00150534	0.998123	NA	21.1076	14.8389	10.8851	20.1135	11.0976	15.7134
hsa-miR-4749-3p	4.25492	0.814506	0.722576	NA	7.03585	0	9.2105	9.28317	0	0
hsa-miR-4749-5p	21.2903	0.230616	0.646706	NA	23.746	24.1132	20.933	17.0191	17.7562	24.1745
hsa-miR-4750-3p	282.367	1.07693	0.0176931	0.121906	225.147	599.119	326.554	144.663	236.749	161.969
hsa-miR-4750-5p	25.5524	0.364618	0.543493	NA	29.9024	35.2423	20.933	14.6984	16.2765	36.2617
hsa-miR-4751	13.8781	-0.147175	0.820203	NA	9.6743	12.984	16.7464	17.7927	10.3578	15.7134
hsa-miR-4752	1.41826	-3.80329	0.333766	NA	0	0	0	8.50957	0	0
hsa-miR-4753-3p	6.38333	-0.659497	0.690233	NA	8.79482	0	5.86123	16.2456	7.3984	0
hsa-miR-4753-5p	21.0144	0.368735	0.467131	NA	24.6255	25.968	20.933	19.3399	20.7155	14.5047
hsa-miR-4754	16.1558	0.224029	0.693783	NA	17.5896	16.6937	17.5837	13.1512	12.5773	19.3396
hsa-miR-4755-3p	6.18255	-0.884501	0.588003	NA	5.27689	0	7.53586	13.9248	10.3578	0
hsa-miR-4755-5p	29.329	-0.310522	0.493663	NA	24.6255	22.2583	30.9808	33.2647	27.3741	37.4704
hsa-miR-4756-3p	5.7859	-0.730655	0.654723	NA	6.15637	0	6.69855	9.28317	12.5773	0
hsa-miR-4756-5p	17.674	0.682107	0.255726	NA	22.8665	29.6777	13.3971	14.6984	13.3171	12.0872
hsa-miR-4757-3p	8.02006	0.0967021	0.940304	NA	8.79482	9.27429	6.69855	10.0568	0	13.296
hsa-miR-4757-5p	10.7206	-0.0118678	0.987917	NA	10.5538	11.1291	10.0478	9.28317	5.17888	18.1308
hsa-miR-4758-3p	13.3326	0.684264	0.259457	NA	14.9512	18.5486	15.909	10.8304	8.87809	10.8785
hsa-miR-4758-5p	23.6299	0.551245	0.341867	NA	24.6255	35.2423	24.2822	11.604	17.0163	29.0094
hsa-miR-4759	12.6848	0.562471	0.582337	NA	8.79482	1.85486	34.33	10.8304	11.8374	8.46106
hsa-miR-4760-3p	4.82272	-0.119594	0.942493	NA	7.03585	0	6.69855	9.28317	5.91872	0
hsa-miR-4760-5p	12.5025	-0.213035	0.759535	NA	14.9512	11.1291	8.37318	11.604	9.61793	19.3396
hsa-miR-4761-3p	18.1332	0.471511	0.460609	NA	26.3844	20.4034	15.909	10.8304	11.0976	24.1745
hsa-miR-4761-5p	4.55703	-0.119969	0.943191	NA	8.79482	0	4.18659	6.96238	7.3984	0
hsa-miR-4762-3p	0.386799	-1.9437	0.627664	NA	0	0	0	2.32079	0	0
hsa-miR-4762-5p	1.87773	-4.21228	0.158536	NA	0	0	0	3.86799	7.3984	0
hsa-miR-4763-3p	67.9005	0.751359	0.0389014	0.197916	79.1533	96.4526	81.2199	59.567	54.7482	36.2617
hsa-miR-4763-5p	22.9384	0.369707	0.543038	NA	19.3486	27.8229	30.9808	22.4343	27.3741	9.66979
hsa-miR-4764-3p	25.9163	-0.211671	0.666657	NA	19.3486	25.968	26.7942	20.8871	31.0733	31.4268
hsa-miR-4764-5p	8.98809	0.0801505	0.960419	NA	16.7102	0	10.8851	10.0568	16.2765	0
hsa-miR-4765	13.9622	0.447888	0.471489	NA	11.4333	20.4034	16.7464	10.0568	11.8374	13.296
hsa-miR-4766-3p	10.4639	-0.0241159	0.975657	NA	9.6743	12.984	8.37318	6.96238	6.65856	18.1308
hsa-miR-4766-5p	6.52162	-0.330393	0.838109	NA	8.79482	0	8.37318	11.604	10.3578	0
hsa-miR-4767	67.0294	0.0804521	0.851463	0.959892	53.6484	85.3235	67.8228	49.5103	54.0084	91.863
hsa-miR-4768-3p	16.8989	-0.159393	0.806935	NA	7.91533	20.4034	20.0956	17.0191	21.4554	14.5047
hsa-miR-4768-5p	16.5877	0.168607	0.803118	NA	8.79482	29.6777	15.0717	15.472	14.7968	15.7134
hsa-miR-4769-3p	94.6592	0.978742	0.0128734	0.0994252	106.417	140.969	130.622	60.3406	87.3012	42.3053
hsa-miR-4769-5p	12.3794	0.0978686	0.900719	NA	10.5538	16.6937	11.7225	20.1135	10.3578	4.83489
hsa-miR-4770	6.55564	-0.19796	0.859696	NA	2.63844	1.85486	13.3971	9.28317	3.6992	8.46106
hsa-miR-4771	6.87414	0.246835	0.878342	NA	10.5538	0	11.7225	10.8304	8.13824	0
hsa-miR-4772-3p	11.203	0.308334	0.680852	NA	15.8307	5.56457	15.0717	10.0568	7.3984	13.296
hsa-miR-4772-5p	4.97852	0.113516	0.945476	NA	7.03585	0	8.37318	9.28317	5.17888	0
hsa-miR-4773	4.74024	-0.615144	0.714852	NA	3.51793	0	7.53586	8.50957	8.87809	0
hsa-miR-4774-3p	2.99158	1.29787	0.579158	NA	4.39741	0	8.37318	0	5.17888	0
hsa-miR-4774-5p	1.28933	-3.6664	0.351797	NA	0	0	0	7.73598	0	0
hsa-miR-4775	35.2811	0.203965	0.721273	0.93109	46.6125	48.2263	19.2583	27.0759	45.1303	25.3832
hsa-miR-4776-3p	14.4596	0.370718	0.772536	NA	12.3127	11.1291	25.1195	11.604	0	26.5919
hsa-miR-4776-5p	85.8511	-0.232683	0.681565	0.928298	102.02	59.3555	75.3586	160.135	74.7239	43.514
hsa-miR-4777-3p	0.644665	-2.67289	0.500554	NA	0	0	0	3.86799	0	0
hsa-miR-4777-5p	1.51344	-3.90173	0.214182	NA	0	0	0	4.64159	4.43904	0
hsa-miR-4778-3p	13.1646	0.314121	0.612413	NA	14.9512	14.8389	14.2344	13.9248	12.5773	8.46106
hsa-miR-4778-5p	9.61611	-0.782652	0.318189	NA	6.15637	3.70972	10.8851	14.6984	12.5773	9.66979
hsa-miR-4779	10.2458	0.180388	0.795388	NA	9.6743	12.984	10.0478	9.28317	7.3984	12.0872
hsa-miR-4780	36.0951	-0.511599	0.221133	0.554039	30.7819	22.2583	35.1674	41.0007	41.4311	45.9315
hsa-miR-4781-3p	11.5844	1.13624	0.492407	NA	36.0587	0	11.7225	6.18878	15.5366	0
hsa-miR-4781-5p	12.0788	0.0753643	0.962489	NA	21.987	0	15.0717	14.6984	20.7155	0
hsa-miR-4782-3p	1.65362	-4.02848	0.193644	NA	0	0	0	6.96238	2.95936	0
hsa-miR-4782-5p	49.2286	-0.669392	0.284739	0.641127	36.0587	20.4034	56.9376	91.2845	62.8864	27.8006
hsa-miR-4783-3p	46.3004	0.106597	0.828099	0.953679	39.5767	42.6617	61.9616	40.2271	64.3661	29.0094
hsa-miR-4783-5p	38.0704	0.0832217	0.833154	0.955873	36.9382	44.5166	36.842	40.2271	38.4717	31.4268
hsa-miR-4784	161.558	0.393539	0.462768	0.791034	282.314	168.792	98.8036	170.191	73.984	175.265
hsa-miR-4785	408.789	0.385068	0.146767	0.439662	395.767	543.473	452.152	380.61	390.636	290.094
hsa-miR-4786-3p	15.3493	0.110177	0.864058	NA	23.746	9.27429	14.2344	17.0191	13.3171	14.5047
hsa-miR-4786-5p	36.583	-0.288927	0.534316	0.849763	27.2639	29.6777	41.8659	49.5103	42.1709	29.0094
hsa-miR-4787-3p	329.034	0.517462	0.0551457	0.245262	314.854	484.118	365.071	252.966	280.4	276.798
hsa-miR-4787-5p	290.561	0.551591	0.138736	0.42296	298.144	489.683	249.521	218.928	194.578	292.511
hsa-miR-4788	10.7153	-0.299657	0.698407	NA	7.91533	11.1291	10.0478	19.3399	7.3984	8.46106
hsa-miR-4790-5p	1.25557	-3.63321	0.273102	NA	0	0	0	3.09439	4.43904	0
hsa-miR-4792	20.8798	1.38852	0.0687281	NA	19.3486	59.3555	12.5598	10.8304	11.0976	12.0872
hsa-miR-4793-3p	14.3514	0.640667	0.414405	NA	6.15637	22.2583	24.2822	7.73598	14.7968	10.8785
hsa-miR-4793-5p	53.5113	-0.168164	0.623591	0.90836	53.6484	48.2263	49.4018	59.567	60.6669	49.5577
hsa-miR-4794	2.7173	-4.7363	0.0178131	NA	0	0	0	8.50957	2.95936	4.83489
hsa-miR-4795-3p	2.66821	-4.71702	0.0868409	NA	0	0	0	10.8304	5.17888	0
hsa-miR-4795-5p	0.756719	-2.90447	0.45124	NA	0	0	0	2.32079	2.21952	0
hsa-miR-4796-3p	4.5059	0.982194	0.554658	NA	7.03585	0	10.8851	5.41518	3.6992	0
hsa-miR-4796-5p	6.47017	-0.0402609	0.980577	NA	12.3127	0	6.69855	13.1512	6.65856	0
hsa-miR-4797-3p	5.53374	0.138741	0.93303	NA	11.4333	0	5.86123	8.50957	7.3984	0
hsa-miR-4798-3p	2.1196	-0.500225	0.788594	NA	2.63844	0	2.51195	3.86799	3.6992	0
hsa-miR-4798-5p	8.23435	-0.83291	0.37921	NA	6.15637	5.56457	5.86123	13.1512	2.95936	15.7134
hsa-miR-4799-3p	0.515732	-2.35398	0.554505	NA	0	0	0	3.09439	0	0
hsa-miR-4799-5p	7.85422	-0.266267	0.872356	NA	6.15637	0	15.0717	17.0191	8.87809	0
hsa-miR-4800-3p	25.2037	-0.672924	0.259282	NA	10.5538	22.2583	25.9569	37.1327	34.7725	20.5483
hsa-miR-4800-5p	21.4158	0.113964	0.819949	NA	20.2281	24.1132	22.6076	23.9815	17.0163	20.5483
hsa-miR-4801	4.55143	-0.149223	0.9299	NA	5.27689	0	7.53586	10.0568	4.43904	0
hsa-miR-4802-3p	6.17472	-0.989136	0.575209	NA	0	12.984	0	7.73598	6.65856	9.66979
hsa-miR-4802-5p	4.58804	-0.72901	0.671043	NA	2.63844	0	7.53586	7.73598	9.61793	0
hsa-miR-4803	9.31652	0.22845	0.790821	NA	7.03585	16.6937	6.69855	7.73598	4.43904	13.296
hsa-miR-4804-3p	17.7489	0.861736	0.179489	NA	12.3127	29.6777	26.7942	12.3776	9.61793	15.7134
hsa-miR-4804-5p	9.26411	0.24468	0.772469	NA	16.7102	9.27429	4.18659	9.28317	8.87809	7.25234
hsa-miR-483-3p	246.822	0.227947	0.511839	0.836672	185.571	326.455	288.037	181.022	277.44	222.405
hsa-miR-483-5p	64.2313	-1.20391	0.000638291	0.0125652	37.8177	40.8069	38.5166	80.4542	108.017	79.7757
hsa-miR-484	78.2345	-0.555627	0.184339	0.511339	49.251	74.1943	67.8228	116.813	102.098	59.2274
hsa-miR-485-3p	170.175	-1.61107	0.0100129	0.0811634	160.945	46.3715	43.5406	181.795	391.376	197.022
hsa-miR-485-5p	69.5524	-1.26747	0.0252323	0.149871	62.4432	20.4034	38.5166	85.8693	147.228	62.8536
hsa-miR-486-3p	18.3175	0.0182024	0.976738	NA	21.987	9.27429	23.4449	17.0191	23.6749	14.5047
hsa-miR-486-5p	244.584	0.241297	0.401181	0.743048	263.844	263.39	268.779	255.287	253.025	163.178
hsa-miR-487a-3p	5.20669	-0.306471	0.853119	NA	8.79482	0	5.02391	9.28317	8.13824	0
hsa-miR-487a-5p	26.7275	0.197204	0.700211	NA	29.9024	22.2583	32.6554	17.0191	25.8944	32.6355
hsa-miR-487b-3p	93.0174	-1.16639	0.0772814	0.302539	77.3944	25.968	67.8228	133.832	207.155	45.9315
hsa-miR-487b-5p	30.2553	-0.0178755	0.976401	NA	22.8665	51.936	16.7464	23.9815	36.992	29.0094
hsa-miR-488-3p	15.7862	-0.430187	0.532829	NA	7.91533	20.4034	12.5598	18.5663	11.0976	24.1745
hsa-miR-488-5p	8.09164	-0.464962	0.575148	NA	5.27689	5.56457	9.2105	9.28317	5.91872	13.296
hsa-miR-489-3p	6.66642	0.719302	0.654667	NA	11.4333	0	13.3971	8.50957	6.65856	0
hsa-miR-489-5p	1.26682	-3.64548	0.270665	NA	0	0	0	4.64159	2.95936	0
hsa-miR-490-3p	6.52865	-0.327281	0.839885	NA	9.6743	0	7.53586	11.604	10.3578	0
hsa-miR-490-5p	11.1151	-0.358069	0.620829	NA	10.5538	11.1291	7.53586	13.1512	7.3984	16.9221
hsa-miR-491-3p	17.3948	0.0857741	0.882661	NA	15.8307	20.4034	17.5837	20.1135	11.0976	19.3396
hsa-miR-491-5p	73.0638	-0.277034	0.535217	0.849763	56.2868	51.936	89.5931	69.6238	111.716	59.2274
hsa-miR-492	12.3759	0.00812218	0.99079	NA	10.5538	11.1291	15.0717	9.28317	8.87809	19.3396
hsa-miR-493-3p	107.886	-2.52284	6.4051e-07	7.35519e-05	33.4203	25.968	36.0047	159.361	292.237	100.324
hsa-miR-493-5p	137.712	-1.9244	0.000817644	0.0141061	92.3456	40.8069	38.5166	185.663	352.904	116.037
hsa-miR-494-3p	158.543	-1.35111	0.0299427	0.1705	102.02	66.7749	98.8036	283.91	338.107	61.6449
hsa-miR-494-5p	6.46586	-0.694865	0.667844	NA	7.91533	0	6.69855	11.604	12.5773	0
hsa-miR-495-3p	6.95601	-1.87125	0.275793	NA	7.03585	0	1.67464	10.8304	22.1952	0
hsa-miR-495-5p	11.3199	-1.21815	0.0794407	NA	8.79482	5.56457	5.86123	14.6984	18.496	14.5047
hsa-miR-496	5.17739	-4.61505	0.00393586	NA	0	1.85486	0	6.96238	12.5773	9.66979
hsa-miR-497-3p	14.115	0.729226	0.310008	NA	10.5538	29.6777	13.3971	9.28317	13.3171	8.46106
hsa-miR-497-5p	19.9786	-0.660348	0.198236	NA	15.8307	16.6937	14.2344	23.9815	27.3741	21.757
hsa-miR-498	11.9959	0.035508	0.960729	NA	13.1922	7.41943	15.0717	9.28317	8.87809	18.1308
hsa-miR-4999-3p	7.42751	1.39712	0.203936	NA	10.5538	20.4034	1.67464	3.86799	4.43904	3.62617
hsa-miR-499a-5p	6.33154	0.260008	0.872067	NA	10.5538	0	10.0478	8.50957	8.87809	0
hsa-miR-5000-3p	13.0644	-0.198927	0.773249	NA	7.03585	18.5486	11.7225	13.9248	16.2765	10.8785
hsa-miR-5000-5p	4.45913	-4.37802	0.0567692	NA	0	1.85486	0	11.604	0	13.296
hsa-miR-5001-3p	23.5809	-0.279824	0.590929	NA	21.987	20.4034	21.7703	27.8495	32.553	16.9221
hsa-miR-5001-5p	19.5693	0.322138	0.534017	NA	19.3486	22.2583	23.4449	17.0191	14.7968	20.5483
hsa-miR-5002-3p	9.45259	0.222941	0.864998	NA	8.79482	5.56457	15.909	13.1512	0	13.296
hsa-miR-5002-5p	12.8335	-0.745345	0.271694	NA	7.91533	12.984	8.37318	10.8304	19.9757	16.9221
hsa-miR-5003-3p	34.4137	-0.579671	0.219185	0.551163	29.9024	29.6777	23.4449	28.6231	52.5287	42.3053
hsa-miR-5003-5p	19.269	0.0725903	0.913057	NA	14.9512	24.1132	20.0956	18.5663	8.87809	29.0094
hsa-miR-5004-3p	6.38261	-1.2555	0.445861	NA	3.51793	0	7.53586	13.9248	13.3171	0
hsa-miR-5004-5p	3.13918	-1.03879	0.553758	NA	2.63844	0	3.34927	6.18878	6.65856	0
hsa-miR-5006-3p	33.3027	0.0562891	0.905202	NA	24.6255	31.5326	45.2152	30.1703	29.5936	38.6791
hsa-miR-5006-5p	26.8928	0.31057	0.535525	NA	31.6613	25.968	31.8181	22.4343	32.553	16.9221
hsa-miR-5007-3p	5.05808	-0.246532	0.880746	NA	7.03585	0	6.69855	7.73598	8.87809	0
hsa-miR-5007-5p	5.71597	-0.490029	0.606125	NA	7.03585	3.70972	3.34927	8.50957	4.43904	7.25234
hsa-miR-5008-3p	17.7604	-0.399664	0.461486	NA	18.4691	12.984	14.2344	19.3399	22.1952	19.3396
hsa-miR-5008-5p	12.2058	-0.370862	0.564075	NA	12.3127	7.41943	11.7225	14.6984	12.5773	14.5047
hsa-miR-5009-3p	10.5323	-0.634718	0.358471	NA	10.5538	7.41943	6.69855	12.3776	14.057	12.0872
hsa-miR-5009-5p	11.3841	0.596722	0.367556	NA	11.4333	14.8389	15.0717	10.8304	8.87809	7.25234
hsa-miR-500a-3p	55.9676	-0.736025	0.0550178	0.245262	34.2998	44.5166	47.7271	68.8502	83.602	56.81
hsa-miR-500a-5p	14.9224	0.69633	0.264625	NA	19.3486	18.5486	17.5837	16.2456	8.13824	9.66979
hsa-miR-500b-3p	3.36482	0.0295494	0.990453	NA	1.75896	0	8.37318	10.0568	0	0
hsa-miR-500b-5p	6.38152	0.385894	0.813259	NA	14.0717	0	7.53586	9.28317	7.3984	0
hsa-miR-501-3p	104.557	-0.714516	0.133893	0.415048	116.092	72.3395	48.5645	88.9637	130.952	170.43
hsa-miR-501-5p	120.678	0.174295	0.737423	0.93109	213.714	70.4846	98.8036	153.172	88.7809	99.1153
hsa-miR-5010-3p	19.4636	0.156758	0.802605	NA	14.0717	33.3874	15.0717	13.9248	22.1952	18.1308
hsa-miR-5010-5p	18.0334	0.00478416	0.994028	NA	29.0229	11.1291	13.3971	18.5663	15.5366	20.5483
hsa-miR-5011-3p	0.381173	-1.92467	0.63115	NA	0	0	0	1.5472	0.73984	0
hsa-miR-5011-5p	15.2124	0.512863	0.401924	NA	23.746	14.8389	15.0717	13.1512	14.7968	9.66979
hsa-miR-502-3p	49.398	-0.695631	0.166351	0.47858	54.5279	18.5486	38.5166	49.5103	68.8052	66.4798
hsa-miR-502-5p	6.48351	-0.353118	0.733752	NA	7.91533	5.56457	3.34927	3.86799	3.6992	14.5047
hsa-miR-503-3p	14.4007	-1.24423	0.168456	NA	11.4333	1.85486	11.7225	15.472	36.2522	9.66979
hsa-miR-503-5p	255.55	-2.33007	0.000623674	0.0125652	68.5996	87.1783	98.8036	373.648	807.166	97.9066
hsa-miR-504-3p	21.9207	-0.371691	0.448119	NA	21.987	16.6937	18.421	26.3023	25.1546	22.9657
hsa-miR-504-5p	139.843	0.0129898	0.980456	0.995913	153.909	98.3075	169.138	144.663	213.814	59.2274
hsa-miR-5047	17.2592	-0.0597466	0.926318	NA	20.2281	12.984	16.7464	14.6984	11.0976	27.8006
hsa-miR-505-3p	41.45	-0.45022	0.255251	0.59819	39.5767	25.968	38.5166	47.1895	50.3092	47.1402
hsa-miR-505-5p	14.3361	0.404087	0.584118	NA	26.3844	12.984	9.2105	12.3776	8.13824	16.9221
hsa-miR-506-5p	1.38451	-3.77373	0.241289	NA	0	0	0	3.86799	4.43904	0
hsa-miR-507	3.29945	1.14136	0.625567	NA	4.39741	0	9.2105	6.18878	0	0
hsa-miR-508-3p	16.4455	0.826348	0.230203	NA	14.0717	31.5326	17.5837	7.73598	9.61793	18.1308
hsa-miR-508-5p	4.97869	0.355579	0.854895	NA	2.63844	5.56457	8.37318	0	0	13.296
hsa-miR-5087	19.2854	-0.142886	0.808894	NA	21.987	20.4034	12.5598	20.1135	14.057	26.5919
hsa-miR-5088-3p	35.8392	-0.163475	0.711717	0.93109	29.0229	35.2423	37.6793	38.6799	46.6099	27.8006
hsa-miR-5088-5p	17.679	0.0647203	0.911984	NA	11.4333	20.4034	22.6076	15.472	19.2359	16.9221
hsa-miR-5089-3p	21.9804	-0.149507	0.760876	NA	23.746	20.4034	18.421	21.6607	25.8944	21.757
hsa-miR-5089-5p	7.77979	0.275628	0.8668	NA	7.03585	0	18.421	11.604	9.61793	0
hsa-miR-509-3-5p	0.36992	-1.88596	0.63826	NA	0	0	0	0	2.21952	0
hsa-miR-509-3p	19.8612	0.261621	0.684964	NA	23.746	27.8229	13.3971	11.604	14.7968	27.8006
hsa-miR-509-5p	4.42864	-1.23479	0.461707	NA	3.51793	0	4.18659	8.50957	10.3578	0
hsa-miR-5090	9.075	0.339006	0.720438	NA	11.4333	14.8389	4.18659	7.73598	2.95936	13.296
hsa-miR-5091	18.8397	-0.0102936	0.988303	NA	7.91533	33.3874	15.909	17.7927	16.2765	21.757
hsa-miR-5092	6.09734	-0.551647	0.735165	NA	8.79482	0	5.86123	10.8304	11.0976	0
hsa-miR-5093	20.6435	-0.0813024	0.897196	NA	18.4691	16.6937	25.1195	20.8871	31.8131	10.8785
hsa-miR-5094	2.02917	-4.32324	0.139462	NA	0	0	0	7.73598	4.43904	0
hsa-miR-5095	121.39	0.102016	0.801446	0.946931	92.3456	153.953	132.296	126.096	148.708	74.9408
hsa-miR-5096	19.9714	0.321662	0.56672	NA	26.3844	22.2583	17.5837	13.1512	16.2765	24.1745
hsa-miR-510-3p	739.861	-0.132864	0.746525	0.935192	1042.19	378.391	694.974	870.297	695.45	757.869
hsa-miR-510-5p	0.773598	-2.93382	0.458541	NA	0	0	0	4.64159	0	0
hsa-miR-5100	38.7399	-0.29889	0.571793	0.879387	53.6484	24.1132	25.9569	54.9254	39.9514	33.8442
hsa-miR-511-3p	2.00667	-4.30779	0.141471	NA	0	0	0	4.64159	7.3984	0
hsa-miR-511-5p	10.2267	-0.459982	0.513971	NA	10.5538	5.56457	9.2105	12.3776	10.3578	13.296
hsa-miR-512-3p	2.27578	-4.4885	0.113422	NA	0	0	0	7.73598	5.91872	0
hsa-miR-512-5p	4.53735	-0.124575	0.940254	NA	7.03585	0	5.86123	6.18878	8.13824	0
hsa-miR-513a-3p	4.34854	0.376022	0.824303	NA	8.79482	0	5.86123	7.73598	3.6992	0
hsa-miR-513a-5p	36.8048	-0.120826	0.862729	0.959892	45.733	20.4034	38.5166	23.2079	19.2359	73.7321
hsa-miR-513b-3p	1.40138	-3.79015	0.243825	NA	0	0	0	6.18878	2.21952	0
hsa-miR-513c-3p	4.40494	0.710644	0.757102	NA	9.6743	0	6.69855	10.0568	0	0
hsa-miR-513c-5p	1.83143	-0.616513	0.762598	NA	0.879482	0	3.34927	2.32079	4.43904	0
hsa-miR-514a-3p	10.7183	-1.3622	0.135487	NA	7.03585	3.70972	6.69855	8.50957	8.13824	30.2181
hsa-miR-514a-5p	132.271	-0.616468	0.209693	0.539098	65.9611	137.26	110.526	102.888	127.992	248.997
hsa-miR-514b-3p	0.515732	-2.35398	0.554505	NA	0	0	0	3.09439	0	0
hsa-miR-514b-5p	6.79088	-0.189861	0.906528	NA	9.6743	0	9.2105	9.28317	12.5773	0
hsa-miR-515-3p	8.37106	-1.04858	0.262492	NA	3.51793	11.1291	2.51195	7.73598	9.61793	15.7134
hsa-miR-515-5p	5.07152	-0.111792	0.946382	NA	5.27689	0	9.2105	9.28317	6.65856	0
hsa-miR-516a-3p	1.23307	-3.60424	0.360187	NA	0	0	0	0	7.3984	0
hsa-miR-516a-5p	5.71363	0.154384	0.946077	NA	8.79482	0	9.2105	0	16.2765	0
hsa-miR-516b-3p	8.91715	-0.895055	0.252202	NA	6.15637	5.56457	6.69855	9.28317	8.87809	16.9221
hsa-miR-516b-5p	2.39346	-4.56124	0.103209	NA	0	0	0	6.96238	7.3984	0
hsa-miR-517-5p	0.639039	-2.66103	0.502511	NA	0	0	0	3.09439	0.73984	0
hsa-miR-5186	17.1131	0.0978811	0.888392	NA	11.4333	22.2583	19.2583	10.8304	11.0976	27.8006
hsa-miR-5187-3p	16.5685	0.195664	0.745807	NA	15.8307	18.5486	18.421	10.0568	14.7968	21.757
hsa-miR-5187-5p	25.2328	0.0936534	0.845731	NA	27.2639	20.4034	30.1435	28.6231	24.4147	20.5483
hsa-miR-5188	10.0128	-0.394263	0.663331	NA	11.4333	5.56457	8.37318	8.50957	4.43904	21.757
hsa-miR-5189-3p	76.2466	0.727891	0.0441462	0.218825	80.9123	122.421	82.8945	47.1895	63.6263	60.4362
hsa-miR-5189-5p	22.2921	0.0247292	0.959897	NA	19.3486	22.2583	25.9569	22.4343	24.4147	19.3396
hsa-miR-518a-3p	2.29266	-4.49848	0.117051	NA	0	0	0	10.0568	3.6992	0
hsa-miR-518a-5p	0.902531	-3.15468	0.424576	NA	0	0	0	5.41518	0	0
hsa-miR-518b	3.16855	5.30206	0.0401055	NA	12.3127	0	6.69855	0	0	0
hsa-miR-518c-3p	1.25557	-3.63321	0.273102	NA	0	0	0	3.09439	4.43904	0
hsa-miR-518c-5p	2.12843	4.732	0.095397	NA	4.39741	0	8.37318	0	0	0
hsa-miR-518d-3p	8.05567	-0.51819	0.747275	NA	8.79482	0	10.8851	12.3776	16.2765	0
hsa-miR-518e-3p	3.15025	-2.36524	0.192189	NA	0	3.70972	0	6.18878	2.95936	6.04362
hsa-miR-518f-3p	0.751093	-2.89412	0.456049	NA	0	0	0	1.5472	2.95936	0
hsa-miR-5190	21.2587	0.161576	0.769795	NA	14.9512	31.5326	21.7703	21.6607	20.7155	16.9221
hsa-miR-5191	14.3981	0.374398	0.548973	NA	18.4691	14.8389	15.0717	8.50957	12.5773	16.9221
hsa-miR-5192	9.67645	-0.429106	0.575972	NA	6.15637	5.56457	12.5598	11.604	8.87809	13.296
hsa-miR-5193	30.492	0.335245	0.448981	NA	38.6972	35.2423	28.4688	30.9439	26.6343	22.9657
hsa-miR-5194	16.9303	0.604925	0.316677	NA	13.1922	27.8229	20.933	14.6984	14.057	10.8785
hsa-miR-5195-3p	31.1399	0.0840454	0.862205	NA	40.4562	27.8229	27.6315	39.4535	23.6749	27.8006
hsa-miR-5195-5p	10.7136	-0.439966	0.52854	NA	10.5538	11.1291	5.86123	11.604	11.8374	13.296
hsa-miR-5196-3p	78.8255	0.231375	0.640454	0.915412	87.9482	98.3075	68.6601	50.2838	48.0896	119.664
hsa-miR-5196-5p	70.0544	0.162719	0.72378	0.93109	97.6225	72.3395	51.9137	86.6429	42.9107	68.8972
hsa-miR-5197-3p	53.6954	-0.155234	0.711186	0.93109	36.0587	46.3715	69.4974	58.0198	51.7888	60.4362
hsa-miR-5197-5p	1.91149	-4.23678	0.158258	NA	0	0	0	8.50957	2.95936	0
hsa-miR-519c-3p	1.26682	-3.64548	0.270665	NA	0	0	0	4.64159	2.95936	0
hsa-miR-519d-3p	3.91702	-1.80222	0.456586	NA	0	5.56457	0	4.64159	0	13.296
hsa-miR-519d-5p	0.902531	-3.15468	0.424576	NA	0	0	0	5.41518	0	0
hsa-miR-520a-3p	6.57348	0.474857	0.777229	NA	5.27689	0	17.5837	6.96238	9.61793	0
hsa-miR-520a-5p	6.6337	-0.397665	0.80995	NA	5.27689	0	11.7225	13.9248	8.87809	0
hsa-miR-520d-3p	4.60912	-0.711696	0.668525	NA	5.27689	0	5.02391	7.73598	9.61793	0
hsa-miR-520e	0.633412	-2.64909	0.504484	NA	0	0	0	2.32079	1.47968	0
hsa-miR-520h	9.96705	0.212052	0.86983	NA	11.4333	12.984	7.53586	8.50957	0	19.3396
hsa-miR-522-3p	4.28314	1.30188	0.574822	NA	14.9512	0	3.34927	0	7.3984	0
hsa-miR-524-5p	1.28933	-3.6664	0.351797	NA	0	0	0	7.73598	0	0
hsa-miR-525-3p	1.75443	-4.11455	0.175057	NA	0	0	0	3.86799	6.65856	0
hsa-miR-525-5p	2.01454	-4.29248	0.274343	NA	0	0	0	0	0	12.0872
hsa-miR-532-3p	79.4571	-0.0502256	0.898889	0.973796	92.3456	74.1943	66.9855	54.9254	84.3418	103.95
hsa-miR-532-5p	259.948	-0.623298	0.116519	0.37691	302.542	142.824	167.464	320.269	378.798	247.788
hsa-miR-539-3p	21.7453	-2.29527	0.000576346	NA	4.39741	5.56457	11.7225	35.5855	46.6099	26.5919
hsa-miR-539-5p	1.12664	-3.47742	0.31102	NA	0	0	0	2.32079	4.43904	0
hsa-miR-541-3p	8.27192	-0.26044	0.772581	NA	5.27689	5.56457	11.7225	11.604	11.8374	3.62617
hsa-miR-541-5p	52.0473	0.181763	0.641718	0.915412	61.5637	51.936	52.7511	46.4159	62.1466	37.4704
hsa-miR-542-3p	33.9481	-0.740537	0.181568	NA	28.1434	22.2583	25.9569	56.4726	50.3092	20.5483
hsa-miR-542-5p	33.9421	-0.494856	0.245974	NA	33.4203	27.8229	23.4449	41.0007	42.9107	35.053
hsa-miR-543	17.4564	-1.14321	0.149499	NA	16.7102	9.27429	6.69855	22.4343	39.9514	9.66979
hsa-miR-544a	27.0556	-0.536759	0.34712	NA	16.7102	24.1132	25.9569	38.6799	39.9514	16.9221
hsa-miR-544b	5.45043	0.0641849	0.97252	NA	14.9512	0	1.67464	12.3776	3.6992	0
hsa-miR-545-3p	1.2612	-3.63942	0.270819	NA	0	0	0	3.86799	3.6992	0
hsa-miR-545-5p	6.35737	-0.508524	0.758792	NA	10.5538	0	5.02391	8.50957	14.057	0
hsa-miR-548a-3p	1.41826	-3.80329	0.333766	NA	0	0	0	8.50957	0	0
hsa-miR-548ab	0.515732	-2.35398	0.554505	NA	0	0	0	3.09439	0	0
hsa-miR-548ac	18.1019	0.142057	0.874281	NA	33.4203	11.1291	11.7225	6.18878	11.0976	35.053
hsa-miR-548ad-3p	17.1825	-0.388967	0.635363	NA	21.987	11.1291	10.8851	10.0568	10.3578	38.6791
hsa-miR-548ae-3p	10.0851	-0.278214	0.704947	NA	7.03585	11.1291	9.2105	9.28317	8.13824	15.7134
hsa-miR-548ag	1.63674	-4.01452	0.191929	NA	0	0	0	4.64159	5.17888	0
hsa-miR-548ah-5p	1.01458	-3.32591	0.346746	NA	0	0	0	3.86799	2.21952	0
hsa-miR-548aj-3p	0.123307	-0.634615	0.876408	NA	0	0	0	0	0.73984	0
hsa-miR-548al	0.62216	-2.62493	0.508489	NA	0	0	0	0.773598	2.95936	0
hsa-miR-548ao-3p	9.43502	0.0862812	0.909263	NA	10.5538	11.1291	7.53586	5.41518	11.0976	10.8785
hsa-miR-548ao-5p	5.76802	-0.190332	0.853486	NA	6.15637	3.70972	5.86123	3.09439	3.6992	12.0872
hsa-miR-548ap-3p/548t-3p/548aa	6.78588	-0.305487	0.849895	NA	9.6743	0	8.37318	10.8304	11.8374	0
hsa-miR-548ap-5p/548j-5p	12.5334	0.706041	0.295454	NA	21.1076	9.27429	15.909	10.8304	9.61793	8.46106
hsa-miR-548aq-3p	1.5472	-3.92829	0.317836	NA	0	0	0	9.28317	0	0
hsa-miR-548aq-5p	6.06965	0.45964	0.727311	NA	4.39741	7.41943	9.2105	0	8.13824	7.25234
hsa-miR-548ar-5p	1.62777	0.217909	0.914184	NA	3.51793	0	1.67464	3.09439	1.47968	0
hsa-miR-548as-3p	0.633412	-2.64909	0.504484	NA	0	0	0	2.32079	1.47968	0
hsa-miR-548as-5p	1.14914	-3.50429	0.311593	NA	0	0	0	5.41518	1.47968	0
hsa-miR-548at-3p	1.23307	-3.60424	0.360187	NA	0	0	0	0	7.3984	0
hsa-miR-548at-5p	3.51154	0.626193	0.720008	NA	3.51793	0	9.2105	4.64159	3.6992	0
hsa-miR-548au-5p/548c-5p/548o-5p/548am-5p	6.10439	-1.70352	0.32068	NA	0	9.27429	0	6.18878	6.65856	14.5047
hsa-miR-548av-5p/548k	23.7329	-0.15441	0.769022	NA	28.1434	16.6937	21.7703	27.0759	18.496	30.2181
hsa-miR-548aw	14.6887	1.12386	0.235405	NA	11.4333	44.5166	5.02391	10.8304	6.65856	9.66979
hsa-miR-548ay-3p	12.9883	-0.136221	0.822907	NA	14.0717	11.1291	11.7225	13.9248	12.5773	14.5047
hsa-miR-548az-3p	0.627786	-2.63706	0.506477	NA	0	0	0	1.5472	2.21952	0
hsa-miR-548az-5p	1.49656	-3.88585	0.224371	NA	0	0	0	2.32079	6.65856	0
hsa-miR-548b-3p	6.55269	-0.081815	0.959935	NA	11.4333	0	7.53586	8.50957	11.8374	0
hsa-miR-548b-5p	2.02401	4.65835	0.107839	NA	8.79482	0	3.34927	0	0	0
hsa-miR-548ba	65.085	-0.654132	0.380443	0.725541	28.1434	51.936	72.0094	108.304	113.196	16.9221
hsa-miR-548bb-3p	0.246613	-1.36588	0.7358	NA	0	0	0	0	1.47968	0
hsa-miR-548bb-5p	0.381173	-1.92467	0.63115	NA	0	0	0	1.5472	0.73984	0
hsa-miR-548c-3p	0.36992	-1.88596	0.63826	NA	0	0	0	0	2.21952	0
hsa-miR-548d-3p	4.50565	-0.307248	0.854543	NA	4.39741	0	7.53586	6.96238	8.13824	0
hsa-miR-548e-3p	11.5143	0.12823	0.918879	NA	12.3127	9.27429	14.2344	13.9248	0	19.3396
hsa-miR-548e-5p	1.39576	-3.78479	0.24099	NA	0	0	0	5.41518	2.95936	0
hsa-miR-548f-3p	0.386799	-1.9437	0.627664	NA	0	0	0	2.32079	0	0
hsa-miR-548f-5p	1.00896	-3.31837	0.346807	NA	0	0	0	3.09439	2.95936	0
hsa-miR-548h-5p	16.7927	-2.03262	0.0258525	NA	11.4333	1.85486	5.86123	50.2838	19.2359	12.0872
hsa-miR-548i	1.02021	-3.33322	0.350411	NA	0	0	0	4.64159	1.47968	0
hsa-miR-548l	20.1906	-0.242165	0.683627	NA	15.8307	27.8229	12.5598	20.1135	17.0163	27.8006
hsa-miR-548m	1.2612	-3.63942	0.270819	NA	0	0	0	3.86799	3.6992	0
hsa-miR-548n	2.16936	-4.41871	0.131189	NA	0	0	0	10.0568	2.95936	0
hsa-miR-548q	2.31718	4.85208	0.0851456	NA	10.5538	0	3.34927	0	0	0
hsa-miR-548s	2.93061	5.18024	0.16795	NA	0	0	17.5837	0	0	0
hsa-miR-548t-5p	4.31987	-0.326052	0.768707	NA	6.15637	1.85486	3.34927	6.96238	5.17888	2.41745
hsa-miR-548u	0.504479	-2.32464	0.559604	NA	0	0	0	1.5472	1.47968	0
hsa-miR-548v	2.58223	5.00894	0.0626144	NA	8.79482	0	6.69855	0	0	0
hsa-miR-548y	3.43374	-0.67359	0.700483	NA	5.27689	0	2.51195	5.41518	7.3984	0
hsa-miR-549a	10.0003	-0.608914	0.380442	NA	7.03585	7.41943	9.2105	13.1512	11.0976	12.0872
hsa-miR-550a-3p	8.83091	-0.0305827	0.968568	NA	5.27689	12.984	8.37318	9.28317	7.3984	9.66979
hsa-miR-550a-5p	1.83527	4.519	0.130628	NA	2.63844	0	8.37318	0	0	0
hsa-miR-550b-2-5p	1.28933	-3.6664	0.351797	NA	0	0	0	7.73598	0	0
hsa-miR-550b-3p	1.39553	4.11768	0.296442	NA	0	0	8.37318	0	0	0
hsa-miR-551a	11.0505	-0.261672	0.869598	NA	14.0717	0	15.909	18.5663	17.7562	0
hsa-miR-551b-3p	4.00881	-0.147933	0.933942	NA	8.79482	0	2.51195	3.86799	8.87809	0
hsa-miR-551b-5p	21.9094	0.385297	0.496296	NA	22.8665	31.5326	20.0956	17.7927	12.5773	26.5919
hsa-miR-552-3p	8.69369	-0.577172	0.455918	NA	4.39741	9.27429	7.53586	8.50957	10.3578	12.0872
hsa-miR-552-5p	2.01229	-4.31174	0.139726	NA	0	0	0	5.41518	6.65856	0
hsa-miR-553	5.82363	0.662112	0.683601	NA	8.79482	0	12.5598	6.18878	7.3984	0
hsa-miR-554	7.87989	0.696381	0.663032	NA	14.9512	0	14.2344	7.73598	10.3578	0
hsa-miR-555	6.29923	-2.83686	0.066176	NA	0	5.56457	0	10.0568	8.87809	13.296
hsa-miR-556-3p	1.64237	-4.01925	0.191159	NA	0	0	0	5.41518	4.43904	0
hsa-miR-556-5p	1.01458	-3.32591	0.346746	NA	0	0	0	3.86799	2.21952	0
hsa-miR-557	7.03338	0.301509	0.851999	NA	12.3127	0	10.8851	11.604	7.3984	0
hsa-miR-5571-3p	16.3634	0.159364	0.782362	NA	17.5896	20.4034	14.2344	19.3399	13.3171	13.296
hsa-miR-5571-5p	7.89964	-0.165778	0.845361	NA	9.6743	3.70972	8.37318	5.41518	8.13824	12.0872
hsa-miR-5572	11.6177	0.380217	0.561263	NA	12.3127	11.1291	15.909	10.0568	11.8374	8.46106
hsa-miR-5579-3p	3.14566	0.593449	0.741674	NA	8.79482	0	2.51195	3.86799	3.6992	0
hsa-miR-5579-5p	2.2589	-4.47812	0.115467	NA	0	0	0	5.41518	8.13824	0
hsa-miR-558	14.1285	-0.0991304	0.894681	NA	17.5896	7.41943	15.0717	12.3776	8.13824	24.1745
hsa-miR-5580-3p	0.504479	-2.32464	0.559604	NA	0	0	0	1.5472	1.47968	0
hsa-miR-5580-5p	4.93337	-0.188315	0.909032	NA	6.15637	0	7.53586	8.50957	7.3984	0
hsa-miR-5581-3p	25.5924	-0.652807	0.150789	NA	18.4691	20.4034	20.933	31.7175	31.8131	30.2181
hsa-miR-5581-5p	7.10872	-0.296225	0.757123	NA	3.51793	3.70972	11.7225	8.50957	10.3578	4.83489
hsa-miR-5583-3p	0.128933	-0.634615	0.876408	NA	0	0	0	0.773598	0	0
hsa-miR-5583-5p	0.644665	-2.67289	0.500554	NA	0	0	0	3.86799	0	0
hsa-miR-5584-3p	11.6323	-0.0730614	0.914646	NA	8.79482	11.1291	14.2344	12.3776	14.7968	8.46106
hsa-miR-5584-5p	27.4648	0.13886	0.825626	NA	33.4203	16.6937	35.1674	26.3023	13.3171	39.8879
hsa-miR-5585-3p	8.27103	0.0028838	0.998236	NA	9.6743	7.41943	7.53586	9.28317	0	15.7134
hsa-miR-5585-5p	11.8847	0.128465	0.857512	NA	16.7102	7.41943	12.5598	13.9248	7.3984	13.296
hsa-miR-5586-3p	1.90586	-4.23287	0.155677	NA	0	0	0	7.73598	3.6992	0
hsa-miR-5586-5p	0.718847	3.17372	0.414923	NA	2.63844	0	1.67464	0	0	0
hsa-miR-5587-3p	51.5555	0.460008	0.302585	0.653546	43.9741	76.0492	60.2869	38.6799	57.7076	32.6355
hsa-miR-5587-5p	9.86233	-0.565395	0.583185	NA	10.5538	0	12.5598	8.50957	11.8374	15.7134
hsa-miR-5588-5p	8.43327	-0.0518605	0.951341	NA	14.0717	3.70972	6.69855	8.50957	10.3578	7.25234
hsa-miR-5589-3p	0.879482	3.45743	0.383205	NA	5.27689	0	0	0	0	0
hsa-miR-5589-5p	15.7423	-0.00190167	0.997788	NA	13.1922	24.1132	10.8851	18.5663	19.2359	8.46106
hsa-miR-559	0.246613	-1.36588	0.7358	NA	0	0	0	0	1.47968	0
hsa-miR-5590-3p	0.381173	-1.92467	0.63115	NA	0	0	0	1.5472	0.73984	0
hsa-miR-5591-3p	0.880026	-3.12186	0.396217	NA	0	0	0	2.32079	2.95936	0
hsa-miR-5591-5p	2.97441	0.21472	0.903019	NA	6.15637	0	3.34927	4.64159	3.6992	0
hsa-miR-561-3p	4.98233	1.5618	0.338622	NA	12.3127	0	10.0478	3.09439	4.43904	0
hsa-miR-561-5p	19.6855	-0.924249	0.133663	NA	16.7102	11.1291	12.5598	35.5855	15.5366	26.5919
hsa-miR-562	5.15185	-0.303607	0.857471	NA	6.15637	0	7.53586	4.64159	12.5773	0
hsa-miR-563	2.55934	0.0729606	0.967931	NA	5.27689	0	2.51195	3.86799	3.6992	0
hsa-miR-564	231.107	0.32049	0.466776	0.794095	159.186	291.213	320.693	211.192	277.44	126.916
hsa-miR-566	15.9114	-0.125542	0.850115	NA	13.1922	20.4034	12.5598	23.9815	9.61793	15.7134
hsa-miR-567	11.6815	-0.60479	0.386694	NA	5.27689	12.984	10.0478	14.6984	12.5773	14.5047
hsa-miR-568	4.20483	-0.346844	0.848528	NA	1.75896	0	9.2105	4.64159	9.61793	0
hsa-miR-5680	3.31287	-5.02815	0.0582521	NA	0	0	0	14.6984	5.17888	0
hsa-miR-5681a	4.06053	0.762681	0.65523	NA	4.39741	0	10.8851	4.64159	4.43904	0
hsa-miR-5681b	3.86094	0.791736	0.732546	NA	8.79482	0	5.86123	8.50957	0	0
hsa-miR-5682	3.99362	1.28984	0.573149	NA	5.27689	0	11.7225	6.96238	0	0
hsa-miR-5683	10.2907	-0.687774	0.328825	NA	6.15637	7.41943	10.0478	13.9248	13.3171	10.8785
hsa-miR-5684	15.2741	-0.290016	0.671056	NA	9.6743	20.4034	11.7225	20.8871	9.61793	19.3396
hsa-miR-5685	9.97409	0.691283	0.394992	NA	10.5538	20.4034	6.69855	7.73598	9.61793	4.83489
hsa-miR-5687	2.02354	-4.31946	0.138724	NA	0	0	0	6.96238	5.17888	0
hsa-miR-5688	1.47968	-3.86578	0.325739	NA	0	0	0	0	8.87809	0
hsa-miR-5689	12.1679	0.569185	0.491528	NA	9.6743	20.4034	13.3971	6.96238	4.43904	18.1308
hsa-miR-569	15.9398	-0.0544319	0.943536	NA	18.4691	11.1291	16.7464	5.41518	18.496	25.3832
hsa-miR-5690	6.85729	0.348388	0.676114	NA	7.03585	7.41943	8.37318	5.41518	4.43904	8.46106
hsa-miR-5691	17.3758	0.408098	0.483894	NA	19.3486	14.8389	25.1195	17.7927	16.2765	10.8785
hsa-miR-5692a	34.1335	0.369929	0.530775	NA	37.8177	44.5166	32.6554	19.3399	18.496	51.9751
hsa-miR-5692b	4.86781	-4.50592	0.00654312	NA	0	1.85486	0	6.18878	6.65856	14.5047
hsa-miR-5693	11.8901	-0.456977	0.537311	NA	12.3127	3.70972	13.3971	16.2456	14.7968	10.8785
hsa-miR-5694	16.9215	0.456517	0.479509	NA	21.1076	24.1132	13.3971	10.0568	11.0976	21.757
hsa-miR-5695	10.1455	0.173947	0.829818	NA	12.3127	7.41943	12.5598	12.3776	12.5773	3.62617
hsa-miR-5696	1.23307	-3.60424	0.360187	NA	0	0	0	0	7.3984	0
hsa-miR-5697	9.12446	-0.162324	0.830397	NA	10.5538	7.41943	7.53586	9.28317	6.65856	13.296
hsa-miR-5698	12.0103	1.32918	0.0860379	NA	11.4333	29.6777	10.8851	5.41518	7.3984	7.25234
hsa-miR-5699-3p	16.3154	0.307907	0.604509	NA	14.0717	18.5486	21.7703	18.5663	14.057	10.8785
hsa-miR-5699-5p	17.1032	-0.165473	0.794484	NA	20.2281	9.27429	18.421	16.2456	25.1546	13.296
hsa-miR-570-3p	6.04186	-2.15306	0.19376	NA	0	7.41943	0	6.18878	8.13824	14.5047
hsa-miR-570-5p	0.902531	-3.15468	0.424576	NA	0	0	0	5.41518	0	0
hsa-miR-5700	1.51906	-3.90681	0.214066	NA	0	0	0	5.41518	3.6992	0
hsa-miR-5701	10.8324	0.249294	0.733668	NA	10.5538	16.6937	8.37318	6.18878	11.0976	12.0872
hsa-miR-5702	9.23839	-0.340247	0.680974	NA	6.15637	14.8389	4.18659	9.28317	8.87809	12.0872
hsa-miR-5703	15.0146	0.204362	0.743514	NA	15.8307	22.2583	10.8851	14.6984	15.5366	10.8785
hsa-miR-5704	6.78715	0.149666	0.911464	NA	8.79482	7.41943	5.02391	6.18878	0	13.296
hsa-miR-5705	13.284	0.290407	0.659497	NA	11.4333	22.2583	10.8851	13.1512	11.0976	10.8785
hsa-miR-5706	14.8109	-0.749641	0.321363	NA	15.8307	5.56457	10.8851	10.8304	15.5366	30.2181
hsa-miR-5708	15.0187	-0.724185	0.332523	NA	19.3486	3.70972	10.0478	21.6607	14.7968	20.5483
hsa-miR-571	4.79831	-1.6191	0.492	NA	0	7.41943	0	9.28317	0	12.0872
hsa-miR-572	28.6528	0.307447	0.512163	NA	29.9024	29.6777	35.1674	18.5663	29.5936	29.0094
hsa-miR-573	11.1392	0.0425728	0.956265	NA	16.7102	11.1291	5.86123	9.28317	8.13824	15.7134
hsa-miR-5739	35.583	0.359289	0.4339	0.762646	39.5767	40.8069	40.1913	30.9439	41.4311	20.5483
hsa-miR-574-3p	372.313	-0.329012	0.409356	0.745994	459.969	255.97	273.803	484.272	492.734	267.128
hsa-miR-574-5p	107.752	-1.31558	0.00589514	0.0553129	65.0816	57.5006	62.7989	240.589	138.35	82.1932
hsa-miR-575	12.7207	-0.367352	0.615847	NA	9.6743	5.56457	17.5837	18.5663	14.057	10.8785
hsa-miR-576-3p	16.0288	-0.271464	0.672566	NA	7.91533	22.2583	14.2344	18.5663	16.2765	16.9221
hsa-miR-576-5p	132.499	-0.474668	0.195423	0.517871	143.356	118.711	71.1721	166.323	147.968	147.464
hsa-miR-577	4.05834	0.580094	0.728755	NA	6.15637	0	8.37318	4.64159	5.17888	0
hsa-miR-578	16.9338	-0.0727456	0.898	NA	20.2281	14.8389	14.2344	20.1135	14.057	18.1308
hsa-miR-5787	318.104	0.768352	0.0628327	0.268893	293.747	558.312	352.511	228.985	320.351	154.717
hsa-miR-579-5p	10.6997	0.169159	0.846551	NA	13.1922	14.8389	5.86123	7.73598	4.43904	18.1308
hsa-miR-580-3p	4.86698	-0.833002	0.614142	NA	5.27689	0	5.02391	9.28317	9.61793	0
hsa-miR-580-5p	9.41481	-0.00063834	0.999312	NA	12.3127	9.27429	6.69855	11.604	8.13824	8.46106
hsa-miR-581	15.1509	-0.521267	0.411534	NA	9.6743	16.6937	11.7225	17.7927	22.9351	12.0872
hsa-miR-582-3p	23.0628	0.18723	0.707765	NA	19.3486	24.1132	30.1435	19.3399	23.6749	21.757
hsa-miR-582-5p	4.47388	0.11581	0.946669	NA	9.6743	0	4.18659	9.28317	3.6992	0
hsa-miR-583	5.3767	0.197281	0.90379	NA	7.91533	0	9.2105	7.73598	7.3984	0
hsa-miR-584-3p	14.2948	0.202764	0.756491	NA	20.2281	7.41943	17.5837	13.9248	13.3171	13.296
hsa-miR-584-5p	263.452	0.215682	0.630029	0.911954	411.597	248.551	188.397	150.078	267.822	314.268
hsa-miR-585-3p	16.726	-1.22781	0.122653	NA	8.79482	5.56457	15.0717	37.1327	9.61793	24.1745
hsa-miR-585-5p	12.8855	0.614501	0.35296	NA	16.7102	20.4034	10.0478	11.604	8.87809	9.66979
hsa-miR-586	1.76568	-4.12351	0.171544	NA	0	0	0	5.41518	5.17888	0
hsa-miR-587	3.14747	5.29313	0.0393362	NA	9.6743	0	9.2105	0	0	0
hsa-miR-588	1.76568	-4.12351	0.171544	NA	0	0	0	5.41518	5.17888	0
hsa-miR-589-3p	16.8641	0.390165	0.543827	NA	26.3844	12.984	17.5837	9.28317	19.2359	15.7134
hsa-miR-589-5p	67.9496	-0.883346	0.0248766	0.149043	65.0816	33.3874	43.5406	85.0957	98.3988	82.1932
hsa-miR-590-3p	104.132	-0.186388	0.730056	0.93109	157.427	76.0492	58.6123	164.003	96.1793	72.5234
hsa-miR-590-5p	2.02354	-4.31946	0.138724	NA	0	0	0	6.96238	5.17888	0
hsa-miR-591	14.7817	0.472364	0.47371	NA	11.4333	22.2583	18.421	17.0191	11.0976	8.46106
hsa-miR-592	2.01229	-4.31174	0.139726	NA	0	0	0	5.41518	6.65856	0
hsa-miR-593-3p	18.0618	-0.142222	0.800707	NA	12.3127	18.5486	20.933	20.8871	19.9757	15.7134
hsa-miR-593-5p	31.4053	-0.23072	0.665807	NA	31.6613	25.968	28.4688	37.9063	18.496	45.9315
hsa-miR-595	15.4322	0.0708967	0.918437	NA	11.4333	16.6937	19.2583	20.8871	7.3984	16.9221
hsa-miR-596	91.0961	0.203353	0.607762	0.897437	93.2251	92.7429	107.177	100.568	102.098	50.7664
hsa-miR-597-3p	23.2758	-0.211891	0.702434	NA	20.2281	25.968	19.2583	34.8119	23.6749	15.7134
hsa-miR-597-5p	12.982	0.560736	0.40611	NA	12.3127	22.2583	12.5598	13.1512	10.3578	7.25234
hsa-miR-598-3p	72.1502	-0.532105	0.232278	0.567516	83.5508	38.952	53.5884	104.436	89.5207	62.8536
hsa-miR-598-5p	94.8335	0.121742	0.820582	0.949263	121.368	96.4526	77.8706	77.3598	43.6506	152.299
hsa-miR-599	2.00293	4.64469	0.104575	NA	6.15637	0	5.86123	0	0	0
hsa-miR-600	3.35447	0.787296	0.739732	NA	3.51793	0	9.2105	0	7.3984	0
hsa-miR-601	12.1031	0.485363	0.446163	NA	15.8307	11.1291	15.0717	10.8304	8.87809	10.8785
hsa-miR-602	18.603	0.764089	0.142382	NA	21.1076	24.1132	25.1195	13.9248	14.057	13.296
hsa-miR-603	0.515732	-2.35398	0.554505	NA	0	0	0	3.09439	0	0
hsa-miR-604	4.58982	0.899674	0.692375	NA	7.03585	0	10.8851	0	9.61793	0
hsa-miR-605-3p	0.891278	-3.13902	0.396428	NA	0	0	0	3.86799	1.47968	0
hsa-miR-605-5p	17.4252	0.322232	0.562787	NA	17.5896	22.2583	18.421	11.604	17.7562	16.9221
hsa-miR-606	9.00002	0.402328	0.624917	NA	9.6743	9.27429	11.7225	12.3776	3.6992	7.25234
hsa-miR-6068	114.575	0.399631	0.396319	0.741667	101.14	163.228	128.11	124.549	122.074	48.3489
hsa-miR-6069	41.8191	-0.961876	0.194045	0.516204	25.505	31.5326	28.4688	115.266	29.5936	20.5483
hsa-miR-607	2.49989	-4.62397	0.0986298	NA	0	0	0	4.64159	10.3578	0
hsa-miR-6070	22.1681	-0.0841978	0.880144	NA	16.7102	27.8229	20.933	28.6231	24.4147	14.5047
hsa-miR-6071	20.9797	0.00818785	0.990634	NA	37.8177	12.984	11.7225	22.4343	15.5366	25.3832
hsa-miR-6072	4.8003	0.782464	0.639635	NA	12.3127	0	5.86123	6.18878	4.43904	0
hsa-miR-6073	0.633412	-2.64909	0.504484	NA	0	0	0	2.32079	1.47968	0
hsa-miR-6074	11.9716	0.473847	0.545743	NA	23.746	7.41943	10.0478	6.96238	10.3578	13.296
hsa-miR-6075	48.2033	-0.16291	0.699322	0.93109	38.6972	48.2263	50.2391	53.3782	63.6263	35.053
hsa-miR-6076	150.662	1.06296	0.00381933	0.0411175	174.137	257.825	180.861	79.6806	131.692	79.7757
hsa-miR-6077	14.2651	0.848014	0.202212	NA	14.0717	14.8389	25.9569	7.73598	13.3171	9.66979
hsa-miR-6078	21.0579	-0.314409	0.673708	NA	23.746	5.56457	25.9569	27.0759	12.5773	31.4268
hsa-miR-6079	13.0015	0.250972	0.742154	NA	10.5538	25.968	6.69855	11.604	11.0976	12.0872
hsa-miR-608	19.7197	0.252202	0.701991	NA	11.4333	37.0972	16.7464	20.1135	14.7968	18.1308
hsa-miR-6080	6.54858	0.550843	0.73721	NA	14.0717	0	9.2105	10.8304	5.17888	0
hsa-miR-6081	55.5283	-0.041903	0.910672	0.978285	50.1305	61.2103	53.5884	47.1895	70.2848	50.7664
hsa-miR-6082	6.88318	-1.50111	0.516657	NA	0	11.1291	0	10.8304	0	19.3396
hsa-miR-6083	8.25669	0.0667528	0.938123	NA	8.79482	3.70972	12.5598	9.28317	10.3578	4.83489
hsa-miR-6084	22.8614	0.00736104	0.98959	NA	18.4691	29.6777	20.933	13.9248	25.1546	29.0094
hsa-miR-6085	30.2861	0.145651	0.756435	NA	32.5408	25.968	36.842	33.2647	32.553	20.5483
hsa-miR-6086	15.2322	-0.100012	0.875896	NA	13.1922	9.27429	20.933	12.3776	16.2765	19.3396
hsa-miR-6087	1078.88	0.345296	0.332955	0.680969	904.107	1465.34	1254.3	772.824	1327.27	749.408
hsa-miR-6088	298.666	0.706996	0.0729448	0.288845	280.555	502.667	329.903	194.947	315.912	168.013
hsa-miR-6089	1425.86	0.81705	0.0596586	0.25852	1326.26	2422.44	1710.64	1045.9	1478.2	571.726
hsa-miR-609	6.84368	-0.0823651	0.959473	NA	11.4333	0	8.37318	12.3776	8.87809	0
hsa-miR-6090	688.579	1.2662	0.000954027	0.0156506	788.895	1417.11	714.232	403.818	501.612	305.807
hsa-miR-610	4.60997	0.389681	0.819633	NA	11.4333	0	4.18659	4.64159	7.3984	0
hsa-miR-611	55.2039	0.0299878	0.935783	0.985424	50.1305	61.2103	56.9376	62.6614	59.1872	41.0966
hsa-miR-612	15.5793	-0.48863	0.402065	NA	12.3127	12.984	13.3971	17.0191	14.7968	22.9657
hsa-miR-6124	33.7232	0.186316	0.668124	NA	36.0587	33.3874	37.6793	23.9815	32.553	38.6791
hsa-miR-6125	182.054	0.0708228	0.812765	0.947841	174.137	181.776	204.306	211.966	187.18	132.96
hsa-miR-6126	1915.97	-1.1501	0.0648416	0.270304	1547.01	1131.46	892.581	5439.94	1173.39	1311.46
hsa-miR-6127	19.2954	0.681578	0.272603	NA	17.5896	37.0972	17.5837	18.5663	14.057	10.8785
hsa-miR-6128	7.54465	-0.275989	0.752172	NA	8.79482	7.41943	4.18659	4.64159	8.13824	12.0872
hsa-miR-6129	13.6288	0.556949	0.405924	NA	14.0717	14.8389	19.2583	9.28317	7.3984	16.9221
hsa-miR-613	8.25034	-0.103742	0.937632	NA	4.39741	11.1291	8.37318	0	11.0976	14.5047
hsa-miR-6130	2.90357	-4.83911	0.0711352	NA	0	0	0	9.28317	8.13824	0
hsa-miR-6131	13.1396	0.284625	0.640731	NA	14.0717	14.8389	14.2344	10.8304	10.3578	14.5047
hsa-miR-6132	12.6028	0.187339	0.796313	NA	6.15637	20.4034	14.2344	12.3776	10.3578	12.0872
hsa-miR-6133	23.508	0.26233	0.628653	NA	26.3844	33.3874	17.5837	23.9815	15.5366	24.1745
hsa-miR-6134	13.2079	0.0201583	0.974245	NA	14.9512	12.984	11.7225	10.8304	11.8374	16.9221
hsa-miR-614	14.6903	0.322307	0.657741	NA	7.03585	25.968	16.7464	13.9248	14.7968	9.66979
hsa-miR-615-3p	18.6787	-0.262261	0.666635	NA	18.4691	9.27429	22.6076	20.1135	25.8944	15.7134
hsa-miR-615-5p	18.957	0.3321	0.535873	NA	17.5896	22.2583	23.4449	17.7927	13.3171	19.3396
hsa-miR-616-3p	21.9845	-0.13323	0.795971	NA	21.987	18.5486	21.7703	20.8871	18.496	30.2181
hsa-miR-616-5p	16.4462	-0.504647	0.415954	NA	14.9512	14.8389	10.8851	13.9248	16.2765	27.8006
hsa-miR-6165	17.7643	0.397204	0.470183	NA	16.7102	22.2583	21.7703	12.3776	17.7562	15.7134
hsa-miR-617	1.23307	-3.60424	0.360187	NA	0	0	0	0	7.3984	0
hsa-miR-618	16.8334	0.388698	0.503886	NA	18.4691	22.2583	16.7464	10.0568	17.7562	15.7134
hsa-miR-619-3p	22.5083	0.0822604	0.904248	NA	36.9382	22.2583	10.0478	23.2079	14.7968	27.8006
hsa-miR-619-5p	13.1368	-0.249042	0.810705	NA	20.2281	0	15.0717	11.604	12.5773	19.3396
hsa-miR-620	2.65133	-4.70834	0.0852075	NA	0	0	0	8.50957	7.3984	0
hsa-miR-621	3.15018	-4.95649	0.0599849	NA	0	0	0	9.28317	9.61793	0
hsa-miR-622	6.80134	-0.294961	0.857271	NA	12.3127	0	5.86123	10.0568	12.5773	0
hsa-miR-623	16.9007	-0.348967	0.552431	NA	11.4333	14.8389	18.421	23.9815	17.0163	15.7134
hsa-miR-624-3p	3.63046	0.112616	0.947528	NA	7.03585	0	4.18659	4.64159	5.91872	0
hsa-miR-624-5p	6.65218	0.507198	0.757886	NA	15.8307	0	7.53586	6.18878	10.3578	0
hsa-miR-625-3p	123.362	0.130115	0.769683	0.93526	170.619	116.856	99.6409	166.323	115.415	71.3147
hsa-miR-625-5p	51.6713	-0.329226	0.453858	0.783729	53.6484	51.936	32.6554	74.2654	54.0084	43.514
hsa-miR-626	4.75814	0.764312	0.644206	NA	7.03585	0	10.8851	6.18878	4.43904	0
hsa-miR-627-3p	3.77797	-5.21798	0.0401222	NA	0	0	0	10.8304	11.8374	0
hsa-miR-627-5p	9.397	-1.58371	0.33988	NA	0	14.8389	0	15.472	10.3578	15.7134
hsa-miR-628-3p	36.3393	0.177639	0.674597	0.925256	47.492	29.6777	37.6793	30.9439	34.7725	37.4704
hsa-miR-628-5p	25.6276	-0.538673	0.308698	NA	16.7102	29.6777	17.5837	33.2647	34.7725	21.757
hsa-miR-629-3p	111.646	1.79675	0.0386679	0.197916	63.3227	422.908	34.33	44.0951	39.9514	65.2711
hsa-miR-629-5p	149.363	-1.51279	5.63496e-05	0.00215694	102.02	53.7909	74.5213	202.683	182.741	280.424
hsa-miR-630	6.45908	0.192805	0.90506	NA	9.6743	0	10.8851	10.0568	8.13824	0
hsa-miR-631	40.1773	0.00307709	0.993619	0.997965	44.8536	40.8069	35.1674	37.9063	43.6506	38.6791
hsa-miR-632	6.39228	-0.163195	0.931912	NA	0	18.5486	0	8.50957	8.87809	2.41745
hsa-miR-633	7.05991	-0.91608	0.577279	NA	4.39741	0	10.0478	12.3776	15.5366	0
hsa-miR-634	9.14941	-0.411653	0.585336	NA	5.27689	11.1291	7.53586	8.50957	10.3578	12.0872
hsa-miR-635	18.8108	0.192299	0.770301	NA	22.8665	22.2583	15.0717	23.9815	8.13824	20.5483
hsa-miR-636	96.4016	-0.0199686	0.968645	0.995913	103.779	96.4526	86.2438	88.1901	46.6099	157.134
hsa-miR-637	25.1894	-0.0308292	0.952669	NA	18.4691	35.2423	21.7703	23.9815	21.4554	30.2181
hsa-miR-638	81.4706	0.589775	0.0953444	0.336883	80.9123	127.985	86.2438	58.7934	73.2442	61.6449
hsa-miR-639	13.0357	0.160462	0.792163	NA	12.3127	12.984	15.909	11.604	13.3171	12.0872
hsa-miR-640	7.10248	0.14136	0.930114	NA	9.6743	0	12.5598	9.28317	11.0976	0
hsa-miR-641	19.1995	0.102532	0.851768	NA	17.5896	25.968	16.7464	22.4343	15.5366	16.9221
hsa-miR-642a-5p	15.7837	0.296326	0.617752	NA	18.4691	12.984	20.0956	13.9248	11.0976	18.1308
hsa-miR-642b-5p	5.8932	0.0724808	0.964425	NA	8.79482	0	9.2105	7.73598	9.61793	0
hsa-miR-643	5.49784	-0.0276492	0.986819	NA	6.15637	0	10.0478	11.604	5.17888	0
hsa-miR-644a	1.88336	-4.21653	0.156024	NA	0	0	0	4.64159	6.65856	0
hsa-miR-646	17.3681	0.0996972	0.854093	NA	20.2281	14.8389	18.421	17.7927	14.7968	18.1308
hsa-miR-647	15.4968	-0.568687	0.419349	NA	14.9512	5.56457	15.909	14.6984	14.057	27.8006
hsa-miR-649	10.8082	-0.0625505	0.927817	NA	10.5538	7.41943	13.3971	9.28317	13.3171	10.8785
hsa-miR-6499-3p	1.1604	-3.51515	0.372431	NA	0	0	0	6.96238	0	0
hsa-miR-6499-5p	49.5264	0.769159	0.170003	0.483049	36.0587	105.727	46.8898	34.8119	45.8701	27.8006
hsa-miR-650	12.4841	0.227542	0.739776	NA	14.0717	7.41943	18.421	10.0568	14.057	10.8785
hsa-miR-6500-3p	6.23184	0.197106	0.844114	NA	6.15637	7.41943	6.69855	8.50957	7.3984	1.20872
hsa-miR-6500-5p	7.10286	-0.788424	0.624569	NA	7.03585	0	8.37318	13.1512	14.057	0
hsa-miR-6501-3p	6.5613	0.127371	0.937845	NA	7.03585	0	13.3971	10.0568	8.87809	0
hsa-miR-6501-5p	127.494	0.649187	0.170364	0.483049	174.137	200.325	93.7796	146.984	78.4231	71.3147
hsa-miR-6502-3p	1.41826	-3.80329	0.333766	NA	0	0	0	8.50957	0	0
hsa-miR-6502-5p	3.98992	0.0171467	0.99205	NA	4.39741	0	7.53586	3.86799	8.13824	0
hsa-miR-6503-3p	9.54181	-0.0933246	0.953955	NA	15.8307	0	11.7225	19.3399	10.3578	0
hsa-miR-6503-5p	13.8764	0.641613	0.354312	NA	19.3486	16.6937	15.0717	15.472	11.8374	4.83489
hsa-miR-6504-3p	4.05271	-5.31872	0.0345883	NA	0	0	0	14.6984	9.61793	0
hsa-miR-6504-5p	1.51906	-3.90681	0.214066	NA	0	0	0	5.41518	3.6992	0
hsa-miR-6505-3p	9.40293	-0.50179	0.753244	NA	11.4333	0	11.7225	16.2456	17.0163	0
hsa-miR-6505-5p	10.071	-0.0702359	0.928001	NA	13.1922	5.56457	10.0478	8.50957	7.3984	15.7134
hsa-miR-6506-3p	4.88553	0.308842	0.89405	NA	5.27689	0	10.8851	13.1512	0	0
hsa-miR-6506-5p	2.1581	-4.41179	0.126483	NA	0	0	0	8.50957	4.43904	0
hsa-miR-6507-3p	8.47574	-0.0855045	0.90892	NA	7.03585	7.41943	10.0478	9.28317	7.3984	9.66979
hsa-miR-6507-5p	10.288	0.0810988	0.92494	NA	4.39741	18.5486	9.2105	6.18878	8.87809	14.5047
hsa-miR-6508-3p	2.18598	0.915738	0.625221	NA	3.51793	0	5.02391	3.09439	1.47968	0
hsa-miR-6508-5p	6.38907	-0.507409	0.563361	NA	4.39741	3.70972	7.53586	8.50957	8.13824	6.04362
hsa-miR-6509-3p	9.63031	-0.338541	0.666572	NA	7.91533	12.984	5.02391	7.73598	9.61793	14.5047
hsa-miR-651-3p	0.123307	-0.634615	0.876408	NA	0	0	0	0	0.73984	0
hsa-miR-651-5p	18.7466	-0.297196	0.624256	NA	14.9512	12.984	21.7703	17.0191	15.5366	30.2181
hsa-miR-6510-3p	68.4409	1.00537	0.0885473	0.322799	139.838	79.7589	53.5884	31.7175	29.5936	76.1496
hsa-miR-6510-5p	65.5611	0.962771	0.0118339	0.0948084	73.8765	116.856	70.3347	40.2271	47.3498	44.7228
hsa-miR-6511a-3p	10.2324	0.579225	0.400926	NA	10.5538	11.1291	15.0717	8.50957	8.87809	7.25234
hsa-miR-6511a-5p	23.4316	0.326376	0.506736	NA	21.1076	33.3874	24.2822	19.3399	20.7155	21.757
hsa-miR-6511b-3p	15.1741	0.429276	0.526457	NA	23.746	20.4034	8.37318	12.3776	14.057	12.0872
hsa-miR-6511b-5p	14.5905	0.796718	0.184399	NA	15.8307	18.5486	20.933	10.0568	8.87809	13.296
hsa-miR-6512-3p	11.6264	0.116788	0.863689	NA	10.5538	11.1291	14.2344	8.50957	9.61793	15.7134
hsa-miR-6512-5p	15.8585	-0.829084	0.143084	NA	10.5538	11.1291	12.5598	20.1135	21.4554	19.3396
hsa-miR-6513-3p	4.43183	0.487886	0.832298	NA	8.79482	0	6.69855	0	11.0976	0
hsa-miR-6513-5p	15.4539	-0.291332	0.669564	NA	15.8307	7.41943	17.5837	18.5663	10.3578	22.9657
hsa-miR-6514-3p	14.3709	0.122328	0.861691	NA	9.6743	16.6937	18.421	14.6984	7.3984	19.3396
hsa-miR-6514-5p	4.59233	0.219982	0.896937	NA	10.5538	0	4.18659	5.41518	7.3984	0
hsa-miR-6515-3p	13.5049	-0.19865	0.78715	NA	6.15637	20.4034	11.7225	10.8304	12.5773	19.3396
hsa-miR-6515-5p	46.5618	-0.179595	0.71149	0.93109	49.251	38.952	41.8659	42.5479	31.8131	74.9408
hsa-miR-6516-3p	0.515732	-2.35398	0.554505	NA	0	0	0	3.09439	0	0
hsa-miR-6516-5p	1.78256	-4.1364	0.174736	NA	0	0	0	7.73598	2.95936	0
hsa-miR-652-3p	38.8905	-0.36311	0.475393	0.806763	42.2151	31.5326	27.6315	36.3591	30.3335	65.2711
hsa-miR-652-5p	9.02348	-0.154387	0.840771	NA	7.91533	5.56457	11.7225	6.96238	11.0976	10.8785
hsa-miR-653-3p	7.8328	-0.640267	0.694619	NA	12.3127	0	5.86123	16.2456	12.5773	0
hsa-miR-653-5p	1.65362	-4.02848	0.193644	NA	0	0	0	6.96238	2.95936	0
hsa-miR-654-3p	380.209	-3.30909	2.43049e-05	0.00119615	131.043	24.1132	52.7511	919.034	1003.22	151.09
hsa-miR-655-3p	4.94962	-5.60629	0.0216082	NA	0	0	0	19.3399	10.3578	0
hsa-miR-655-5p	1.67613	-4.04333	0.30363	NA	0	0	0	10.0568	0	0
hsa-miR-656-3p	9.19973	-0.147318	0.869439	NA	10.5538	7.41943	8.37318	12.3776	14.057	2.41745
hsa-miR-656-5p	6.07561	0.634914	0.730345	NA	6.15637	7.41943	8.37318	0	0	14.5047
hsa-miR-657	35.1953	0.408673	0.412516	0.745994	35.1793	31.5326	53.5884	41.0007	28.1139	21.757
hsa-miR-658	248.38	-0.0944696	0.825475	0.952683	199.642	265.245	257.057	317.175	321.831	129.333
hsa-miR-659-3p	12.399	0.5443	0.651695	NA	14.0717	14.8389	15.0717	14.6984	0	15.7134
hsa-miR-659-5p	13.1348	0.510205	0.456943	NA	12.3127	18.5486	15.909	8.50957	16.2765	7.25234
hsa-miR-660-3p	18.9665	0.249266	0.727031	NA	12.3127	37.0972	13.3971	11.604	23.6749	15.7134
hsa-miR-660-5p	253.676	-0.641394	0.0361466	0.190308	237.46	172.502	184.21	359.723	333.668	234.492
hsa-miR-661	16.7535	0.0947487	0.861556	NA	15.8307	16.6937	19.2583	17.0191	14.7968	16.9221
hsa-miR-662	13.4374	0.463069	0.461289	NA	13.1922	18.5486	15.0717	12.3776	8.13824	13.296
hsa-miR-663a	2098.22	0.351275	0.364638	0.711715	1652.55	2754.46	2651.79	1892.22	2488.82	1149.5
hsa-miR-663b	354.054	0.141677	0.794701	0.946931	285.832	372.827	456.338	396.856	496.433	116.037
hsa-miR-664a-3p	46.4163	0.0391739	0.940356	0.985424	76.5149	27.8229	36.0047	43.3215	52.5287	42.3053
hsa-miR-664a-5p	63.3065	-0.698004	0.175546	0.493678	70.3585	35.2423	38.5166	47.1895	108.757	79.7757
hsa-miR-664b-3p	17.7908	-0.0062104	0.992137	NA	17.5896	18.5486	17.5837	20.8871	23.6749	8.46106
hsa-miR-664b-5p	12.0431	-0.137155	0.837762	NA	14.9512	9.27429	10.0478	10.8304	16.2765	10.8785
hsa-miR-665	36.635	-0.892523	0.123732	0.394683	21.987	25.968	29.3061	35.5855	79.1629	27.8006
hsa-miR-668-3p	22.0004	-0.342754	0.520191	NA	19.3486	24.1132	15.0717	24.7551	18.496	30.2181
hsa-miR-668-5p	115.777	0.3769	0.503466	0.834538	69.4791	163.228	160.765	97.4733	155.366	48.3489
hsa-miR-670-3p	7.50626	-1.73556	0.29765	NA	0	11.1291	0	10.0568	8.13824	15.7134
hsa-miR-670-5p	5.77256	-0.134453	0.934963	NA	9.6743	0	6.69855	11.604	6.65856	0
hsa-miR-671-3p	65.085	-0.461237	0.278756	0.633871	77.3944	48.2263	38.5166	85.0957	78.4231	62.8536
hsa-miR-671-5p	294.192	-0.774378	0.00264606	0.0315289	176.776	231.857	243.66	406.912	369.92	336.025
hsa-miR-6715a-3p	0.773598	-2.93382	0.458541	NA	0	0	0	4.64159	0	0
hsa-miR-6715b-3p	11.7402	0.264154	0.697889	NA	7.91533	16.6937	14.2344	10.8304	11.0976	9.66979
hsa-miR-6715b-5p	9.38964	0.302287	0.712495	NA	10.5538	7.41943	12.5598	4.64159	6.65856	14.5047
hsa-miR-6716-3p	29.6363	-0.6176	0.199709	NA	29.9024	20.4034	19.2583	31.7175	31.8131	44.7228
hsa-miR-6716-5p	15.6473	-0.107454	0.870466	NA	13.1922	16.6937	15.0717	13.9248	9.61793	25.3832
hsa-miR-6717-5p	45.2869	0.282191	0.61622	0.902066	54.5279	53.7909	40.1913	30.1703	22.9351	70.1059
hsa-miR-6718-5p	2.51114	-4.6304	0.0951105	NA	0	0	0	6.18878	8.87809	0
hsa-miR-6719-3p	11.9144	0.0560508	0.936148	NA	12.3127	11.1291	12.5598	7.73598	9.61793	18.1308
hsa-miR-6720-3p	16.0048	-0.218227	0.747287	NA	17.5896	18.5486	8.37318	16.2456	11.0976	24.1745
hsa-miR-6720-5p	26.3237	-0.268428	0.577287	NA	24.6255	22.2583	24.2822	21.6607	28.8538	36.2617
hsa-miR-6721-5p	10.4433	-0.100247	0.887448	NA	12.3127	9.27429	8.37318	10.0568	8.13824	14.5047
hsa-miR-6722-3p	24.8863	0.606859	0.331559	NA	17.5896	51.936	21.7703	20.1135	22.1952	15.7134
hsa-miR-6722-5p	29.7975	0.350316	0.497173	NA	35.1793	33.3874	30.9808	20.1135	19.2359	39.8879
hsa-miR-6723-5p	10.1625	0.315116	0.803975	NA	14.0717	12.984	6.69855	13.9248	0	13.296
hsa-miR-6724-5p	352.114	0.448814	0.218625	0.551163	340.359	443.311	437.08	304.797	400.994	186.143
hsa-miR-6726-3p	26.8006	0.489008	0.321064	NA	33.4203	31.5326	28.4688	20.8871	16.2765	30.2181
hsa-miR-6726-5p	89.0589	0.732605	0.0388936	0.197916	102.899	137.26	93.7796	68.8502	51.7888	79.7757
hsa-miR-6727-3p	17.6109	-0.29294	0.6405	NA	20.2281	11.1291	15.909	27.0759	19.2359	12.0872
hsa-miR-6727-5p	312.358	0.205225	0.644821	0.916108	211.955	406.214	386.841	325.685	380.278	163.178
hsa-miR-6728-3p	14.0507	-0.269669	0.723539	NA	7.91533	16.6937	14.2344	21.6607	17.7562	6.04362
hsa-miR-6728-5p	20.9206	0.300641	0.610907	NA	27.2639	20.4034	20.933	12.3776	15.5366	29.0094
hsa-miR-6729-3p	75.8376	0.960727	0.0234585	0.146935	85.3097	131.695	83.7318	34.8119	51.7888	67.6885
hsa-miR-6729-5p	190.379	0.192428	0.737534	0.93109	100.261	278.229	231.937	176.38	274.481	80.9845
hsa-miR-6730-3p	25.4543	0.328912	0.537211	NA	19.3486	38.952	27.6315	19.3399	28.1139	19.3396
hsa-miR-6730-5p	22.9853	0.285678	0.548643	NA	27.2639	24.1132	24.2822	23.2079	18.496	20.5483
hsa-miR-6731-3p	66.0481	0.84204	0.0163689	0.113921	81.7918	100.162	73.684	47.9631	54.0084	38.6791
hsa-miR-6731-5p	13.4984	0.394319	0.532604	NA	18.4691	14.8389	12.5598	8.50957	13.3171	13.296
hsa-miR-6732-3p	42.9262	0.297858	0.455299	0.784253	55.4073	50.0812	36.842	35.5855	42.1709	37.4704
hsa-miR-6732-5p	12.3113	0.523895	0.464847	NA	9.6743	11.1291	22.6076	12.3776	9.61793	8.46106
hsa-miR-6733-3p	17.8	-0.0549433	0.929259	NA	20.2281	11.1291	20.0956	14.6984	14.057	26.5919
hsa-miR-6733-5p	14.8203	-0.43796	0.46327	NA	10.5538	11.1291	15.909	19.3399	16.2765	15.7134
hsa-miR-6734-3p	27.3429	0.162843	0.768764	NA	21.1076	40.8069	25.1195	18.5663	22.1952	36.2617
hsa-miR-6734-5p	17.8047	0.086467	0.878225	NA	21.1076	14.8389	18.421	14.6984	14.7968	22.9657
hsa-miR-6735-3p	4.27682	-5.39646	0.0299693	NA	0	0	0	11.604	14.057	0
hsa-miR-6735-5p	29.113	0.35038	0.457663	NA	35.1793	33.3874	29.3061	31.7175	18.496	26.5919
hsa-miR-6736-3p	22.2654	0.0652916	0.902188	NA	25.505	22.2583	20.0956	17.0191	18.496	30.2181
hsa-miR-6736-5p	6.20964	0.327418	0.839683	NA	11.4333	0	9.2105	7.73598	8.87809	0
hsa-miR-6737-3p	40.1144	-0.0460698	0.913301	0.978285	34.2998	38.952	45.2152	32.4911	51.049	38.6791
hsa-miR-6737-5p	65.5817	0.575231	0.108123	0.36518	59.8048	92.7429	83.7318	48.7367	57.7076	50.7664
hsa-miR-6738-3p	1.78818	-4.14052	0.178858	NA	0	0	0	8.50957	2.21952	0
hsa-miR-6738-5p	32.8858	0.382501	0.433926	NA	42.2151	35.2423	33.4927	20.1135	25.1546	41.0966
hsa-miR-6739-3p	6.84165	0.0288407	0.985719	NA	10.5538	0	10.0478	10.8304	9.61793	0
hsa-miR-6739-5p	22.9863	-0.109932	0.860551	NA	16.7102	27.8229	22.6076	33.2647	26.6343	10.8785
hsa-miR-6740-3p	13.0513	0.541209	0.42024	NA	15.8307	9.27429	20.933	9.28317	13.3171	9.66979
hsa-miR-6740-5p	24.6309	0.111018	0.85685	NA	18.4691	24.1132	34.33	37.1327	19.2359	14.5047
hsa-miR-6741-3p	29.5005	0.0892586	0.844406	NA	31.6613	29.6777	30.1435	26.3023	36.2522	22.9657
hsa-miR-6741-5p	21.0771	0.31621	0.5947	NA	22.8665	31.5326	15.909	16.2456	13.3171	26.5919
hsa-miR-6742-3p	1.63112	-4.00969	0.194013	NA	0	0	0	3.86799	5.91872	0
hsa-miR-6742-5p	29.5206	0.330499	0.482532	NA	29.9024	31.5326	36.842	18.5663	28.8538	31.4268
hsa-miR-6743-3p	45.0865	0.20584	0.687581	0.93109	51.8894	40.8069	51.0764	30.9439	28.1139	67.6885
hsa-miR-6743-5p	49.5411	-0.119154	0.816354	0.948513	30.7819	55.6457	56.9376	53.3782	70.2848	30.2181
hsa-miR-6744-3p	5.60793	0.848926	0.606422	NA	14.0717	0	7.53586	4.64159	7.3984	0
hsa-miR-6744-5p	13.2164	0.164245	0.796782	NA	10.5538	16.6937	15.0717	15.472	11.8374	9.66979
hsa-miR-6745	18.2437	0.114233	0.833747	NA	15.8307	24.1132	17.5837	16.2456	19.9757	15.7134
hsa-miR-6746-3p	20.0879	0.0449069	0.933473	NA	22.8665	18.5486	19.2583	16.2456	17.0163	26.5919
hsa-miR-6746-5p	29.6385	0.510501	0.247488	NA	38.6972	29.6777	36.0047	25.5287	27.3741	20.5483
hsa-miR-6747-3p	25.2913	-0.359533	0.49953	NA	23.746	20.4034	21.7703	18.5663	27.3741	39.8879
hsa-miR-6747-5p	31.0015	-0.283405	0.65268	NA	30.7819	18.5486	33.4927	17.7927	27.3741	58.0187
hsa-miR-6748-3p	15.784	0.0703001	0.899449	NA	15.8307	14.8389	17.5837	15.472	14.057	16.9221
hsa-miR-6748-5p	34.2834	1.04901	0.095118	0.336883	32.5408	83.4686	23.4449	20.8871	19.9757	25.3832
hsa-miR-6749-3p	14.6478	-0.0828171	0.896949	NA	18.4691	9.27429	14.2344	15.472	11.0976	19.3396
hsa-miR-6749-5p	27.9358	-0.067941	0.886655	NA	29.0229	33.3874	20.0956	24.7551	32.553	27.8006
hsa-miR-675-3p	40.5766	1.55702	0.00272011	0.0315289	36.9382	90.8881	54.4257	22.4343	17.0163	21.757
hsa-miR-675-5p	11.4107	0.370411	0.769603	NA	7.03585	14.8389	16.7464	0	17.7562	12.0872
hsa-miR-6750-3p	14.4735	0.123994	0.841637	NA	16.7102	12.984	15.0717	12.3776	10.3578	19.3396
hsa-miR-6750-5p	19.7929	0.235471	0.647006	NA	19.3486	25.968	19.2583	18.5663	16.2765	19.3396
hsa-miR-6751-3p	17.7371	-0.17781	0.75403	NA	11.4333	20.4034	18.421	19.3399	16.2765	20.5483
hsa-miR-6751-5p	16.6402	0.0187659	0.977953	NA	10.5538	24.1132	15.909	9.28317	17.0163	22.9657
hsa-miR-6752-3p	227.229	1.18555	0.00606618	0.055728	201.401	450.731	296.411	117.587	190.879	106.368
hsa-miR-6752-5p	45.9512	1.06312	0.0207812	0.135078	60.6842	77.904	47.7271	21.6607	26.6343	41.0966
hsa-miR-6753-3p	22.5169	0.0440941	0.937518	NA	24.6255	20.4034	23.4449	32.4911	14.7968	19.3396
hsa-miR-6753-5p	27.1698	0.333273	0.665486	NA	17.5896	37.0972	36.842	24.7551	40.6912	6.04362
hsa-miR-6754-3p	20.6123	0.0691694	0.89402	NA	20.2281	20.4034	22.6076	15.472	24.4147	20.5483
hsa-miR-6754-5p	17.7049	-0.0118218	0.986058	NA	19.3486	7.41943	25.1195	13.1512	17.0163	24.1745
hsa-miR-6755-3p	7.7428	-0.660731	0.492845	NA	8.79482	3.70972	5.02391	3.86799	8.13824	16.9221
hsa-miR-6755-5p	6.20105	0.0810401	0.96054	NA	12.3127	0	6.69855	10.0568	8.13824	0
hsa-miR-6756-3p	85.8314	0.682521	0.0666128	0.271575	95.8635	142.824	79.5452	61.8878	59.9271	74.9408
hsa-miR-6756-5p	18.7	0.271349	0.613826	NA	16.7102	22.2583	22.6076	20.1135	14.7968	15.7134
hsa-miR-6757-5p	45.9578	0.102686	0.840827	0.959892	48.3715	37.0972	56.1003	37.9063	27.3741	68.8972
hsa-miR-6758-3p	39.7167	0.0139444	0.979558	0.995913	32.5408	42.6617	45.2152	47.9631	51.7888	18.1308
hsa-miR-6758-5p	60.4488	0.0122918	0.982757	0.995913	63.3227	74.1943	44.3779	31.7175	45.1303	103.95
hsa-miR-6759-3p	12.3202	-0.273815	0.67889	NA	10.5538	7.41943	15.0717	15.472	13.3171	12.0872
hsa-miR-6759-5p	4.17116	0.684642	0.765956	NA	7.03585	0	8.37318	0	9.61793	0
hsa-miR-676-3p	19.5876	0.256694	0.69188	NA	19.3486	29.6777	15.0717	10.8304	14.7968	27.8006
hsa-miR-676-5p	11.9219	-0.562087	0.458944	NA	5.27689	7.41943	15.909	17.7927	11.8374	13.296
hsa-miR-6760-3p	44.8445	0.149082	0.718927	0.93109	46.6125	57.5006	37.6793	36.3591	37.7319	53.1838
hsa-miR-6760-5p	16.5509	0.248497	0.748117	NA	7.91533	29.6777	16.7464	17.0191	7.3984	20.5483
hsa-miR-6761-3p	10.7388	0.259406	0.719221	NA	7.91533	16.6937	10.8851	6.96238	11.0976	10.8785
hsa-miR-6761-5p	6.00702	1.86602	0.386461	NA	14.0717	0	14.2344	7.73598	0	0
hsa-miR-6762-3p	12.6658	-0.101071	0.950495	NA	10.5538	0	25.9569	23.2079	16.2765	0
hsa-miR-6762-5p	14.1053	0.367716	0.544593	NA	17.5896	18.5486	11.7225	12.3776	11.0976	13.296
hsa-miR-6763-3p	137.443	1.03188	0.00239829	0.0295075	151.271	231.857	172.488	93.6053	106.537	68.8972
hsa-miR-6763-5p	27.2812	0.195178	0.689683	NA	22.8665	29.6777	35.1674	26.3023	30.3335	19.3396
hsa-miR-6764-3p	7.21568	-0.701176	0.668358	NA	7.91533	0	8.37318	8.50957	18.496	0
hsa-miR-6764-5p	20.8779	0.265034	0.620557	NA	23.746	18.5486	25.9569	24.7551	17.7562	14.5047
hsa-miR-6765-3p	11.708	0.603829	0.377811	NA	11.4333	20.4034	10.8851	8.50957	8.13824	10.8785
hsa-miR-6765-5p	416.085	1.45935	0.00135412	0.0190406	470.523	1010.9	350.836	247.551	229.351	187.352
hsa-miR-6766-3p	122.289	0.389054	0.407967	0.745994	94.984	172.502	149.88	100.568	155.366	60.4362
hsa-miR-6766-5p	10.1515	0.0723573	0.926174	NA	14.9512	5.56457	10.0478	6.96238	8.87809	14.5047
hsa-miR-6767-3p	15.8336	0.06844	0.904142	NA	16.7102	12.984	18.421	14.6984	14.057	18.1308
hsa-miR-6767-5p	14.4416	0.0504648	0.938241	NA	12.3127	20.4034	11.7225	9.28317	14.7968	18.1308
hsa-miR-6768-3p	6.27345	-0.475475	0.774381	NA	10.5538	0	5.02391	13.9248	8.13824	0
hsa-miR-6768-5p	14.1697	0.419941	0.483779	NA	17.5896	16.6937	14.2344	12.3776	9.61793	14.5047
hsa-miR-6769a-3p	112.836	1.84973	4.30975e-05	0.00197961	107.297	268.954	154.904	54.9254	51.049	39.8879
hsa-miR-6769a-5p	14.4208	0.154369	0.794798	NA	13.1922	14.8389	17.5837	16.2456	12.5773	12.0872
hsa-miR-6769b-3p	32.7795	0.48314	0.274925	NA	32.5408	44.5166	37.6793	27.8495	21.4554	32.6355
hsa-miR-6769b-5p	21.3366	-0.11933	0.825219	NA	17.5896	29.6777	15.0717	23.2079	20.7155	21.757
hsa-miR-6770-3p	10.4441	0.74471	0.574864	NA	4.39741	22.2583	12.5598	7.73598	0	15.7134
hsa-miR-6770-5p	10.6883	-0.33151	0.667043	NA	7.91533	9.27429	10.8851	10.0568	6.65856	19.3396
hsa-miR-6771-3p	16.4566	-0.553279	0.359021	NA	17.5896	7.41943	14.2344	21.6607	18.496	19.3396
hsa-miR-6771-5p	12.9627	0.0119788	0.986131	NA	18.4691	12.984	7.53586	13.9248	10.3578	14.5047
hsa-miR-6772-3p	16.2356	0.0131754	0.983111	NA	14.9512	12.984	20.933	15.472	22.1952	10.8785
hsa-miR-6772-5p	13.473	0.160181	0.814516	NA	14.9512	16.6937	10.8851	10.8304	8.13824	19.3396
hsa-miR-6773-3p	13.3515	-0.289866	0.646631	NA	10.5538	9.27429	15.909	17.0191	14.057	13.296
hsa-miR-6773-5p	11.936	0.256062	0.699242	NA	13.1922	14.8389	10.8851	10.0568	8.13824	14.5047
hsa-miR-6774-3p	13.134	1.18412	0.076239	NA	24.6255	14.8389	15.0717	6.18878	9.61793	8.46106
hsa-miR-6774-5p	17.4338	0.642372	0.262503	NA	18.4691	20.4034	25.1195	13.9248	17.0163	9.66979
hsa-miR-6775-3p	23.6513	-0.365419	0.488864	NA	16.7102	20.4034	25.1195	26.3023	34.0327	19.3396
hsa-miR-6775-5p	27.3207	0.967281	0.0640066	NA	26.3844	51.936	30.9808	16.2456	21.4554	16.9221
hsa-miR-6776-3p	10.1514	0.612096	0.617175	NA	9.6743	11.1291	15.909	0	13.3171	10.8785
hsa-miR-6776-5p	8.85532	0.20155	0.794471	NA	13.1922	9.27429	5.86123	7.73598	7.3984	9.66979
[truncated: 631 more rows]
