# Supplementary material for: MicroRNA and Protein Cargos of Human Limbal Epithelial Cell-Derived Exosomes and Their Regulatory Roles in Limbal Stromal Cells of Diabetic and Non-Diabetic Corneas
Source: Cells. 2023 Oct 25;12(21):2524. doi: 10.3390/cells12212524 (PMC10649916; doi:10.3390/cells12212524)
Supplement: Supplementary file 1 [file cells-12-02524-s001.zip › Supplementary Data/Supplementary Dataset S2.xlsx]

## Sheet: Sheet 1 - DM_vs_Normal_DEGs_pad
DM_vs_Normal_DEGs_padj0.1
Row.names	baseMean	log2FoldChange	FC	pvalue	padj	RS-10	RS-8	RS-9	RS-1	RS-2	RS-6
hsa-miR-381-3p	213.633	-2.72513	0.151235	1.47335e-09	9.5104e-07	85.3097	48.2263	34.33	485.046	348.465	280.424
hsa-miR-199a-3p	9101.29	-4.35398	0.0489014	2.76064e-09	9.5104e-07	776.582	623.232	1145.45	36912.2	11723.5	3426.73
hsa-miR-376a-3p	136.174	-3.18916	0.109639	5.90368e-09	1.35588e-06	35.1793	14.8389	29.3061	287.005	335.888	114.829
hsa-miR-199b-3p	733.21	-3.73874	0.0749076	5.01974e-08	6.91721e-06	91.4661	79.7589	134.808	2809.71	923.321	360.2
hsa-miR-199b-5p	478.885	-4.37711	0.0481238	4.39427e-08	6.91721e-06	45.733	25.968	59.4496	2015.22	563.758	163.178
hsa-miR-493-3p	107.886	-2.52284	0.174	6.4051e-07	7.35519e-05	33.4203	25.968	36.0047	159.361	292.237	100.324
hsa-miR-199a-5p	342.795	-3.11122	0.115726	9.05638e-07	8.91406e-05	59.8048	74.1943	79.5452	1213	428.368	201.857
hsa-miR-134-5p	214.496	-2.93673	0.130604	1.19178e-06	0.000102642	88.8276	24.1132	34.33	382.157	559.319	198.231
hsa-miR-6812-3p	141.377	1.78374	3.44319	1.64758e-06	0.000126132	170.619	313.471	174.162	61.1142	63.6263	65.2711
hsa-miR-377-3p	36.8963	-3.37592	0.0963266	2.53344e-06	0.000174554	13.1922	1.85486	3.34927	69.6238	81.3824	51.9751
hsa-miR-802	126.94	-2.45917	0.181851	2.92289e-06	0.000183079	21.1076	48.2263	48.5645	113.719	250.806	279.215
hsa-miR-3154	81.6915	1.81021	3.50694	1.01863e-05	0.000584862	96.743	176.212	109.689	35.5855	42.9107	29.0094
hsa-miR-127-3p	1022.65	-1.90142	0.26768	1.16207e-05	0.000615895	620.914	263.39	409.449	1887.58	1946.52	1008.08
hsa-miR-654-3p	380.209	-3.30909	0.100894	2.43049e-05	0.00119615	131.043	24.1132	52.7511	919.034	1003.22	151.09
hsa-miR-6769a-3p	112.836	1.84973	3.60432	4.30975e-05	0.00197961	107.297	268.954	154.904	54.9254	51.049	39.8879
hsa-miR-382-5p	424.758	-1.56803	0.337269	4.74055e-05	0.0020414	277.916	155.808	207.655	679.219	814.564	413.383
hsa-miR-193a-5p	269.762	-1.47483	0.359775	5.20952e-05	0.00211139	204.04	129.84	93.7796	396.856	375.839	418.218
hsa-miR-629-5p	149.363	-1.51279	0.350433	5.63496e-05	0.00215694	102.02	53.7909	74.5213	202.683	182.741	280.424
hsa-miR-409-5p	61.6948	-1.80138	0.286901	6.65282e-05	0.00241252	28.1434	25.968	28.4688	106.756	122.814	58.0187
hsa-miR-214-3p	111.242	-3.13325	0.113972	8.58568e-05	0.00295777	21.987	11.1291	34.33	411.554	141.31	47.1402
hsa-miR-3150b-3p	82.6838	1.53633	2.90056	0.000112142	0.00366269	87.9482	163.228	118.899	50.2838	40.6912	35.053
hsa_piR_014620/gb/DQ590013/Homo	66.5067	-1.33513	0.396356	0.000122267	0.00366269	30.7819	37.0972	45.2152	92.0581	98.3988	95.4891
hsa-miR-382-3p	86.4642	-1.84537	0.278283	0.000117388	0.00366269	48.3715	27.8229	36.0047	174.059	157.586	74.9408
hsa-miR-431-5p	114.684	-2.75317	0.148325	0.000172478	0.00495156	63.3227	7.41943	16.7464	197.267	275.221	128.125
hsa-miR-218-5p	323.7	-2.88346	0.135516	0.000185034	0.00509954	88.8276	76.0492	66.9855	1293.46	299.635	117.246
hsa-miR-152-3p	659.274	-1.1751	0.442853	0.000201035	0.00520756	362.346	345.004	505.74	847.089	1172.65	722.816
hsa-miR-369-3p	127.636	-2.10294	0.232783	0.00020407	0.00520756	56.2868	53.7909	35.1674	219.702	321.091	79.7757
hsa-miR-198	62.3133	1.64583	3.12927	0.000238775	0.00587557	69.4791	135.405	79.5452	27.0759	36.992	25.3832
hsa-miR-193b-3p	210.624	-1.46988	0.361012	0.000251802	0.00598246	117.851	113.146	103.827	191.079	283.359	454.48
hsa-miR-34a-5p	2290.95	-1.36134	0.38922	0.000397783	0.00913576	1634.08	977.51	1238.39	4715.08	2990.44	2190.21
hsa-miR-29a-3p	10020.5	-1.41363	0.375366	0.000469404	0.0104329	7875.76	3357.29	5173.79	17004.5	16525.8	10185.9
hsa-miR-483-5p	64.2313	-1.20391	0.434096	0.000638291	0.0125652	37.8177	40.8069	38.5166	80.4542	108.017	79.7757
hsa-miR-376b-3p	48.693	-1.64955	0.318739	0.000614703	0.0125652	25.505	16.6937	27.6315	81.2278	93.9597	47.1402
hsa-miR-503-5p	255.55	-2.33007	0.198874	0.000623674	0.0125652	68.5996	87.1783	98.8036	373.648	807.166	97.9066
hsa-miR-146b-5p	466.318	-2.87811	0.13602	0.000586185	0.0125652	187.33	55.6457	91.2677	1947.92	225.651	290.094
hsa-miR-127-5p	45.68	-1.71969	0.303613	0.000727449	0.0139226	19.3486	22.2583	22.6076	97.4733	72.5044	39.8879
hsa-miR-1281	192.625	1.22381	2.33563	0.000818931	0.0141061	227.786	350.568	232.774	113.719	148.708	82.1932
hsa-miR-3147	168.809	1.15235	2.22276	0.000773065	0.0141061	198.763	285.648	216.028	112.172	126.513	73.7321
hsa_piR_016658/gb/DQ592931/Homo	8467.73	-0.977871	0.507729	0.000790288	0.0141061	4597.05	7243.22	5271.76	13518.6	9341.97	10833.8
hsa-miR-493-5p	137.712	-1.9244	0.263449	0.000817644	0.0141061	92.3456	40.8069	38.5166	185.663	352.904	116.037
hsa_piR_020450/gb/DQ598104/Homo	61.7402	-2.37399	0.192911	0.000887858	0.0149203	23.746	24.1132	12.5598	38.6799	201.237	70.1059
hsa-miR-6090	688.579	1.2662	2.40527	0.000954027	0.0156506	788.895	1417.11	714.232	403.818	501.612	305.807
hsa-miR-376c-3p	493.436	-1.64947	0.318758	0.000999051	0.0156871	156.548	220.728	338.277	1065.24	825.662	354.156
hsa-miR-4291	113.302	-2.37873	0.192279	0.00100179	0.0156871	16.7102	33.3874	59.4496	218.928	298.156	53.1838
hsa-miR-181a-5p	4702.19	-0.923601	0.527191	0.00120175	0.0184001	3677.11	3149.55	2913.03	6043.34	7816.41	4613.7
hsa-miR-409-3p	930.857	-1.9163	0.264932	0.00123773	0.018539	548.797	246.696	373.444	1631.52	2315.7	468.985
hsa-miR-181b-5p	2138.36	-0.983989	0.50558	0.00129636	0.0187159	1638.47	1433.81	1236.72	2501.04	3805.74	2214.38
hsa-miR-320c	429.485	-1.06216	0.478915	0.00130386	0.0187159	206.678	309.761	319.018	450.234	737.621	553.595
hsa-miR-6765-5p	416.085	1.45935	2.74985	0.00135412	0.0190406	470.523	1010.9	350.836	247.551	229.351	187.352
hsa-miR-19b-3p	288.564	-0.909694	0.532298	0.00189877	0.0261651	217.232	170.647	212.679	459.517	378.798	292.511
hsa-miR-136-5p	69.4978	-1.06677	0.477387	0.00200461	0.0270819	45.733	37.0972	51.0764	98.2469	105.057	79.7757
hsa-miR-378a-3p	655.818	-0.830674	0.562267	0.00207329	0.027471	582.217	458.15	375.956	855.599	919.622	743.365
hsa-miR-424-5p	1568.47	-0.725352	0.60485	0.00218592	0.0276587	1336.81	1072.11	1137.08	1804.8	2323.1	1736.94
hsa-miR-130a-3p	159.387	-1.26866	0.415044	0.00220788	0.0276587	125.766	59.3555	93.7796	203.456	301.115	172.847
hsa-miR-369-5p	166.366	-1.81153	0.284889	0.00220763	0.0276587	100.261	50.0812	70.3347	236.721	441.685	99.1153
hsa-miR-6763-3p	137.443	1.03188	2.04469	0.00239829	0.0295075	151.271	231.857	172.488	93.6053	106.537	68.8972
hsa-miR-4498	78.4889	3.03288	8.18441	0.00274562	0.0315289	37.8177	365.407	16.7464	21.6607	14.7968	14.5047
hsa-miR-675-3p	40.5766	1.55702	2.94246	0.00272011	0.0315289	36.9382	90.8881	54.4257	22.4343	17.0163	21.757
hsa-miR-671-5p	294.192	-0.774378	0.58464	0.00264606	0.0315289	176.776	231.857	243.66	406.912	369.92	336.025
hsa-miR-320b	395.091	-0.92397	0.527057	0.00273425	0.0315289	254.17	294.922	269.616	358.176	620.726	572.935
hsa-miR-140-3p	233.404	-1.03024	0.489629	0.00284842	0.0321731	136.32	129.84	193.421	394.535	316.652	229.657
hsa-miR-1229-5p	127.419	1.13675	2.19885	0.00338258	0.0375902	132.802	255.97	138.158	88.1901	73.2442	76.1496
hsa-miR-432-5p	708.761	-1.52449	0.347602	0.00357189	0.039064	510.099	218.873	366.745	721.767	1799.29	635.788
hsa-miR-6076	150.662	1.06296	2.08922	0.00381933	0.0411175	174.137	257.825	180.861	79.6806	131.692	79.7757
hsa-miR-4530	265.12	1.29866	2.46	0.00416815	0.043513	298.144	487.828	346.65	163.229	217.513	77.3583
hsa-miR-185-5p	208.728	-0.947556	0.51851	0.00412016	0.043513	166.222	122.421	138.158	215.06	360.302	250.206
hsa-miR-136-3p	162.914	-1.07095	0.476006	0.00474717	0.048818	96.743	90.8881	127.272	244.457	276.7	141.421
hsa-miR-3175	452.291	1.01027	2.01429	0.00491045	0.0496467	397.526	821.702	595.333	242.91	339.587	316.685
hsa-miR-323b-3p	39.8423	-2.15754	0.224138	0.00504393	0.0496467	28.1434	7.41943	7.53586	36.3591	112.456	47.1402
hsa-miR-10a-5p	167.832	-2.26757	0.20768	0.00501528	0.0496467	64.2022	64.92	44.3779	659.879	99.8785	73.7321
hsa-miR-3180-5p	147.169	0.888982	1.85187	0.00558025	0.0540883	159.186	248.551	167.464	99.7941	116.155	91.863
hsa-miR-339-5p	678.034	-0.649401	0.637545	0.00565219	0.0540883	611.24	434.037	535.884	871.845	764.255	850.941
hsa-miR-574-5p	107.752	-1.31558	0.401763	0.00589514	0.0553129	65.0816	57.5006	62.7989	240.589	138.35	82.1932
hsa-miR-889-3p	46.4707	-1.58121	0.334202	0.00594071	0.0553129	34.2998	18.5486	16.7464	81.2278	91.7402	36.2617
hsa-miR-6752-3p	227.229	1.18555	2.2745	0.00606618	0.055728	201.401	450.731	296.411	117.587	190.879	106.368
hsa-miR-221-5p	293.013	-1.46809	0.36146	0.00632383	0.0573305	220.75	113.146	132.296	675.351	432.807	183.726
hsa-miR-769-5p	128.918	-0.848856	0.555225	0.00664214	0.0594342	101.14	92.7429	82.8945	173.286	195.318	128.125
hsa-miR-370-3p	160.133	-1.19089	0.438032	0.00679574	0.0600291	75.6354	103.872	113.875	239.042	306.294	122.081
hsa-miR-3960	495.319	0.857827	1.81231	0.00803155	0.0691717	536.484	784.605	596.171	343.477	451.303	259.875
hsa-miR-3195	1032.47	0.743085	1.67375	0.00800193	0.0691717	1029.87	1684.21	1165.55	703.974	795.328	815.888
hsa-miR-154-5p	42.5729	-1.65187	0.318228	0.00838958	0.0713632	26.3844	16.6937	18.421	60.3406	105.797	27.8006
hsa-miR-1915-3p	226.248	0.898877	1.86461	0.00908819	0.0754429	212.835	391.375	281.339	164.776	179.041	128.125
hsa-miR-146a-5p	11699.7	-1.95086	0.258662	0.00904028	0.0754429	7837.06	2986.32	3602.14	38955.3	12766.7	4050.43
hsa-miR-424-5p	222.809	-1.51938	0.348835	0.00948773	0.077822	81.7918	105.727	158.253	319.496	551.921	119.664
hsa-miR-485-3p	170.175	-1.61107	0.327355	0.0100129	0.0811634	160.945	46.3715	43.5406	181.795	391.376	197.022
hsa-miR-6510-5p	65.5611	0.962771	1.94905	0.0118339	0.0948084	73.8765	116.856	70.3347	40.2271	47.3498	44.7228
hsa-miR-210-3p	106.208	-0.866406	0.548512	0.0122227	0.0967985	83.5508	57.5006	82.8945	105.983	150.188	157.134
hsa-miR-221-3p	20238	-1.02295	0.49211	0.0123995	0.0970822	21490.1	8307.91	10247.9	29149.9	26360.5	25871.5
hsa-miR-4769-3p	94.6592	0.978742	1.97075	0.0128734	0.0994252	106.417	140.969	130.622	60.3406	87.3012	42.3053
hsa-miR-323a-3p	128.57	-1.69914	0.30797	0.0129873	0.0994252	104.658	22.2583	53.5884	166.323	335.148	89.4455
