# Supplementary material for: MicroRNA and Protein Cargos of Human Limbal Epithelial Cell-Derived Exosomes and Their Regulatory Roles in Limbal Stromal Cells of Diabetic and Non-Diabetic Corneas
Source: Cells. 2023 Oct 25;12(21):2524. doi: 10.3390/cells12212524 (PMC10649916; doi:10.3390/cells12212524)
Supplement: Supplementary file 1 [file cells-12-02524-s001.zip › Supplementary Data/Supplementary Dataset S3.xlsx]

## Sheet: DM_vs_Normal_DEGs_padj0.1_micro
¬© 2000-2022 QIAGEN. All rights reserved.
ID	Symbol	Expr Intensity/RPKM/FPKM/Counts	Source	Confidence	Symbol	Pathway
hsa-miR-34a-5p	miR-34a-5p (and other miRNAs w/seed GGCAGUG)	2290.95	TargetScan Human,miRecords	Experimentally Observed,High (predicted)	NOTCH2	Epithelial Adherens Junction Signaling,Notch Signaling,Pulmonary Fibrosis Idiopathic Signaling Pathway,Pulmonary Healing Signaling Pathway,Regulation of the Epithelial-Mesenchymal Transition Pathway,Th1 and Th2 Activation Pathway,Th1 Pathway,Th2 Pathway
hsa-miR-424-5p	miR-16-5p (and other miRNAs w/seed AGCAGCA)	222.809	TarBase,TargetScan Human	Experimentally Observed,High (predicted)	TPM3	Calcium Signaling
hsa-miR-34a-5p	miR-34a-5p (and other miRNAs w/seed GGCAGUG)	2290.95	Ingenuity Expert Findings,TargetScan Human,miRecords	Experimentally Observed,High (predicted)	MET	Axonal Guidance Signaling,Clathrin-mediated Endocytosis Signaling,Epithelial Adherens Junction Signaling,FAK Signaling,FGF Signaling,Hepatic Fibrosis / Hepatic Stellate Cell Activation,HGF Signaling,HIF1Œ± Signaling,HOTAIR Regulatory Pathway,IL-15 Production,IL-7 Signaling Pathway,Macropinocytosis Signaling,MSP-RON Signaling In Cancer Cells Pathway,Regulation Of The Epithelial Mesenchymal Transit…
hsa-miR-424-5p	miR-16-5p (and other miRNAs w/seed AGCAGCA)	222.809	TarBase,TargetScan Human	Experimentally Observed,High (predicted)	RAB30
hsa-miR-424-5p	miR-16-5p (and other miRNAs w/seed AGCAGCA)	222.809	TarBase,TargetScan Human,miRecords	Experimentally Observed,High (predicted)	ARL2
hsa-miR-424-5p	miR-16-5p (and other miRNAs w/seed AGCAGCA)	222.809	TarBase,TargetScan Human	Experimentally Observed,High (predicted)	VTI1B	Huntington's Disease Signaling,Insulin Secretion Signaling Pathway,Phagosome Maturation,SNARE Signaling Pathway,Synaptogenesis Signaling Pathway,Tight Junction Signaling
hsa-miR-193b-3p	miR-193a-3p (and other miRNAs w/seed ACUGGCC)	210.624	TargetScan Human,miRecords	Experimentally Observed,High (predicted)	PLAU	Coagulation System,Glioma Invasiveness Signaling,Glucocorticoid Receptor Signaling,Oncostatin M Signaling,Pulmonary Fibrosis Idiopathic Signaling Pathway,Tumor Microenvironment Pathway
hsa-miR-199a-3p	miR-199a-3p (and other miRNAs w/seed CAGUAGU)	9101.29	Ingenuity Expert Findings,TargetScan Human	Experimentally Observed,High (predicted)	FUBP1
hsa-miR-146b-5p	miR-146a-5p (and other miRNAs w/seed GAGAACU)	466.318	Ingenuity Expert Findings,TargetScan Human	Experimentally Observed,High (predicted)	NOVA1
hsa-miR-19b-3p	miR-19b-3p (and other miRNAs w/seed GUGCAAA)	288.564	Ingenuity Expert Findings,TarBase,TargetScan Human,miRecords	Experimentally Observed,High (predicted)	PTEN	3-phosphoinositide Biosynthesis,3-phosphoinositide Degradation,Autophagy,B Cell Receptor Signaling,BEX2 Signaling Pathway,Cancer Drug Resistance By Drug Efflux,Cardiac Hypertrophy Signaling (Enhanced),CSDE1 Signaling Pathway,D-myo-inositol (1,3,4)-trisphosphate Biosynthesis,D-myo-inositol (1,4,5,6)-Tetrakisphosphate Biosynthesis,D-myo-inositol (3,4,5,6)-tetrakisphosphate Biosynthesis,D-myo-inosit…
hsa-miR-424-5p	miR-16-5p (and other miRNAs w/seed AGCAGCA)	222.809	Ingenuity Expert Findings,TarBase,TargetScan Human	Experimentally Observed,High (predicted)	PURA
hsa-miR-29a-3p	miR-29b-3p (and other miRNAs w/seed AGCACCA)	10020.5	Ingenuity Expert Findings,TarBase,TargetScan Human,miRecords	Experimentally Observed,High (predicted)	MCL1	Apoptosis Signaling,IL-6 Signaling,IL-7 Signaling Pathway,MYC Mediated Apoptosis Signaling,PI3K/AKT Signaling,Systemic Lupus Erythematosus In B Cell Signaling Pathway
hsa-miR-424-5p	miR-16-5p (and other miRNAs w/seed AGCAGCA)	222.809	TarBase,TargetScan Human	Experimentally Observed,High (predicted)	SHOC2
hsa-miR-424-5p	miR-16-5p (and other miRNAs w/seed AGCAGCA)	222.809	TargetScan Human,miRecords	Experimentally Observed,High (predicted)	BDNF	Axonal Guidance Signaling,CDK5 Signaling,Circadian Rhythm Signaling,Corticotropin Releasing Hormone Signaling,Human Embryonic Stem Cell Pluripotency,Huntington's Disease Signaling,Neuroinflammation Signaling Pathway,Neuropathic Pain Signaling In Dorsal Horn Neurons,Neurotrophin/TRK Signaling,PEDF Signaling,Synaptogenesis Signaling Pathway,Thyroid Cancer Signaling,White Adipose Tissue Browning Pat…
hsa-miR-424-5p	miR-16-5p (and other miRNAs w/seed AGCAGCA)	222.809	TarBase,TargetScan Human	Experimentally Observed,High (predicted)	LUZP1
hsa-miR-29a-3p	miR-29b-3p (and other miRNAs w/seed AGCACCA)	10020.5	TarBase,TargetScan Human,miRecords	Experimentally Observed,High (predicted)	TDG	BER (Base Excision Repair) Pathway,Sumoylation Pathway
hsa-miR-29a-3p	miR-29b-3p (and other miRNAs w/seed AGCACCA)	10020.5	Ingenuity Expert Findings,TargetScan Human	Experimentally Observed,High (predicted)	NASP
hsa-miR-424-5p	miR-16-5p (and other miRNAs w/seed AGCAGCA)	222.809	TargetScan Human,miRecords	Experimentally Observed,High (predicted)	RECK	Inhibition of Matrix Metalloproteases
hsa-miR-34a-5p	miR-34a-5p (and other miRNAs w/seed GGCAGUG)	2290.95	TarBase,TargetScan Human,miRecords	Experimentally Observed,High (predicted)	DLL1	Epithelial Adherens Junction Signaling,Notch Signaling,Th1 and Th2 Activation Pathway,Th1 Pathway,Th2 Pathway
hsa-miR-210-3p	miR-210-3p (miRNAs w/seed UGUGCGU)	106.208	Ingenuity Expert Findings,TargetScan Human	Experimentally Observed,High (predicted)	ISCU	Iron homeostasis signaling pathway
hsa-miR-218-5p	miR-218-5p (and other miRNAs w/seed UGUGCUU)	323.7	Ingenuity Expert Findings,TargetScan Human	Experimentally Observed,High (predicted)	BMI1	Cell Cycle: G1/S Checkpoint Regulation,Role of OCT4 in Mammalian Embryonic Stem Cell Pluripotency
hsa-miR-152-3p	miR-148a-3p (and other miRNAs w/seed CAGUGCA)	659.274	TargetScan Human,miRecords	Experimentally Observed,High (predicted)	DNMT1	DNA Methylation and Transcriptional Repression Signaling,Systemic Lupus Erythematosus In T Cell Signaling Pathway
hsa-miR-218-5p	miR-218-5p (and other miRNAs w/seed UGUGCUU)	323.7	Ingenuity Expert Findings,TargetScan Human	Experimentally Observed,High (predicted)	PLCG1	14-3-3-mediated Signaling,Adrenomedullin signaling pathway,Aldosterone Signaling in Epithelial Cells,Antioxidant Action of Vitamin C,Apelin Cardiomyocyte Signaling Pathway,Apoptosis Signaling,Axonal Guidance Signaling,Calcium-induced T Lymphocyte Apoptosis,Cardiac Hypertrophy Signaling,Cardiac Hypertrophy Signaling (Enhanced),CCR5 Signaling in Macrophages,CD28 Signaling in T Helper Cells,Cellular…
hsa-miR-424-5p	miR-16-5p (and other miRNAs w/seed AGCAGCA)	222.809	Ingenuity Expert Findings,TargetScan Human,miRecords	Experimentally Observed,High (predicted)	BCL2L2
hsa-miR-29a-3p	miR-29b-3p (and other miRNAs w/seed AGCACCA)	10020.5	Ingenuity Expert Findings,TarBase,TargetScan Human,miRecords	Experimentally Observed,High (predicted)	SPARC
hsa-miR-29a-3p	miR-29b-3p (and other miRNAs w/seed AGCACCA)	10020.5	TarBase,TargetScan Human,miRecords	Experimentally Observed,High (predicted)	COL3A1	Apelin Liver Signaling Pathway,Atherosclerosis Signaling,Dendritic Cell Maturation,FAK Signaling,GP6 Signaling Pathway,Hepatic Fibrosis / Hepatic Stellate Cell Activation,Hepatic Fibrosis Signaling Pathway,HOTAIR Regulatory Pathway,Intrinsic Prothrombin Activation Pathway,Natural Killer Cell Signaling,Pulmonary Fibrosis Idiopathic Signaling Pathway,Tumor Microenvironment Pathway,Wound Healing Sig…
hsa-miR-185-5p	miR-185-5p (and other miRNAs w/seed GGAGAGA)	208.728	Ingenuity Expert Findings,TargetScan Human	Experimentally Observed,High (predicted)	CDC42	Actin Cytoskeleton Signaling,Actin Nucleation by ARP-WASP Complex,Agrin Interactions at Neuromuscular Junction,Axonal Guidance Signaling,B Cell Receptor Signaling,Cardiac Hypertrophy Signaling,CD28 Signaling in T Helper Cells,CDC42 Signaling,Cholecystokinin/Gastrin-mediated Signaling,Clathrin-mediated Endocytosis Signaling,Colorectal Cancer Metastasis Signaling,CXCR4 Signaling,Ephrin A Signaling,…
hsa-miR-29a-3p	miR-29b-3p (and other miRNAs w/seed AGCACCA)	10020.5	TarBase,TargetScan Human,miRecords	Experimentally Observed,High (predicted)	COL15A1	GP6 Signaling Pathway,Hepatic Fibrosis / Hepatic Stellate Cell Activation,Pulmonary Fibrosis Idiopathic Signaling Pathway,Wound Healing Signaling Pathway
hsa-miR-29a-3p	miR-29b-3p (and other miRNAs w/seed AGCACCA)	10020.5	TargetScan Human,miRecords	Experimentally Observed,High (predicted)	FBN1
hsa-miR-29a-3p	miR-29b-3p (and other miRNAs w/seed AGCACCA)	10020.5	Ingenuity Expert Findings,TargetScan Human	Experimentally Observed,High (predicted)	PPIC
hsa-miR-424-5p	miR-16-5p (and other miRNAs w/seed AGCAGCA)	222.809	TarBase,TargetScan Human	Experimentally Observed,High (predicted)	PNP	Adenine and Adenosine Salvage I,Adenine and Adenosine Salvage III,Adenosine Nucleotides Degradation II,Arsenate Detoxification I (Glutaredoxin),Guanine and Guanosine Salvage I,Guanosine Nucleotides Degradation III,Purine Nucleotides Degradation II (Aerobic),Purine Ribonucleosides Degradation to Ribose-1-phosphate,Urate Biosynthesis/Inosine 5'-phosphate Degradation,Xanthine and Xanthosine Salvage
hsa-miR-485-3p	miR-485-3p (and other miRNAs w/seed UCAUACA)	170.175	Ingenuity Expert Findings,TargetScan Human	Experimentally Observed,High (predicted)	HCN1	G-Protein Coupled Receptor Signaling
hsa-miR-29a-3p	miR-29b-3p (and other miRNAs w/seed AGCACCA)	10020.5	Ingenuity Expert Findings,TargetScan Human	Experimentally Observed,High (predicted)	COL5A1	GP6 Signaling Pathway,Hepatic Fibrosis / Hepatic Stellate Cell Activation,Pulmonary Fibrosis Idiopathic Signaling Pathway,Wound Healing Signaling Pathway
hsa-miR-193b-3p	miR-193a-3p (and other miRNAs w/seed ACUGGCC)	210.624	Ingenuity Expert Findings,TargetScan Human	Experimentally Observed,High (predicted)	CCND1	Acute Myeloid Leukemia Signaling,AMPK Signaling,Androgen Signaling,Aryl Hydrocarbon Receptor Signaling,BEX2 Signaling Pathway,Bladder Cancer Signaling,Breast Cancer Regulation by Stathmin1,Cell Cycle Regulation by BTG Family Proteins,Cell Cycle: G1/S Checkpoint Regulation,Chronic Myeloid Leukemia Signaling,Colorectal Cancer Metastasis Signaling,Coronavirus Pathogenesis Pathway,Cyclins and Cell Cy…
hsa-miR-424-5p	miR-16-5p (and other miRNAs w/seed AGCAGCA)	222.809	Ingenuity Expert Findings,TargetScan Human	Experimentally Observed,High (predicted)	KIF23	Epithelial Adherens Junction Signaling,Mitotic Roles of Polo-Like Kinase
hsa-miR-424-5p	miR-16-5p (and other miRNAs w/seed AGCAGCA)	222.809	Ingenuity Expert Findings,TargetScan Human	Experimentally Observed,High (predicted)	FGF7	Actin Cytoskeleton Signaling,Airway Pathology in Chronic Obstructive Pulmonary Disease,Bladder Cancer Signaling,Cardiac Hypertrophy Signaling (Enhanced),Clathrin-mediated Endocytosis Signaling,FGF Signaling,Pulmonary Healing Signaling Pathway,Regulation Of The Epithelial Mesenchymal Transition By Growth Factors Pathway,Regulation of the Epithelial-Mesenchymal Transition Pathway,Tumor Microenviron…
hsa-miR-29a-3p	miR-29b-3p (and other miRNAs w/seed AGCACCA)	10020.5	Ingenuity Expert Findings,TargetScan Human	Experimentally Observed,High (predicted)	KCTD3
hsa-miR-130a-3p	miR-130a-3p (and other miRNAs w/seed AGUGCAA)	159.387	TarBase,TargetScan Human,miRecords	Experimentally Observed,High (predicted)	MEOX2
hsa-miR-146b-5p	miR-146a-5p (and other miRNAs w/seed GAGAACU)	466.318	Ingenuity Expert Findings,TargetScan Human	Experimentally Observed,High (predicted)	TRAF6	Activation of IRF by Cytosolic Pattern Recognition Receptors,Acute Phase Response Signaling,April Mediated Signaling,Autophagy,B Cell Activating Factor Signaling,CD40 Signaling,Dendritic Cell Maturation,Glucocorticoid Receptor Signaling,Hepatic Cholestasis,Hepatic Fibrosis Signaling Pathway,IL-1 Signaling,IL-10 Signaling,IL-12 Signaling and Production in Macrophages,IL-13 Signaling Pathway,IL-17 …
hsa-miR-34a-5p	miR-34a-5p (and other miRNAs w/seed GGCAGUG)	2290.95	Ingenuity Expert Findings,TargetScan Human,miRecords	Experimentally Observed,High (predicted)	SIRT1	Adipogenesis pathway,AMPK Signaling,Autophagy,Circadian Rhythm Signaling,NAD Signaling Pathway,Osteoarthritis Pathway,p53 Signaling,Senescence Pathway,Sirtuin Signaling Pathway,Sumoylation Pathway,White Adipose Tissue Browning Pathway
hsa-miR-424-5p	miR-16-5p (and other miRNAs w/seed AGCAGCA)	222.809	TarBase,TargetScan Human	Experimentally Observed,High (predicted)	SRPRA
hsa-miR-146b-5p	miR-146a-5p (and other miRNAs w/seed GAGAACU)	466.318	Ingenuity Expert Findings,TargetScan Human,miRecords	Experimentally Observed,High (predicted)	CFH	Adrenomedullin signaling pathway,Complement System
hsa-miR-424-5p	miR-16-5p (and other miRNAs w/seed AGCAGCA)	222.809	TargetScan Human,miRecords	Experimentally Observed,High (predicted)	MAP2K1	14-3-3-mediated Signaling,4-1BB Signaling in T Lymphocytes,Actin Cytoskeleton Signaling,Acute Myeloid Leukemia Signaling,Acute Phase Response Signaling,Adrenomedullin signaling pathway,Aldosterone Signaling in Epithelial Cells,Antiproliferative Role of Somatostatin Receptor 2,Apelin Endothelial Signaling Pathway,Apoptosis Signaling,Autophagy,Axonal Guidance Signaling,B Cell Receptor Signaling,BER…
hsa-miR-19b-3p	miR-19b-3p (and other miRNAs w/seed GUGCAAA)	288.564	TargetScan Human,miRecords	Experimentally Observed,High (predicted)	BMPR2	Adipogenesis pathway,BMP signaling pathway,Cardiac Hypertrophy Signaling (Enhanced),Cardiomyocyte Differentiation via BMP Receptors,CLEAR Signaling Pathway,CREB Signaling in Neurons,Epithelial Adherens Junction Signaling,Factors Promoting Cardiogenesis in Vertebrates,FAK Signaling,FAT10 Cancer Signaling Pathway,Hepatic Fibrosis Signaling Pathway,Human Embryonic Stem Cell Pluripotency,ID1 Signalin…
hsa-miR-19b-3p	miR-19b-3p (and other miRNAs w/seed GUGCAAA)	288.564	TargetScan Human,miRecords	Experimentally Observed,High (predicted)	ESR1	Aryl Hydrocarbon Receptor Signaling,eNOS Signaling,ERK/MAPK Signaling,Estrogen Receptor Signaling,Estrogen-Dependent Breast Cancer Signaling,Estrogen-mediated S-phase Entry,Glucocorticoid Receptor Signaling,Hepatic Cholestasis,HOTAIR Regulatory Pathway,RHOGDI Signaling,Systemic Lupus Erythematosus In T Cell Signaling Pathway
hsa-miR-424-5p	miR-16-5p (and other miRNAs w/seed AGCAGCA)	222.809	TarBase,TargetScan Human,miRecords	Experimentally Observed,High (predicted)	TPPP3
hsa-miR-424-5p	miR-16-5p (and other miRNAs w/seed AGCAGCA)	222.809	Ingenuity Expert Findings,TargetScan Human	Experimentally Observed,High (predicted)	CHEK1	Aryl Hydrocarbon Receptor Signaling,ATM Signaling,Cell Cycle: G2/M DNA Damage Checkpoint Regulation,Hereditary Breast Cancer Signaling,Molecular Mechanisms of Cancer,p53 Signaling,Role of BRCA1 in DNA Damage Response,Role of CHK Proteins in Cell Cycle Checkpoint Control,Senescence Pathway
hsa-miR-34a-5p	miR-34a-5p (and other miRNAs w/seed GGCAGUG)	2290.95	TargetScan Human,miRecords	Experimentally Observed,High (predicted)	MYCN	EIF2 Signaling,ERK/MAPK Signaling,Sirtuin Signaling Pathway
hsa-miR-424-5p	miR-16-5p (and other miRNAs w/seed AGCAGCA)	222.809	TarBase,TargetScan Human	Experimentally Observed,High (predicted)	PEDS1-UBE2V1
hsa-miR-221-3p	miR-221-3p (and other miRNAs w/seed GCUACAU)	20238	Ingenuity Expert Findings,TargetScan Human	Experimentally Observed,High (predicted)	DIRAS3	Actin Nucleation by ARP-WASP Complex,Cardiac Hypertrophy Signaling,Cholecystokinin/Gastrin-mediated Signaling,Colorectal Cancer Metastasis Signaling,CXCR4 Signaling,Germ Cell-Sertoli Cell Junction Signaling,Glioblastoma Multiforme Signaling,Glioma Invasiveness Signaling,GŒ±q Signaling,Hepatic Fibrosis Signaling Pathway,HMGB1 Signaling,IL-8 Signaling,ILK Signaling,Integrin Signaling,Molecular Mech…
hsa-miR-29a-3p	miR-29b-3p (and other miRNAs w/seed AGCACCA)	10020.5	Ingenuity Expert Findings,TargetScan Human	Experimentally Observed,High (predicted)	FRAT2
hsa-miR-424-5p	miR-16-5p (and other miRNAs w/seed AGCAGCA)	222.809	TargetScan Human,miRecords	Experimentally Observed,High (predicted)	RAB9B	AMPK Signaling,SNARE Signaling Pathway
hsa-miR-34a-5p	miR-34a-5p (and other miRNAs w/seed GGCAGUG)	2290.95	TargetScan Human,miRecords	Experimentally Observed,High (predicted)	E2F5	Bladder Cancer Signaling,Breast Cancer Regulation by Stathmin1,Cell Cycle Regulation by BTG Family Proteins,Cell Cycle: G1/S Checkpoint Regulation,Chronic Myeloid Leukemia Signaling,Coronavirus Pathogenesis Pathway,Cyclins and Cell Cycle Regulation,Estrogen-mediated S-phase Entry,Glioblastoma Multiforme Signaling,Glioma Signaling,Molecular Mechanisms of Cancer,Non-Small Cell Lung Cancer Signaling…
hsa-miR-503-5p	miR-503-5p (miRNAs w/seed AGCAGCG)	255.55	Ingenuity Expert Findings,TargetScan Human,miRecords	Experimentally Observed,High (predicted)	CCND1	Acute Myeloid Leukemia Signaling,AMPK Signaling,Androgen Signaling,Aryl Hydrocarbon Receptor Signaling,BEX2 Signaling Pathway,Bladder Cancer Signaling,Breast Cancer Regulation by Stathmin1,Cell Cycle Regulation by BTG Family Proteins,Cell Cycle: G1/S Checkpoint Regulation,Chronic Myeloid Leukemia Signaling,Colorectal Cancer Metastasis Signaling,Coronavirus Pathogenesis Pathway,Cyclins and Cell Cy…
hsa-miR-29a-3p	miR-29b-3p (and other miRNAs w/seed AGCACCA)	10020.5	Ingenuity Expert Findings,TarBase,TargetScan Human,miRecords	Experimentally Observed,High (predicted)	COL1A2	Apelin Liver Signaling Pathway,Atherosclerosis Signaling,Dendritic Cell Maturation,FAK Signaling,GP6 Signaling Pathway,Hepatic Fibrosis / Hepatic Stellate Cell Activation,Hepatic Fibrosis Signaling Pathway,HOTAIR Regulatory Pathway,Intrinsic Prothrombin Activation Pathway,Natural Killer Cell Signaling,Pulmonary Fibrosis Idiopathic Signaling Pathway,Tumor Microenvironment Pathway,Wound Healing Sig…
hsa-miR-29a-3p	miR-29b-3p (and other miRNAs w/seed AGCACCA)	10020.5	Ingenuity Expert Findings,TargetScan Human	Experimentally Observed,High (predicted)	PTEN	3-phosphoinositide Biosynthesis,3-phosphoinositide Degradation,Autophagy,B Cell Receptor Signaling,BEX2 Signaling Pathway,Cancer Drug Resistance By Drug Efflux,Cardiac Hypertrophy Signaling (Enhanced),CSDE1 Signaling Pathway,D-myo-inositol (1,3,4)-trisphosphate Biosynthesis,D-myo-inositol (1,4,5,6)-Tetrakisphosphate Biosynthesis,D-myo-inositol (3,4,5,6)-tetrakisphosphate Biosynthesis,D-myo-inosit…
hsa-miR-29a-3p	miR-29b-3p (and other miRNAs w/seed AGCACCA)	10020.5	Ingenuity Expert Findings,TargetScan Human	Experimentally Observed,High (predicted)	HMGN3
hsa-miR-29a-3p	miR-29b-3p (and other miRNAs w/seed AGCACCA)	10020.5	Ingenuity Expert Findings,TargetScan Human	Experimentally Observed,High (predicted)	TUBB2A	14-3-3-mediated Signaling,Axonal Guidance Signaling,Breast Cancer Regulation by Stathmin1,Coronavirus Replication Pathway,Gap Junction Signaling,Germ Cell-Sertoli Cell Junction Signaling,Phagosome Maturation,Remodeling of Epithelial Adherens Junctions,Sertoli Cell-Sertoli Cell Junction Signaling
hsa-miR-29a-3p	miR-29b-3p (and other miRNAs w/seed AGCACCA)	10020.5	TargetScan Human,miRecords	Experimentally Observed,High (predicted)	TET1
hsa-miR-29a-3p	miR-29b-3p (and other miRNAs w/seed AGCACCA)	10020.5	Ingenuity Expert Findings,TargetScan Human	Experimentally Observed,High (predicted)	NAV3
hsa-miR-424-5p	miR-16-5p (and other miRNAs w/seed AGCAGCA)	222.809	TarBase,TargetScan Human,miRecords	Experimentally Observed,High (predicted)	HSPA1A/HSPA1B	Aldosterone Signaling in Epithelial Cells,BAG2 Signaling Pathway,eNOS Signaling,Glucocorticoid Receptor Signaling,HIF1Œ± Signaling,Huntington's Disease Signaling,Natural Killer Cell Signaling,Protein Ubiquitination Pathway,Role of PKR in Interferon Induction and Antiviral Response,Unfolded protein response
hsa-miR-503-5p	miR-503-5p (miRNAs w/seed AGCAGCG)	255.55	Ingenuity Expert Findings,TargetScan Human	Experimentally Observed,High (predicted)	CCNE1	Antiproliferative Role of TOB in T Cell Signaling,Aryl Hydrocarbon Receptor Signaling,Cell Cycle Regulation by BTG Family Proteins,Cell Cycle: G1/S Checkpoint Regulation,Coronavirus Pathogenesis Pathway,Cyclins and Cell Cycle Regulation,DNA damage-induced 14-3-3œÉ Signaling,Endocannabinoid Cancer Inhibition Pathway,Estrogen-mediated S-phase Entry,GADD45 Signaling,Glioblastoma Multiforme Signaling…
hsa-miR-424-5p	miR-16-5p (and other miRNAs w/seed AGCAGCA)	222.809	TarBase,TargetScan Human	Experimentally Observed,High (predicted)	ZNF622
hsa-miR-185-5p	miR-185-5p (and other miRNAs w/seed GGAGAGA)	208.728	TargetScan Human,miRecords	Experimentally Observed,High (predicted)	CDK6	Aryl Hydrocarbon Receptor Signaling,Breast Cancer Regulation by Stathmin1,Cell Cycle Control of Chromosomal Replication,Cell Cycle: G1/S Checkpoint Regulation,Chronic Myeloid Leukemia Signaling,Cyclins and Cell Cycle Regulation,Glioblastoma Multiforme Signaling,Glioma Signaling,Hereditary Breast Cancer Signaling,Molecular Mechanisms of Cancer,Non-Small Cell Lung Cancer Signaling,Pyridoxal 5'-phos…
hsa-miR-29a-3p	miR-29b-3p (and other miRNAs w/seed AGCACCA)	10020.5	Ingenuity Expert Findings,TargetScan Human	Experimentally Observed,High (predicted)	FAM3C
hsa-miR-29a-3p	miR-29b-3p (and other miRNAs w/seed AGCACCA)	10020.5	Ingenuity Expert Findings,TargetScan Human	Experimentally Observed,High (predicted)	COL4A5	GP6 Signaling Pathway,Hepatic Fibrosis / Hepatic Stellate Cell Activation,Pulmonary Fibrosis Idiopathic Signaling Pathway,Wound Healing Signaling Pathway
hsa-miR-503-5p	miR-503-5p (miRNAs w/seed AGCAGCG)	255.55	Ingenuity Expert Findings,TargetScan Human	Experimentally Observed,High (predicted)	WEE1	Cell Cycle: G2/M DNA Damage Checkpoint Regulation,Cyclins and Cell Cycle Regulation,Hereditary Breast Cancer Signaling,Mitotic Roles of Polo-Like Kinase
hsa-miR-424-5p	miR-16-5p (and other miRNAs w/seed AGCAGCA)	222.809	Ingenuity Expert Findings,TargetScan Human,miRecords	Experimentally Observed,High (predicted)	CCND1	Acute Myeloid Leukemia Signaling,AMPK Signaling,Androgen Signaling,Aryl Hydrocarbon Receptor Signaling,BEX2 Signaling Pathway,Bladder Cancer Signaling,Breast Cancer Regulation by Stathmin1,Cell Cycle Regulation by BTG Family Proteins,Cell Cycle: G1/S Checkpoint Regulation,Chronic Myeloid Leukemia Signaling,Colorectal Cancer Metastasis Signaling,Coronavirus Pathogenesis Pathway,Cyclins and Cell Cy…
hsa-miR-193b-3p	miR-193a-3p (and other miRNAs w/seed ACUGGCC)	210.624	Ingenuity Expert Findings,TargetScan Human,miRecords	Experimentally Observed,High (predicted)	MCL1	Apoptosis Signaling,IL-6 Signaling,IL-7 Signaling Pathway,MYC Mediated Apoptosis Signaling,PI3K/AKT Signaling,Systemic Lupus Erythematosus In B Cell Signaling Pathway
hsa-miR-424-5p	miR-16-5p (and other miRNAs w/seed AGCAGCA)	222.809	Ingenuity Expert Findings,TargetScan Human	Experimentally Observed,High (predicted)	WNT3A	Axonal Guidance Signaling,Basal Cell Carcinoma Signaling,Cardiac Hypertrophy Signaling (Enhanced),Colorectal Cancer Metastasis Signaling,Factors Promoting Cardiogenesis in Vertebrates,Glioblastoma Multiforme Signaling,Hepatic Fibrosis Signaling Pathway,HOTAIR Regulatory Pathway,Human Embryonic Stem Cell Pluripotency,Molecular Mechanisms of Cancer,Mouse Embryonic Stem Cell Pluripotency,Osteoarthri…
hsa-miR-193b-3p	miR-193a-3p (and other miRNAs w/seed ACUGGCC)	210.624	TargetScan Human,miRecords	Experimentally Observed,High (predicted)	E2F6	Bladder Cancer Signaling,Breast Cancer Regulation by Stathmin1,Cell Cycle Regulation by BTG Family Proteins,Cell Cycle: G1/S Checkpoint Regulation,Chronic Myeloid Leukemia Signaling,Coronavirus Pathogenesis Pathway,Cyclins and Cell Cycle Regulation,Estrogen-mediated S-phase Entry,Glioblastoma Multiforme Signaling,Glioma Signaling,Molecular Mechanisms of Cancer,Non-Small Cell Lung Cancer Signaling…
hsa-miR-29a-3p	miR-29b-3p (and other miRNAs w/seed AGCACCA)	10020.5	Ingenuity Expert Findings,TargetScan Human	Experimentally Observed,High (predicted)	MLF1
hsa-miR-29a-3p	miR-29b-3p (and other miRNAs w/seed AGCACCA)	10020.5	TarBase,TargetScan Human,miRecords	Experimentally Observed,High (predicted)	DNMT3B	DNA Methylation and Transcriptional Repression Signaling,HOTAIR Regulatory Pathway
hsa-miR-221-3p	miR-221-3p (and other miRNAs w/seed GCUACAU)	20238	Ingenuity Expert Findings,TarBase,TargetScan Human,miRecords	Experimentally Observed,High (predicted)	KIT	Acute Myeloid Leukemia Signaling,FAK Signaling,IL-15 Production,Melanocyte Development and Pigmentation Signaling,Sperm Motility
hsa-miR-29a-3p	miR-29b-3p (and other miRNAs w/seed AGCACCA)	10020.5	Ingenuity Expert Findings,TargetScan Human	Experimentally Observed,High (predicted)	COL5A2	GP6 Signaling Pathway,Hepatic Fibrosis / Hepatic Stellate Cell Activation,Pulmonary Fibrosis Idiopathic Signaling Pathway,Wound Healing Signaling Pathway
hsa-miR-199a-3p	miR-199a-3p (and other miRNAs w/seed CAGUAGU)	9101.29	Ingenuity Expert Findings,TargetScan Human	Experimentally Observed,High (predicted)	PON2
hsa-miR-29a-3p	miR-29b-3p (and other miRNAs w/seed AGCACCA)	10020.5	Ingenuity Expert Findings,TargetScan Human	Experimentally Observed,High (predicted)	ZFP36L1	Inhibition of ARE-Mediated mRNA Degradation Pathway,Senescence Pathway
hsa-miR-221-3p	miR-221-3p (and other miRNAs w/seed GCUACAU)	20238	TargetScan Human,miRecords	Experimentally Observed,High (predicted)	PPP2R2A	3-phosphoinositide Biosynthesis,3-phosphoinositide Degradation,AMPK Signaling,ATM Signaling,Autophagy,BEX2 Signaling Pathway,Breast Cancer Regulation by Stathmin1,Cardiac Œ≤-adrenergic Signaling,CDK5 Signaling,Cell Cycle Regulation by BTG Family Proteins,Ceramide Signaling,CLEAR Signaling Pathway,CTLA4 Signaling in Cytotoxic T Lymphocytes,Cyclins and Cell Cycle Regulation,D-myo-inositol (1,4,5,6)…
hsa-miR-34a-5p	miR-34a-5p (and other miRNAs w/seed GGCAGUG)	2290.95	Ingenuity Expert Findings,TarBase,TargetScan Human,miRecords	Experimentally Observed,High (predicted)	NOTCH1	Epithelial Adherens Junction Signaling,Estrogen Receptor Signaling,Molecular Mechanisms of Cancer,Notch Signaling,Osteoarthritis Pathway,Pancreatic Adenocarcinoma Signaling,Pulmonary Fibrosis Idiopathic Signaling Pathway,Pulmonary Healing Signaling Pathway,Regulation Of The Epithelial Mesenchymal Transition In Development Pathway,Regulation of the Epithelial-Mesenchymal Transition Pathway,Th1 and…
hsa-miR-34a-5p	miR-34a-5p (and other miRNAs w/seed GGCAGUG)	2290.95	Ingenuity Expert Findings,TarBase,TargetScan Human,miRecords	Experimentally Observed,High (predicted)	E2F3	Bladder Cancer Signaling,Breast Cancer Regulation by Stathmin1,Cell Cycle Regulation by BTG Family Proteins,Cell Cycle: G1/S Checkpoint Regulation,Chronic Myeloid Leukemia Signaling,Coronavirus Pathogenesis Pathway,Cyclins and Cell Cycle Regulation,Estrogen-mediated S-phase Entry,Glioblastoma Multiforme Signaling,Glioma Signaling,Molecular Mechanisms of Cancer,Non-Small Cell Lung Cancer Signaling…
hsa-miR-152-3p	miR-148a-3p (and other miRNAs w/seed CAGUGCA)	659.274	TargetScan Human,miRecords	Experimentally Observed,High (predicted)	RPS6KA5	Bladder Cancer Signaling,Cardiac Hypertrophy Signaling (Enhanced),Circadian Rhythm Signaling,CNTF Signaling,ERK/MAPK Signaling,ERK5 Signaling,FGF Signaling,FLT3 Signaling in Hematopoietic Progenitor Cells,Glucocorticoid Receptor Signaling,Growth Hormone Signaling,ILK Signaling,Insulin Secretion Signaling Pathway,Melanocyte Development and Pigmentation Signaling,mTOR Signaling,NGF Signaling,Opioid…
hsa-miR-152-3p	miR-148a-3p (and other miRNAs w/seed CAGUGCA)	659.274	Ingenuity Expert Findings,TargetScan Human	Experimentally Observed,High (predicted)	CCKBR	Breast Cancer Regulation by Stathmin1,Cholecystokinin/Gastrin-mediated Signaling,CREB Signaling in Neurons,FAK Signaling,G-Protein Coupled Receptor Signaling,JAK/STAT Signaling,Phagosome Formation
hsa-miR-19b-3p	miR-19b-3p (and other miRNAs w/seed GUGCAAA)	288.564	TargetScan Human,miRecords	Experimentally Observed,High (predicted)	MYLIP	LXR/RXR Activation
hsa-miR-424-5p	miR-16-5p (and other miRNAs w/seed AGCAGCA)	222.809	Ingenuity Expert Findings,TargetScan Human,miRecords	Experimentally Observed,High (predicted)	MYB	Sumoylation Pathway
hsa-miR-424-5p	miR-16-5p (and other miRNAs w/seed AGCAGCA)	222.809	Ingenuity Expert Findings,TarBase,TargetScan Human	Experimentally Observed,High (predicted)	FGF2	Actin Cytoskeleton Signaling,Adipogenesis pathway,Airway Pathology in Chronic Obstructive Pulmonary Disease,Autophagy,Bladder Cancer Signaling,Breast Cancer Regulation by Stathmin1,Cardiac Hypertrophy Signaling (Enhanced),Clathrin-mediated Endocytosis Signaling,CLEAR Signaling Pathway,CREB Signaling in Neurons,FGF Signaling,Hepatic Fibrosis / Hepatic Stellate Cell Activation,Hepatic Fibrosis Sign…
hsa-miR-424-5p	miR-16-5p (and other miRNAs w/seed AGCAGCA)	222.809	TargetScan Human,miRecords	Experimentally Observed,High (predicted)	CCND3	Aryl Hydrocarbon Receptor Signaling,Breast Cancer Regulation by Stathmin1,Cell Cycle: G1/S Checkpoint Regulation,Chronic Myeloid Leukemia Signaling,CSDE1 Signaling Pathway,Cyclins and Cell Cycle Regulation,Endocannabinoid Cancer Inhibition Pathway,GADD45 Signaling,Glioblastoma Multiforme Signaling,Glioma Signaling,Hereditary Breast Cancer Signaling,IL-7 Signaling Pathway,IL-8 Signaling,Molecular …
hsa-miR-424-5p	miR-16-5p (and other miRNAs w/seed AGCAGCA)	222.809	Ingenuity Expert Findings,TargetScan Human	Experimentally Observed,High (predicted)	CDC14A
hsa-miR-210-3p	miR-210-3p (miRNAs w/seed UGUGCGU)	106.208	Ingenuity Expert Findings,TargetScan Human	Experimentally Observed,High (predicted)	FGFRL1	Adipogenesis pathway,Cardiac Hypertrophy Signaling (Enhanced),Dermatan Sulfate Degradation (Metazoa),FGF Signaling,Human Embryonic Stem Cell Pluripotency,ID1 Signaling Pathway,Pulmonary Fibrosis Idiopathic Signaling Pathway,Regulation Of The Epithelial Mesenchymal Transition By Growth Factors Pathway,Regulation of the Epithelial-Mesenchymal Transition Pathway,White Adipose Tissue Browning Pathway
hsa-miR-424-5p	miR-16-5p (and other miRNAs w/seed AGCAGCA)	222.809	TarBase,TargetScan Human	Experimentally Observed,High (predicted)	DNAJB4	Aldosterone Signaling in Epithelial Cells,NRF2-mediated Oxidative Stress Response,Protein Ubiquitination Pathway,Unfolded protein response
hsa-miR-424-5p	miR-16-5p (and other miRNAs w/seed AGCAGCA)	222.809	Ingenuity Expert Findings,TargetScan Human,miRecords	Experimentally Observed,High (predicted)	HMGA1	IL-4 Signaling,iNOS Signaling
hsa-miR-218-5p	miR-218-5p (and other miRNAs w/seed UGUGCUU)	323.7	TargetScan Human,miRecords	Experimentally Observed,High (predicted)	ONECUT2
hsa-miR-424-5p	miR-16-5p (and other miRNAs w/seed AGCAGCA)	222.809	TargetScan Human,miRecords	Experimentally Observed,High (predicted)	VEGFA	Amyotrophic Lateral Sclerosis Signaling,Autophagy,Axonal Guidance Signaling,BEX2 Signaling Pathway,Bladder Cancer Signaling,Breast Cancer Regulation by Stathmin1,Clathrin-mediated Endocytosis Signaling,CLEAR Signaling Pathway,Colorectal Cancer Metastasis Signaling,Corticotropin Releasing Hormone Signaling,CREB Signaling in Neurons,EIF2 Signaling,Endocannabinoid Cancer Inhibition Pathway,eNOS Sign…
hsa-miR-424-5p	miR-16-5p (and other miRNAs w/seed AGCAGCA)	222.809	Ingenuity Expert Findings,TargetScan Human,miRecords	Experimentally Observed,High (predicted)	CCNE1	Antiproliferative Role of TOB in T Cell Signaling,Aryl Hydrocarbon Receptor Signaling,Cell Cycle Regulation by BTG Family Proteins,Cell Cycle: G1/S Checkpoint Regulation,Coronavirus Pathogenesis Pathway,Cyclins and Cell Cycle Regulation,DNA damage-induced 14-3-3œÉ Signaling,Endocannabinoid Cancer Inhibition Pathway,Estrogen-mediated S-phase Entry,GADD45 Signaling,Glioblastoma Multiforme Signaling…
hsa-miR-218-5p	miR-218-5p (and other miRNAs w/seed UGUGCUU)	323.7	TargetScan Human,miRecords	Experimentally Observed,High (predicted)	VOPP1
hsa-miR-424-5p	miR-16-5p (and other miRNAs w/seed AGCAGCA)	222.809	Ingenuity Expert Findings,TargetScan Human	Experimentally Observed,High (predicted)	WEE1	Cell Cycle: G2/M DNA Damage Checkpoint Regulation,Cyclins and Cell Cycle Regulation,Hereditary Breast Cancer Signaling,Mitotic Roles of Polo-Like Kinase
hsa-miR-34a-5p	miR-34a-5p (and other miRNAs w/seed GGCAGUG)	2290.95	Ingenuity Expert Findings,TargetScan Human	Experimentally Observed,High (predicted)	FOXP1	T Cell Exhaustion Signaling Pathway
hsa-miR-34a-5p	miR-34a-5p (and other miRNAs w/seed GGCAGUG)	2290.95	TargetScan Human,miRecords	Experimentally Observed,High (predicted)	MAP2K1	14-3-3-mediated Signaling,4-1BB Signaling in T Lymphocytes,Actin Cytoskeleton Signaling,Acute Myeloid Leukemia Signaling,Acute Phase Response Signaling,Adrenomedullin signaling pathway,Aldosterone Signaling in Epithelial Cells,Antiproliferative Role of Somatostatin Receptor 2,Apelin Endothelial Signaling Pathway,Apoptosis Signaling,Autophagy,Axonal Guidance Signaling,B Cell Receptor Signaling,BER…
hsa-miR-210-3p	miR-210-3p (miRNAs w/seed UGUGCGU)	106.208	TargetScan Human,miRecords	Experimentally Observed,High (predicted)	ACVR1B	Cardiac Hypertrophy Signaling (Enhanced),Epithelial Adherens Junction Signaling,Factors Promoting Cardiogenesis in Vertebrates,FAK Signaling,FAT10 Cancer Signaling Pathway,GADD45 Signaling,Hepatic Fibrosis Signaling Pathway,ID1 Signaling Pathway,Neuroinflammation Signaling Pathway,PPARŒ±/RXRŒ± Activation,Pulmonary Fibrosis Idiopathic Signaling Pathway,Senescence Pathway,T Cell Exhaustion Signalin…
hsa-miR-19b-3p	miR-19b-3p (and other miRNAs w/seed GUGCAAA)	288.564	Ingenuity Expert Findings,TargetScan Human	Experimentally Observed,High (predicted)	AQP5	eNOS Signaling
hsa-miR-424-5p	miR-16-5p (and other miRNAs w/seed AGCAGCA)	222.809	TarBase,TargetScan Human	Experimentally Observed,High (predicted)	GALNT7
hsa-miR-29a-3p	miR-29b-3p (and other miRNAs w/seed AGCACCA)	10020.5	Ingenuity Expert Findings,TargetScan Human	Experimentally Observed,High (predicted)	LOXL2
hsa-miR-221-3p	miR-221-3p (and other miRNAs w/seed GCUACAU)	20238	Ingenuity Expert Findings,TargetScan Human,miRecords	Experimentally Observed,High (predicted)	CDKN1B	14-3-3-mediated Signaling,Antiproliferative Role of Somatostatin Receptor 2,Antiproliferative Role of TOB in T Cell Signaling,Aryl Hydrocarbon Receptor Signaling,Autophagy,Breast Cancer Regulation by Stathmin1,Cell Cycle: G1/S Checkpoint Regulation,Chronic Myeloid Leukemia Signaling,Cyclins and Cell Cycle Regulation,Endocannabinoid Cancer Inhibition Pathway,Endocannabinoid Developing Neuron Pathw…
hsa-miR-19b-3p	miR-19b-3p (and other miRNAs w/seed GUGCAAA)	288.564	TargetScan Human,miRecords	Experimentally Observed,High (predicted)	CCND1	Acute Myeloid Leukemia Signaling,AMPK Signaling,Androgen Signaling,Aryl Hydrocarbon Receptor Signaling,BEX2 Signaling Pathway,Bladder Cancer Signaling,Breast Cancer Regulation by Stathmin1,Cell Cycle Regulation by BTG Family Proteins,Cell Cycle: G1/S Checkpoint Regulation,Chronic Myeloid Leukemia Signaling,Colorectal Cancer Metastasis Signaling,Coronavirus Pathogenesis Pathway,Cyclins and Cell Cy…
hsa-miR-29a-3p	miR-29b-3p (and other miRNAs w/seed AGCACCA)	10020.5	Ingenuity Expert Findings,TargetScan Human,miRecords	Experimentally Observed,High (predicted)	CDC42	Actin Cytoskeleton Signaling,Actin Nucleation by ARP-WASP Complex,Agrin Interactions at Neuromuscular Junction,Axonal Guidance Signaling,B Cell Receptor Signaling,Cardiac Hypertrophy Signaling,CD28 Signaling in T Helper Cells,CDC42 Signaling,Cholecystokinin/Gastrin-mediated Signaling,Clathrin-mediated Endocytosis Signaling,Colorectal Cancer Metastasis Signaling,CXCR4 Signaling,Ephrin A Signaling,…
hsa-miR-29a-3p	miR-29b-3p (and other miRNAs w/seed AGCACCA)	10020.5	Ingenuity Expert Findings,TargetScan Human	Experimentally Observed,High (predicted)	GPR37	Adrenomedullin signaling pathway,Breast Cancer Regulation by Stathmin1,Cellular Effects of Sildenafil (Viagra),CREB Signaling in Neurons,FAK Signaling,G-Protein Coupled Receptor Signaling,GABA Receptor Signaling,Gustation Pathway,Neuropathic Pain Signaling In Dorsal Horn Neurons,Parkinson's Signaling,Phagosome Formation
hsa-miR-29a-3p	miR-29b-3p (and other miRNAs w/seed AGCACCA)	10020.5	Ingenuity Expert Findings,TargetScan Human	Experimentally Observed,High (predicted)	TNFAIP3	CD40 Signaling,NF-Œ∫B Signaling,TNFR1 Signaling,TNFR2 Signaling,Toll-like Receptor Signaling
hsa-miR-424-5p	miR-16-5p (and other miRNAs w/seed AGCAGCA)	222.809	TargetScan Human,miRecords	Experimentally Observed,High (predicted)	PLAG1
hsa-miR-34a-5p	miR-34a-5p (and other miRNAs w/seed GGCAGUG)	2290.95	Ingenuity Expert Findings,TarBase,TargetScan Human,miRecords	Experimentally Observed,High (predicted)	CDK6	Aryl Hydrocarbon Receptor Signaling,Breast Cancer Regulation by Stathmin1,Cell Cycle Control of Chromosomal Replication,Cell Cycle: G1/S Checkpoint Regulation,Chronic Myeloid Leukemia Signaling,Cyclins and Cell Cycle Regulation,Glioblastoma Multiforme Signaling,Glioma Signaling,Hereditary Breast Cancer Signaling,Molecular Mechanisms of Cancer,Non-Small Cell Lung Cancer Signaling,Pyridoxal 5'-phos…
hsa-miR-29a-3p	miR-29b-3p (and other miRNAs w/seed AGCACCA)	10020.5	Ingenuity Expert Findings,TarBase,TargetScan Human,miRecords	Experimentally Observed,High (predicted)	COL1A1	Apelin Liver Signaling Pathway,Atherosclerosis Signaling,Dendritic Cell Maturation,FAK Signaling,GP6 Signaling Pathway,Hepatic Fibrosis / Hepatic Stellate Cell Activation,Hepatic Fibrosis Signaling Pathway,HOTAIR Regulatory Pathway,IL-6 Signaling,Intrinsic Prothrombin Activation Pathway,Natural Killer Cell Signaling,Pulmonary Fibrosis Idiopathic Signaling Pathway,Role of Osteoblasts, Osteoclasts …
hsa-miR-29a-3p	miR-29b-3p (and other miRNAs w/seed AGCACCA)	10020.5	TargetScan Human,miRecords	Experimentally Observed,High (predicted)	COL5A3	Apelin Liver Signaling Pathway,Atherosclerosis Signaling,Dendritic Cell Maturation,FAK Signaling,GP6 Signaling Pathway,Hepatic Fibrosis / Hepatic Stellate Cell Activation,Hepatic Fibrosis Signaling Pathway,Intrinsic Prothrombin Activation Pathway,Natural Killer Cell Signaling,Pulmonary Fibrosis Idiopathic Signaling Pathway,Wound Healing Signaling Pathway
hsa-miR-424-5p	miR-16-5p (and other miRNAs w/seed AGCAGCA)	222.809	TarBase,TargetScan Human	Experimentally Observed,High (predicted)	KCNN4	Adrenomedullin signaling pathway,Cellular Effects of Sildenafil (Viagra),G-Protein Coupled Receptor Signaling,GABA Receptor Signaling,Gustation Pathway,Neuropathic Pain Signaling In Dorsal Horn Neurons,Neurovascular Coupling Signaling Pathway
hsa-miR-146b-5p	miR-146a-5p (and other miRNAs w/seed GAGAACU)	466.318	Ingenuity Expert Findings,TargetScan Human,miRecords	Experimentally Observed,High (predicted)	IRAK1	Acute Phase Response Signaling,Hepatic Cholestasis,Hepatic Fibrosis Signaling Pathway,IL-1 Signaling,IL-8 Signaling,iNOS Signaling,LPS/IL-1 Mediated Inhibition of RXR Function,Neuroinflammation Signaling Pathway,NF-Œ∫B Signaling,p38 MAPK Signaling,Pyridoxal 5'-phosphate Salvage Pathway,Role of Macrophages, Fibroblasts and Endothelial Cells in Rheumatoid Arthritis,Salvage Pathways of Pyrimidine Ri…
hsa-miR-424-5p	miR-16-5p (and other miRNAs w/seed AGCAGCA)	222.809	TarBase,TargetScan Human	Experimentally Observed,High (predicted)	ATG9A	Autophagy,Sirtuin Signaling Pathway
hsa-miR-424-5p	miR-16-5p (and other miRNAs w/seed AGCAGCA)	222.809	TargetScan Human,miRecords	Experimentally Observed,High (predicted)	CLDN12	Agranulocyte Adhesion and Diapedesis,Granulocyte Adhesion and Diapedesis,Leukocyte Extravasation Signaling,Sertoli Cell-Sertoli Cell Junction Signaling,Tight Junction Signaling
hsa-miR-29a-3p	miR-29b-3p (and other miRNAs w/seed AGCACCA)	10020.5	TargetScan Human,miRecords	Experimentally Observed,High (predicted)	CDK6	Aryl Hydrocarbon Receptor Signaling,Breast Cancer Regulation by Stathmin1,Cell Cycle Control of Chromosomal Replication,Cell Cycle: G1/S Checkpoint Regulation,Chronic Myeloid Leukemia Signaling,Cyclins and Cell Cycle Regulation,Glioblastoma Multiforme Signaling,Glioma Signaling,Hereditary Breast Cancer Signaling,Molecular Mechanisms of Cancer,Non-Small Cell Lung Cancer Signaling,Pyridoxal 5'-phos…
hsa-miR-29a-3p	miR-29b-3p (and other miRNAs w/seed AGCACCA)	10020.5	TarBase,TargetScan Human,miRecords	Experimentally Observed,High (predicted)	SRSF10
hsa-miR-221-3p	miR-221-3p (and other miRNAs w/seed GCUACAU)	20238	Ingenuity Expert Findings,TargetScan Human	Experimentally Observed,High (predicted)	PIK3R1	14-3-3-mediated Signaling,3-phosphoinositide Biosynthesis,Actin Cytoskeleton Signaling,Acute Myeloid Leukemia Signaling,Acute Phase Response Signaling,Adrenomedullin signaling pathway,Aldosterone Signaling in Epithelial Cells,AMPK Signaling,Amyotrophic Lateral Sclerosis Signaling,Angiopoietin Signaling,Antiproliferative Role of Somatostatin Receptor 2,Apelin Cardiomyocyte Signaling Pathway,Apelin…
hsa-miR-29a-3p	miR-29b-3p (and other miRNAs w/seed AGCACCA)	10020.5	Ingenuity Expert Findings,TarBase,TargetScan Human,miRecords	Experimentally Observed,High (predicted)	COL4A1	GP6 Signaling Pathway,Hepatic Fibrosis / Hepatic Stellate Cell Activation,Pulmonary Fibrosis Idiopathic Signaling Pathway,Wound Healing Signaling Pathway
hsa-miR-29a-3p	miR-29b-3p (and other miRNAs w/seed AGCACCA)	10020.5	Ingenuity Expert Findings,TargetScan Human	Experimentally Observed,High (predicted)	MYBL2
hsa-miR-193b-3p	miR-193a-3p (and other miRNAs w/seed ACUGGCC)	210.624	Ingenuity Expert Findings,TargetScan Human	Experimentally Observed,High (predicted)	ERBB4	Agrin Interactions at Neuromuscular Junction,ERBB Signaling,ERBB4 Signaling,IL-15 Production,Neuregulin Signaling,Sperm Motility
hsa-miR-221-3p	miR-221-3p (and other miRNAs w/seed GCUACAU)	20238	TargetScan Human,miRecords	Experimentally Observed,High (predicted)	FOS	14-3-3-mediated Signaling,Acute Phase Response Signaling,Adrenomedullin signaling pathway,Apelin Endothelial Signaling Pathway,April Mediated Signaling,Aryl Hydrocarbon Receptor Signaling,Autophagy,B Cell Activating Factor Signaling,CCR5 Signaling in Macrophages,CD27 Signaling in Lymphocytes,CD28 Signaling in T Helper Cells,CD40 Signaling,CDC42 Signaling,Ceramide Signaling,Chemokine Signaling,Cho…
hsa-miR-483-5p	miR-483-5p (miRNAs w/seed AGACGGG)	64.231	Ingenuity Expert Findings,TargetScan Human	Experimentally Observed,High (predicted)	ALCAM
hsa-miR-483-5p	miR-483-5p (miRNAs w/seed AGACGGG)	64.231	Ingenuity Expert Findings,TargetScan Human	Experimentally Observed,High (predicted)	ARHGDIA	Regulation of Actin-based Motility by Rho,RHOGDI Signaling,Sumoylation Pathway
hsa-miR-29a-3p	miR-29b-3p (and other miRNAs w/seed AGCACCA)	10020.5	TarBase,TargetScan Human	Experimentally Observed,High (predicted)	CAV2	G Beta Gamma Signaling
hsa-miR-424-5p	miR-16-5p (and other miRNAs w/seed AGCAGCA)	222.809	Ingenuity Expert Findings,TargetScan Human	Experimentally Observed,High (predicted)	RNF144B
hsa-miR-29a-3p	miR-29b-3p (and other miRNAs w/seed AGCACCA)	10020.5	Ingenuity Expert Findings,TargetScan Human	Experimentally Observed,High (predicted)	ADAMTS2	Axonal Guidance Signaling
hsa-miR-424-5p	miR-16-5p (and other miRNAs w/seed AGCAGCA)	222.809	TarBase,TargetScan Human	Experimentally Observed,High (predicted)	TMEM109
hsa-miR-181b-5p	miR-181a-5p (and other miRNAs w/seed ACAUUCA)	2138.36	TargetScan Human,miRecords	Experimentally Observed,Moderate (predicted)	PLAG1
hsa-miR-221-3p	miR-221-3p (and other miRNAs w/seed GCUACAU)	20238	Ingenuity Expert Findings,TargetScan Human	Experimentally Observed,Moderate (predicted)	APAF1	Amyotrophic Lateral Sclerosis Signaling,Apoptosis Signaling,Aryl Hydrocarbon Receptor Signaling,CD27 Signaling in Lymphocytes,CSDE1 Signaling Pathway,Cytotoxic T Lymphocyte-mediated Apoptosis of Target Cells,Death Receptor Signaling,Docosahexaenoic Acid (DHA) Signaling,Erythropoietin Signaling Pathway,Granzyme B Signaling,Huntington's Disease Signaling,Induction of Apoptosis by HIV1,Lymphotoxin Œ…
hsa-miR-181b-5p	miR-181a-5p (and other miRNAs w/seed ACAUUCA)	2138.36	Ingenuity Expert Findings,TarBase,TargetScan Human,miRecords	Experimentally Observed,Moderate (predicted)	BCL2	Adrenomedullin signaling pathway,Amyotrophic Lateral Sclerosis Signaling,Apoptosis Signaling,Autophagy,BEX2 Signaling Pathway,Ceramide Signaling,Coronavirus Pathogenesis Pathway,Cytotoxic T Lymphocyte-mediated Apoptosis of Target Cells,Death Receptor Signaling,Dilated Cardiomyopathy Signaling Pathway,Docosahexaenoic Acid (DHA) Signaling,EIF2 Signaling,Estrogen Receptor Signaling,Glucocorticoid Re…
hsa-miR-221-3p	miR-221-3p (and other miRNAs w/seed GCUACAU)	20238	Ingenuity Expert Findings,TargetScan Human	Experimentally Observed,Moderate (predicted)	ESR1	Aryl Hydrocarbon Receptor Signaling,eNOS Signaling,ERK/MAPK Signaling,Estrogen Receptor Signaling,Estrogen-Dependent Breast Cancer Signaling,Estrogen-mediated S-phase Entry,Glucocorticoid Receptor Signaling,Hepatic Cholestasis,HOTAIR Regulatory Pathway,RHOGDI Signaling,Systemic Lupus Erythematosus In T Cell Signaling Pathway
hsa-miR-29a-3p	miR-29b-3p (and other miRNAs w/seed AGCACCA)	10020.5	TargetScan Human,miRecords	Experimentally Observed,Moderate (predicted)	CD276
hsa-miR-221-3p	miR-221-3p (and other miRNAs w/seed GCUACAU)	20238	TargetScan Human,miRecords	Experimentally Observed,Moderate (predicted)	BMF
hsa-miR-181b-5p	miR-181a-5p (and other miRNAs w/seed ACAUUCA)	2138.36	TargetScan Human,miRecords	Experimentally Observed,Moderate (predicted)	KRAS	14-3-3-mediated Signaling,Actin Cytoskeleton Signaling,Actin Nucleation by ARP-WASP Complex,Acute Myeloid Leukemia Signaling,Acute Phase Response Signaling,Adrenomedullin signaling pathway,Agrin Interactions at Neuromuscular Junction,Aldosterone Signaling in Epithelial Cells,Angiopoietin Signaling,Antiproliferative Role of Somatostatin Receptor 2,Apelin Endothelial Signaling Pathway,Apoptosis Sig…
hsa-miR-146b-5p	miR-146a-5p (and other miRNAs w/seed GAGAACU)	466.318	TargetScan Human,miRecords	Experimentally Observed,Moderate (predicted)	TIMELESS
hsa-miR-424-5p	miR-16-5p (and other miRNAs w/seed AGCAGCA)	222.809	TarBase,TargetScan Human,miRecords	Experimentally Observed,Moderate (predicted)	SLC12A2	Aldosterone Signaling in Epithelial Cells,Sperm Motility
hsa-miR-221-3p	miR-221-3p (and other miRNAs w/seed GCUACAU)	20238	Ingenuity Expert Findings,TargetScan Human,miRecords	Experimentally Observed,Moderate (predicted)	DDIT4	CLEAR Signaling Pathway,mTOR Signaling,Osteoarthritis Pathway
hsa-miR-218-5p	miR-218-5p (and other miRNAs w/seed UGUGCUU)	323.7	Ingenuity Expert Findings,TargetScan Human	Experimentally Observed,Moderate (predicted)	ARAF	Acute Myeloid Leukemia Signaling,Adrenomedullin signaling pathway,Cancer Drug Resistance By Drug Efflux,Circadian Rhythm Signaling,Endocannabinoid Developing Neuron Pathway,Endothelin-1 Signaling,ERK/MAPK Signaling,Ferroptosis Signaling Pathway,Hepatic Fibrosis Signaling Pathway,HER-2 Signaling in Breast Cancer,HIF1Œ± Signaling,ID1 Signaling Pathway,IL-8 Signaling,Melatonin Signaling,MSP-RON Sign…
hsa-miR-199a-3p	miR-199a-3p (and other miRNAs w/seed CAGUAGU)	9101.29	TargetScan Human,miRecords	Experimentally Observed,Moderate (predicted)	MTOR	Acute Myeloid Leukemia Signaling,Acute Phase Response Signaling,AMPK Signaling,Apelin Endothelial Signaling Pathway,Autophagy,B Cell Receptor Signaling,BEX2 Signaling Pathway,Breast Cancer Regulation by Stathmin1,Cardiac Hypertrophy Signaling,Cardiac Hypertrophy Signaling (Enhanced),Circadian Rhythm Signaling,CLEAR Signaling Pathway,CNTF Signaling,Dilated Cardiomyopathy Signaling Pathway,EGF Sign…
hsa-miR-339-5p	miR-339-5p (and other miRNAs w/seed CCCUGUC)	678.034	Ingenuity Expert Findings,TargetScan Human	Experimentally Observed,Moderate (predicted)	HOXA11
hsa-miR-424-5p	miR-16-5p (and other miRNAs w/seed AGCAGCA)	222.809	Ingenuity Expert Findings,TargetScan Human,miRecords	Experimentally Observed,Moderate (predicted)	FGFR1	Adipogenesis pathway,Cardiac Hypertrophy Signaling (Enhanced),CLEAR Signaling Pathway,CREB Signaling in Neurons,Epithelial Adherens Junction Signaling,FGF Signaling,Hepatic Fibrosis / Hepatic Stellate Cell Activation,Hepatic Fibrosis Signaling Pathway,Human Embryonic Stem Cell Pluripotency,ID1 Signaling Pathway,IL-15 Production,NF-Œ∫B Signaling,Osteoarthritis Pathway,PTEN Signaling,Pulmonary Fibr…
hsa-miR-424-5p	miR-16-5p (and other miRNAs w/seed AGCAGCA)	222.809	TarBase,TargetScan Human	Experimentally Observed,Moderate (predicted)	SLC25A22
hsa-miR-34a-5p	miR-34a-5p (and other miRNAs w/seed GGCAGUG)	2290.95	TargetScan Human,miRecords	Experimentally Observed,Moderate (predicted)	TAGLN
hsa-miR-218-5p	miR-218-5p (and other miRNAs w/seed UGUGCUU)	323.7	Ingenuity Expert Findings,TargetScan Human	Experimentally Observed,Moderate (predicted)	PIK3C2A	14-3-3-mediated Signaling,3-phosphoinositide Biosynthesis,Actin Cytoskeleton Signaling,Acute Myeloid Leukemia Signaling,Adrenomedullin signaling pathway,Aldosterone Signaling in Epithelial Cells,AMPK Signaling,Amyotrophic Lateral Sclerosis Signaling,Angiopoietin Signaling,Antiproliferative Role of Somatostatin Receptor 2,Apelin Cardiomyocyte Signaling Pathway,Apelin Endothelial Signaling Pathway,…
hsa-miR-34a-5p	miR-34a-5p (and other miRNAs w/seed GGCAGUG)	2290.95	TargetScan Human,miRecords	Experimentally Observed,Moderate (predicted)	AXIN2	Regulation Of The Epithelial Mesenchymal Transition In Development Pathway,WNT/Œ≤-catenin Signaling
hsa-miR-214-3p	miR-214-3p (and other miRNAs w/seed CAGCAGG)	111.242	Ingenuity Expert Findings,TarBase,TargetScan Human,miRecords	Experimentally Observed,Moderate (predicted)	PTEN	3-phosphoinositide Biosynthesis,3-phosphoinositide Degradation,Autophagy,B Cell Receptor Signaling,BEX2 Signaling Pathway,Cancer Drug Resistance By Drug Efflux,Cardiac Hypertrophy Signaling (Enhanced),CSDE1 Signaling Pathway,D-myo-inositol (1,3,4)-trisphosphate Biosynthesis,D-myo-inositol (1,4,5,6)-Tetrakisphosphate Biosynthesis,D-myo-inositol (3,4,5,6)-tetrakisphosphate Biosynthesis,D-myo-inosit…
hsa-miR-34a-5p	miR-34a-5p (and other miRNAs w/seed GGCAGUG)	2290.95	Ingenuity Expert Findings,TargetScan Human,miRecords	Experimentally Observed,Moderate (predicted)	JAG1	Notch Signaling,Osteoarthritis Pathway,Pulmonary Fibrosis Idiopathic Signaling Pathway,Pulmonary Healing Signaling Pathway,Regulation Of The Epithelial Mesenchymal Transition In Development Pathway,Regulation of the Epithelial-Mesenchymal Transition Pathway,Th1 and Th2 Activation Pathway,Th2 Pathway
hsa-miR-152-3p	miR-148a-3p (and other miRNAs w/seed CAGUGCA)	659.274	Ingenuity Expert Findings,TargetScan Human	Experimentally Observed,Moderate (predicted)	DUSP1	3-phosphoinositide Biosynthesis,3-phosphoinositide Degradation,Aldosterone Signaling in Epithelial Cells,cAMP-mediated signaling,D-myo-inositol (1,4,5,6)-Tetrakisphosphate Biosynthesis,D-myo-inositol (3,4,5,6)-tetrakisphosphate Biosynthesis,D-myo-inositol-5-phosphate Metabolism,ERK/MAPK Signaling,G-Protein Coupled Receptor Signaling,Glucocorticoid Receptor Signaling,IL-13 Signaling Pathway,p38 MA…
hsa-miR-19b-3p	miR-19b-3p (and other miRNAs w/seed GUGCAAA)	288.564	TargetScan Human,miRecords	Experimentally Observed,Moderate (predicted)	THBS1	Bladder Cancer Signaling,Inhibition of Angiogenesis by TSP1,p53 Signaling,Pulmonary Fibrosis Idiopathic Signaling Pathway,Pulmonary Healing Signaling Pathway,Synaptogenesis Signaling Pathway
hsa-miR-134-5p	miR-3118 (and other miRNAs w/seed GUGACUG)	214.496	TargetScan Human,miRecords	Experimentally Observed,Moderate (predicted)	GNAO1	AMPK Signaling,Androgen Signaling,Apelin Endothelial Signaling Pathway,Apelin Muscle Signaling Pathway,Axonal Guidance Signaling,cAMP-mediated signaling,Cardiac Hypertrophy Signaling,Cardiac Œ≤-adrenergic Signaling,CCR3 Signaling in Eosinophils,CCR5 Signaling in Macrophages,Colorectal Cancer Metastasis Signaling,Corticotropin Releasing Hormone Signaling,CREB Signaling in Neurons,CXCR4 Signaling,E…
hsa-miR-34a-5p	miR-34a-5p (and other miRNAs w/seed GGCAGUG)	2290.95	TargetScan Human,miRecords	Experimentally Observed,Moderate (predicted)	MYB	Sumoylation Pathway
hsa-miR-210-3p	miR-210-3p (miRNAs w/seed UGUGCGU)	106.208	TargetScan Human,miRecords	Experimentally Observed,Moderate (predicted)	MNT
hsa-miR-424-5p	miR-16-5p (and other miRNAs w/seed AGCAGCA)	222.809	Ingenuity Expert Findings,TargetScan Human	Experimentally Observed,Moderate (predicted)	EGLN2	HIF1Œ± Signaling
hsa-miR-424-5p	miR-16-5p (and other miRNAs w/seed AGCAGCA)	222.809	TarBase,TargetScan Human	Experimentally Observed,Moderate (predicted)	UBE4A	Protein Ubiquitination Pathway
hsa-miR-10a-5p	miR-10a-5p (and other miRNAs w/seed ACCCUGU)	167.832	TarBase,TargetScan Human,miRecords	Experimentally Observed,Moderate (predicted)	HOXD10	HOTAIR Regulatory Pathway
hsa-miR-424-5p	miR-16-5p (and other miRNAs w/seed AGCAGCA)	222.809	TarBase,TargetScan Human	Experimentally Observed,Moderate (predicted)	YIF1B
hsa-miR-424-5p	miR-16-5p (and other miRNAs w/seed AGCAGCA)	222.809	Ingenuity Expert Findings,TargetScan Human	Experimentally Observed,Moderate (predicted)	ATF6	Cardiac Hypertrophy Signaling (Enhanced),Endoplasmic Reticulum Stress Pathway,ID1 Signaling Pathway,PI3K Signaling in B Lymphocytes,Unfolded protein response
hsa-miR-210-3p	miR-210-3p (miRNAs w/seed UGUGCGU)	106.208	Ingenuity Expert Findings,TargetScan Human	Experimentally Observed,Moderate (predicted)	SDHD	Estrogen Receptor Signaling,Glucocorticoid Receptor Signaling,Hepatic Fibrosis Signaling Pathway,Huntington's Disease Signaling,Mitochondrial Dysfunction,Oxidative Phosphorylation,Sirtuin Signaling Pathway,TCA Cycle II (Eukaryotic)
hsa-miR-210-3p	miR-210-3p (miRNAs w/seed UGUGCGU)	106.208	Ingenuity Expert Findings,TargetScan Human	Experimentally Observed,Moderate (predicted)	E2F3	Bladder Cancer Signaling,Breast Cancer Regulation by Stathmin1,Cell Cycle Regulation by BTG Family Proteins,Cell Cycle: G1/S Checkpoint Regulation,Chronic Myeloid Leukemia Signaling,Coronavirus Pathogenesis Pathway,Cyclins and Cell Cycle Regulation,Estrogen-mediated S-phase Entry,Glioblastoma Multiforme Signaling,Glioma Signaling,Molecular Mechanisms of Cancer,Non-Small Cell Lung Cancer Signaling…
hsa-miR-19b-3p	miR-19b-3p (and other miRNAs w/seed GUGCAAA)	288.564	TargetScan Human,miRecords	Experimentally Observed,Moderate (predicted)	CCN2	Apelin Cardiac Fibroblast Signaling Pathway,Hepatic Fibrosis / Hepatic Stellate Cell Activation,Hepatic Fibrosis Signaling Pathway,ID1 Signaling Pathway,IGF-1 Signaling,Pulmonary Fibrosis Idiopathic Signaling Pathway,Role of Tissue Factor in Cancer
hsa-miR-424-5p	miR-16-5p (and other miRNAs w/seed AGCAGCA)	222.809	TargetScan Human,miRecords	Experimentally Observed,Moderate (predicted)	HERC6
hsa-miR-210-3p	miR-210-3p (miRNAs w/seed UGUGCGU)	106.208	Ingenuity Expert Findings,TargetScan Human	Experimentally Observed,Moderate (predicted)	GPD1L
hsa-miR-424-5p	miR-16-5p (and other miRNAs w/seed AGCAGCA)	222.809	TarBase,TargetScan Human,miRecords	Experimentally Observed,Moderate (predicted)	DMTF1	Senescence Pathway
hsa-miR-378a-3p	miR-378a-3p (and other miRNAs w/seed CUGGACU)	655.818	Ingenuity Expert Findings,TargetScan Human	Experimentally Observed,Moderate (predicted)	CASP9	Amyotrophic Lateral Sclerosis Signaling,Angiopoietin Signaling,Apoptosis Signaling,CD27 Signaling in Lymphocytes,Colorectal Cancer Metastasis Signaling,Coronavirus Pathogenesis Pathway,Cytotoxic T Lymphocyte-mediated Apoptosis of Target Cells,Death Receptor Signaling,Dilated Cardiomyopathy Signaling Pathway,Docosahexaenoic Acid (DHA) Signaling,Endocannabinoid Cancer Inhibition Pathway,Endometrial…
hsa-miR-29a-3p	miR-29b-3p (and other miRNAs w/seed AGCACCA)	10020.5	Ingenuity Expert Findings,TargetScan Human	Experimentally Observed,Moderate (predicted)	TBX21	T Cell Exhaustion Signaling Pathway,T Helper Cell Differentiation,Th1 and Th2 Activation Pathway,Th1 Pathway,Th2 Pathway
hsa-miR-424-5p	miR-16-5p (and other miRNAs w/seed AGCAGCA)	222.809	Ingenuity Expert Findings,TargetScan Human	Experimentally Observed,Moderate (predicted)	FLT3	Acute Myeloid Leukemia Signaling,FLT3 Signaling in Hematopoietic Progenitor Cells
hsa-miR-146b-5p	miR-146a-5p (and other miRNAs w/seed GAGAACU)	466.318	TargetScan Human,miRecords	Experimentally Observed,Moderate (predicted)	METTL7A
hsa-miR-424-5p	miR-16-5p (and other miRNAs w/seed AGCAGCA)	222.809	Ingenuity Expert Findings,TargetScan Human	Experimentally Observed,Moderate (predicted)	GRB2	14-3-3-mediated Signaling,Actin Cytoskeleton Signaling,Actin Nucleation by ARP-WASP Complex,Acute Myeloid Leukemia Signaling,Acute Phase Response Signaling,Adrenomedullin signaling pathway,Angiopoietin Signaling,Axonal Guidance Signaling,B Cell Receptor Signaling,BMP signaling pathway,Breast Cancer Regulation by Stathmin1,Cardiac Hypertrophy Signaling,CD28 Signaling in T Helper Cells,Cholecystoki…
hsa-miR-424-5p	miR-16-5p (and other miRNAs w/seed AGCAGCA)	222.809	TarBase,TargetScan Human	Experimentally Observed,Moderate (predicted)	PAFAH1B2	Reelin Signaling in Neurons
hsa-miR-424-5p	miR-16-5p (and other miRNAs w/seed AGCAGCA)	222.809	TarBase,TargetScan Human	Experimentally Observed,Moderate (predicted)	NAPG	Huntington's Disease Signaling,Insulin Secretion Signaling Pathway,Phagosome Maturation,SNARE Signaling Pathway,Synaptogenesis Signaling Pathway,Tight Junction Signaling
hsa-miR-424-5p	miR-16-5p (and other miRNAs w/seed AGCAGCA)	222.809	TarBase,TargetScan Human	Experimentally Observed,Moderate (predicted)	SPTLC1	Ceramide Biosynthesis,Endocannabinoid Cancer Inhibition Pathway
hsa-miR-146b-5p	miR-146a-5p (and other miRNAs w/seed GAGAACU)	466.318	TargetScan Human,miRecords	Experimentally Observed,Moderate (predicted)	PRR15
hsa-miR-19b-3p	miR-19b-3p (and other miRNAs w/seed GUGCAAA)	288.564	TargetScan Human,miRecords	Experimentally Observed,Moderate (predicted)	HIPK3
hsa-miR-199b-5p	miR-199a-5p (and other miRNAs w/seed CCAGUGU)	478.885	Ingenuity Expert Findings,TargetScan Human	Experimentally Observed,Moderate (predicted)	DYRK1A	IL-15 Production,Pyridoxal 5'-phosphate Salvage Pathway,Salvage Pathways of Pyrimidine Ribonucleotides,Sonic Hedgehog Signaling,Sperm Motility
hsa-miR-218-5p	miR-218-5p (and other miRNAs w/seed UGUGCUU)	323.7	TargetScan Human,miRecords	Experimentally Observed,Moderate (predicted)	COL1A1	Apelin Liver Signaling Pathway,Atherosclerosis Signaling,Dendritic Cell Maturation,FAK Signaling,GP6 Signaling Pathway,Hepatic Fibrosis / Hepatic Stellate Cell Activation,Hepatic Fibrosis Signaling Pathway,HOTAIR Regulatory Pathway,IL-6 Signaling,Intrinsic Prothrombin Activation Pathway,Natural Killer Cell Signaling,Pulmonary Fibrosis Idiopathic Signaling Pathway,Role of Osteoblasts, Osteoclasts …
hsa-miR-424-5p	miR-16-5p (and other miRNAs w/seed AGCAGCA)	222.809	TarBase,TargetScan Human	Experimentally Observed,Moderate (predicted)	LYPLA2
hsa-miR-34a-5p	miR-34a-5p (and other miRNAs w/seed GGCAGUG)	2290.95	Ingenuity Expert Findings,TarBase,TargetScan Human,miRecords	Experimentally Observed,Moderate (predicted)	CCND1	Acute Myeloid Leukemia Signaling,AMPK Signaling,Androgen Signaling,Aryl Hydrocarbon Receptor Signaling,BEX2 Signaling Pathway,Bladder Cancer Signaling,Breast Cancer Regulation by Stathmin1,Cell Cycle Regulation by BTG Family Proteins,Cell Cycle: G1/S Checkpoint Regulation,Chronic Myeloid Leukemia Signaling,Colorectal Cancer Metastasis Signaling,Coronavirus Pathogenesis Pathway,Cyclins and Cell Cy…
hsa-miR-218-5p	miR-218-5p (and other miRNAs w/seed UGUGCUU)	323.7	Ingenuity Expert Findings,TargetScan Human	Experimentally Observed,Moderate (predicted)	RICTOR	ILK Signaling,mTOR Signaling
hsa-miR-218-5p	miR-218-5p (and other miRNAs w/seed UGUGCUU)	323.7	TargetScan Human,miRecords	Experimentally Observed,Moderate (predicted)	LAMB3	CDK5 Signaling,GP6 Signaling Pathway,Wound Healing Signaling Pathway
hsa-miR-199b-5p	miR-199a-5p (and other miRNAs w/seed CCAGUGU)	478.885	Ingenuity Expert Findings,TargetScan Human,miRecords	Experimentally Observed,Moderate (predicted)	HIF1A	Adipogenesis pathway,Adrenomedullin signaling pathway,Apelin Adipocyte Signaling Pathway,Apelin Cardiomyocyte Signaling Pathway,Apelin Endothelial Signaling Pathway,Autophagy,BEX2 Signaling Pathway,Breast Cancer Regulation by Stathmin1,Circadian Rhythm Signaling,CLEAR Signaling Pathway,Coronavirus Pathogenesis Pathway,Endocannabinoid Cancer Inhibition Pathway,Erythropoietin Signaling Pathway,Estr…
hsa-miR-34a-5p	miR-34a-5p (and other miRNAs w/seed GGCAGUG)	2290.95	Ingenuity Expert Findings,TargetScan Human	Experimentally Observed,Moderate (predicted)	HDAC1	Adipogenesis pathway,Bladder Cancer Signaling,Calcium Signaling,Calcium-induced T Lymphocyte Apoptosis,Cardiac Hypertrophy Signaling (Enhanced),Cell Cycle: G1/S Checkpoint Regulation,Chronic Myeloid Leukemia Signaling,Coronavirus Pathogenesis Pathway,Cyclins and Cell Cycle Regulation,DNA Methylation and Transcriptional Repression Signaling,Glioma Signaling,Hereditary Breast Cancer Signaling,HOTAI…
hsa-miR-424-5p	miR-16-5p (and other miRNAs w/seed AGCAGCA)	222.809	TarBase,TargetScan Human	Experimentally Observed,Moderate (predicted)	PSAT1	Serine Biosynthesis,Superpathway of Serine and Glycine Biosynthesis I
hsa-miR-424-5p	miR-16-5p (and other miRNAs w/seed AGCAGCA)	222.809	Ingenuity Expert Findings,TargetScan Human	Experimentally Observed,Moderate (predicted)	IGF1R	Cardiac Hypertrophy Signaling,Cardiac Hypertrophy Signaling (Enhanced),CLEAR Signaling Pathway,CREB Signaling in Neurons,EIF2 Signaling,Epithelial Adherens Junction Signaling,Estrogen Receptor Signaling,Estrogen-Dependent Breast Cancer Signaling,FAK Signaling,Glioblastoma Multiforme Signaling,Glioma Signaling,Growth Hormone Signaling,Hepatic Fibrosis / Hepatic Stellate Cell Activation,Huntington'…
hsa-miR-218-5p	miR-218-5p (and other miRNAs w/seed UGUGCUU)	323.7	Ingenuity Expert Findings,TargetScan Human	Experimentally Observed,Moderate (predicted)	RUNX2	BMP signaling pathway,Estrogen Receptor Signaling,Osteoarthritis Pathway,Role of Osteoblasts, Osteoclasts and Chondrocytes in Rheumatoid Arthritis,TGF-Œ≤ Signaling,VDR/RXR Activation
hsa-miR-424-5p	miR-16-5p (and other miRNAs w/seed AGCAGCA)	222.809	Ingenuity Expert Findings,TarBase,TargetScan Human,miRecords	Experimentally Observed,Moderate (predicted)	BCL2	Adrenomedullin signaling pathway,Amyotrophic Lateral Sclerosis Signaling,Apoptosis Signaling,Autophagy,BEX2 Signaling Pathway,Ceramide Signaling,Coronavirus Pathogenesis Pathway,Cytotoxic T Lymphocyte-mediated Apoptosis of Target Cells,Death Receptor Signaling,Dilated Cardiomyopathy Signaling Pathway,Docosahexaenoic Acid (DHA) Signaling,EIF2 Signaling,Estrogen Receptor Signaling,Glucocorticoid Re…
hsa-miR-424-5p	miR-16-5p (and other miRNAs w/seed AGCAGCA)	222.809	TarBase,TargetScan Human	Experimentally Observed,Moderate (predicted)	CACNA2D1	Amyotrophic Lateral Sclerosis Signaling,Androgen Signaling,Calcium Signaling,Cardiac Hypertrophy Signaling,Cardiac Hypertrophy Signaling (Enhanced),Cardiac Œ≤-adrenergic Signaling,CCR5 Signaling in Macrophages,Cellular Effects of Sildenafil (Viagra),Circadian Rhythm Signaling,Corticotropin Releasing Hormone Signaling,CREB Signaling in Neurons,Dilated Cardiomyopathy Signaling Pathway,Dopamine-DARP…
hsa-miR-210-3p	miR-210-3p (miRNAs w/seed UGUGCGU)	106.208	Ingenuity Expert Findings,TargetScan Human,miRecords	Experimentally Observed,Moderate (predicted)	NPTX1
hsa-miR-424-5p	miR-16-5p (and other miRNAs w/seed AGCAGCA)	222.809	TarBase,TargetScan Human	Experimentally Observed,Moderate (predicted)	PPIF	Necroptosis Signaling Pathway,Sirtuin Signaling Pathway
hsa-miR-199b-5p	miR-199a-5p (and other miRNAs w/seed CCAGUGU)	478.885	TargetScan Human,miRecords	Experimentally Observed,Moderate (predicted)	SET	3-phosphoinositide Biosynthesis,3-phosphoinositide Degradation,D-myo-inositol (1,4,5,6)-Tetrakisphosphate Biosynthesis,D-myo-inositol (3,4,5,6)-tetrakisphosphate Biosynthesis,D-myo-inositol-5-phosphate Metabolism,Granzyme A Signaling,Superpathway of Inositol Phosphate Compounds,Transcriptional Regulatory Network in Embryonic Stem Cells
hsa-miR-424-5p	miR-16-5p (and other miRNAs w/seed AGCAGCA)	222.809	Ingenuity Expert Findings,TargetScan Human	Experimentally Observed,Moderate (predicted)	ZYX	Germ Cell-Sertoli Cell Junction Signaling,Integrin Signaling,Remodeling of Epithelial Adherens Junctions
hsa-miR-34a-5p	miR-34a-5p (and other miRNAs w/seed GGCAGUG)	2290.95	Ingenuity Expert Findings,TargetScan Human,miRecords	Experimentally Observed,Moderate (predicted)	BCL2	Adrenomedullin signaling pathway,Amyotrophic Lateral Sclerosis Signaling,Apoptosis Signaling,Autophagy,BEX2 Signaling Pathway,Ceramide Signaling,Coronavirus Pathogenesis Pathway,Cytotoxic T Lymphocyte-mediated Apoptosis of Target Cells,Death Receptor Signaling,Dilated Cardiomyopathy Signaling Pathway,Docosahexaenoic Acid (DHA) Signaling,EIF2 Signaling,Estrogen Receptor Signaling,Glucocorticoid Re…
hsa-miR-424-5p	miR-16-5p (and other miRNAs w/seed AGCAGCA)	222.809	TargetScan Human,miRecords	Experimentally Observed,Moderate (predicted)	PABIR3
hsa-miR-424-5p	miR-16-5p (and other miRNAs w/seed AGCAGCA)	222.809	Ingenuity Expert Findings,TargetScan Human	Experimentally Observed,Moderate (predicted)	RAF1	14-3-3-mediated Signaling,Actin Cytoskeleton Signaling,Acute Myeloid Leukemia Signaling,Acute Phase Response Signaling,Adrenomedullin signaling pathway,Aldosterone Signaling in Epithelial Cells,Apelin Endothelial Signaling Pathway,Apoptosis Signaling,Autophagy,Axonal Guidance Signaling,B Cell Receptor Signaling,Bladder Cancer Signaling,BMP signaling pathway,Breast Cancer Regulation by Stathmin1,c…
hsa-miR-210-3p	miR-210-3p (miRNAs w/seed UGUGCGU)	106.208	Ingenuity Expert Findings,TargetScan Human	Experimentally Observed,Moderate (predicted)	HOXA1
hsa-miR-199b-5p	miR-199a-5p (and other miRNAs w/seed CCAGUGU)	478.885	TargetScan Human,miRecords	Experimentally Observed,Moderate (predicted)	SIRT1	Adipogenesis pathway,AMPK Signaling,Autophagy,Circadian Rhythm Signaling,NAD Signaling Pathway,Osteoarthritis Pathway,p53 Signaling,Senescence Pathway,Sirtuin Signaling Pathway,Sumoylation Pathway,White Adipose Tissue Browning Pathway
hsa-miR-424-5p	miR-16-5p (and other miRNAs w/seed AGCAGCA)	222.809	TarBase,TargetScan Human	Experimentally Observed,Moderate (predicted)	EIF4E	Axonal Guidance Signaling,Cardiac Hypertrophy Signaling,Cardiac Hypertrophy Signaling (Enhanced),Circadian Rhythm Signaling,Coronavirus Pathogenesis Pathway,EIF2 Signaling,ERK/MAPK Signaling,Estrogen Receptor Signaling,FLT3 Signaling in Hematopoietic Progenitor Cells,HIF1Œ± Signaling,Insulin Receptor Signaling,Insulin Secretion Signaling Pathway,mTOR Signaling,PI3K/AKT Signaling,Regulation of eIF…
hsa-miR-34a-5p	miR-34a-5p (and other miRNAs w/seed GGCAGUG)	2290.95	TargetScan Human,miRecords	Experimentally Observed,Moderate (predicted)	CCN5
hsa-miR-199b-5p	miR-199a-5p (and other miRNAs w/seed CCAGUGU)	478.885	Ingenuity Expert Findings,TargetScan Human	Experimentally Observed,Moderate (predicted)	ETS1	B Cell Receptor Signaling,ERK/MAPK Signaling,FAK Signaling,GM-CSF Signaling,HER-2 Signaling in Breast Cancer,HGF Signaling,ID1 Signaling Pathway,MSP-RON Signaling In Cancer Cells Pathway,Regulation Of The Epithelial Mesenchymal Transition By Growth Factors Pathway,Regulation of the Epithelial-Mesenchymal Transition Pathway,Renal Cell Carcinoma Signaling,Senescence Pathway,Sumoylation Pathway,Telo…
hsa-miR-221-3p	miR-221-3p (and other miRNAs w/seed GCUACAU)	20238	Ingenuity Expert Findings,TargetScan Human	Experimentally Observed,Moderate (predicted)	BBC3	BEX2 Signaling Pathway,Induction of Apoptosis by HIV1,Molecular Mechanisms of Cancer,MYC Mediated Apoptosis Signaling,p53 Signaling,Pulmonary Fibrosis Idiopathic Signaling Pathway
hsa-miR-339-5p	miR-339-5p (and other miRNAs w/seed CCCUGUC)	678.034	Ingenuity Expert Findings,TargetScan Human	Experimentally Observed,Moderate (predicted)	BCL6	B Cell Receptor Signaling,IL-7 Signaling Pathway,Systemic Lupus Erythematosus In T Cell Signaling Pathway,T Cell Exhaustion Signaling Pathway,T Helper Cell Differentiation
hsa-miR-424-5p	miR-16-5p (and other miRNAs w/seed AGCAGCA)	222.809	Ingenuity Expert Findings,TargetScan Human	Experimentally Observed,Moderate (predicted)	CDC25A	3-phosphoinositide Biosynthesis,3-phosphoinositide Degradation,ATM Signaling,Cell Cycle: G1/S Checkpoint Regulation,Cyclins and Cell Cycle Regulation,D-myo-inositol (1,4,5,6)-Tetrakisphosphate Biosynthesis,D-myo-inositol (3,4,5,6)-tetrakisphosphate Biosynthesis,D-myo-inositol-5-phosphate Metabolism,Estrogen-mediated S-phase Entry,IL-7 Signaling Pathway,Mitotic Roles of Polo-Like Kinase,Molecular …
hsa-miR-339-5p	miR-339-5p (and other miRNAs w/seed CCCUGUC)	678.034	Ingenuity Expert Findings,TargetScan Human	Experimentally Observed,Moderate (predicted)	GRM3	Breast Cancer Regulation by Stathmin1,cAMP-mediated signaling,CREB Signaling in Neurons,FAK Signaling,G-Protein Coupled Receptor Signaling,Glutamate Receptor Signaling,GŒ±i Signaling,Neuropathic Pain Signaling In Dorsal Horn Neurons,Phagosome Formation,Synaptic Long Term Depression,Synaptic Long Term Potentiation,Synaptogenesis Signaling Pathway
hsa-miR-320c	miR-320b (and other miRNAs w/seed AAAGCUG)	429.485	TargetScan Human,miRecords	Experimentally Observed,Moderate (predicted)	VIM	14-3-3-mediated Signaling,CSDE1 Signaling Pathway,Endocannabinoid Cancer Inhibition Pathway,HIF1Œ± Signaling,HOTAIR Regulatory Pathway,ID1 Signaling Pathway,ILK Signaling,MSP-RON Signaling In Cancer Cells Pathway,Pulmonary Fibrosis Idiopathic Signaling Pathway,Regulation Of The Epithelial Mesenchymal Transition By Growth Factors Pathway,Signaling by Rho Family GTPases,Wound Healing Signaling Path…
hsa-miR-424-5p	miR-16-5p (and other miRNAs w/seed AGCAGCA)	222.809	TarBase,TargetScan Human	Experimentally Observed,Moderate (predicted)	ABCF2
hsa-miR-424-5p	miR-16-5p (and other miRNAs w/seed AGCAGCA)	222.809	TargetScan Human,miRecords	Experimentally Observed,Moderate (predicted)	CDK6	Aryl Hydrocarbon Receptor Signaling,Breast Cancer Regulation by Stathmin1,Cell Cycle Control of Chromosomal Replication,Cell Cycle: G1/S Checkpoint Regulation,Chronic Myeloid Leukemia Signaling,Cyclins and Cell Cycle Regulation,Glioblastoma Multiforme Signaling,Glioma Signaling,Hereditary Breast Cancer Signaling,Molecular Mechanisms of Cancer,Non-Small Cell Lung Cancer Signaling,Pyridoxal 5'-phos…
hsa-miR-221-3p	miR-221-3p (and other miRNAs w/seed GCUACAU)	20238	TargetScan Human,miRecords	Experimentally Observed,Moderate (predicted)	SOD2	Acute Phase Response Signaling,Estrogen Receptor Signaling,Hepatic Fibrosis Signaling Pathway,Mitochondrial Dysfunction,NAD Signaling Pathway,Neuroinflammation Signaling Pathway,NRF2-mediated Oxidative Stress Response,PEDF Signaling,Senescence Pathway,Sirtuin Signaling Pathway,Superoxide Radicals Degradation
hsa-miR-424-5p	miR-16-5p (and other miRNAs w/seed AGCAGCA)	222.809	TargetScan Human,miRecords	Experimentally Observed,Moderate (predicted)	E2F3	Bladder Cancer Signaling,Breast Cancer Regulation by Stathmin1,Cell Cycle Regulation by BTG Family Proteins,Cell Cycle: G1/S Checkpoint Regulation,Chronic Myeloid Leukemia Signaling,Coronavirus Pathogenesis Pathway,Cyclins and Cell Cycle Regulation,Estrogen-mediated S-phase Entry,Glioblastoma Multiforme Signaling,Glioma Signaling,Molecular Mechanisms of Cancer,Non-Small Cell Lung Cancer Signaling…
hsa-miR-199a-3p	miR-199a-3p (and other miRNAs w/seed CAGUAGU)	9101.29	Ingenuity Expert Findings,TargetScan Human	Experimentally Observed,Moderate (predicted)	CD44	Glioma Invasiveness Signaling,HIPPO signaling,HOTAIR Regulatory Pathway,Leukocyte Extravasation Signaling,Ovarian Cancer Signaling,RAC Signaling,RHOGDI Signaling,Semaphorin Neuronal Repulsive Signaling Pathway,Systemic Lupus Erythematosus In T Cell Signaling Pathway,Tumor Microenvironment Pathway,WNT/Œ≤-catenin Signaling
hsa-miR-29a-3p	miR-29b-3p (and other miRNAs w/seed AGCACCA)	10020.5	TargetScan Human,miRecords	Experimentally Observed,Moderate (predicted)	DUSP2	3-phosphoinositide Biosynthesis,3-phosphoinositide Degradation,D-myo-inositol (1,4,5,6)-Tetrakisphosphate Biosynthesis,D-myo-inositol (3,4,5,6)-tetrakisphosphate Biosynthesis,D-myo-inositol-5-phosphate Metabolism,ERK/MAPK Signaling,Protein Kinase A Signaling,Superpathway of Inositol Phosphate Compounds
hsa-miR-221-3p	miR-221-3p (and other miRNAs w/seed GCUACAU)	20238	Ingenuity Expert Findings,TargetScan Human	Experimentally Observed,Moderate (predicted)	PTPRM	3-phosphoinositide Biosynthesis,3-phosphoinositide Degradation,D-myo-inositol (1,4,5,6)-Tetrakisphosphate Biosynthesis,D-myo-inositol (3,4,5,6)-tetrakisphosphate Biosynthesis,D-myo-inositol-5-phosphate Metabolism,Protein Kinase A Signaling,Superpathway of Inositol Phosphate Compounds
hsa-miR-29a-3p	miR-29b-3p (and other miRNAs w/seed AGCACCA)	10020.5	Ingenuity Expert Findings,TargetScan Human	Experimentally Observed,Moderate (predicted)	PURA
hsa-miR-29a-3p	miR-29b-3p (and other miRNAs w/seed AGCACCA)	10020.5	Ingenuity Expert Findings,TargetScan Human	Experimentally Observed,Moderate (predicted)	LOXL4
hsa-miR-29a-3p	miR-29b-3p (and other miRNAs w/seed AGCACCA)	10020.5	Ingenuity Expert Findings,TargetScan Human	Experimentally Observed,Moderate (predicted)	NID1
hsa-miR-146b-5p	miR-146a-5p (and other miRNAs w/seed GAGAACU)	466.318	TargetScan Human,miRecords	Experimentally Observed,Moderate (predicted)	CDKN3	Protein Kinase A Signaling
hsa-miR-10a-5p	miR-10a-5p (and other miRNAs w/seed ACCCUGU)	167.832	TarBase,TargetScan Human,miRecords	Experimentally Observed,Moderate (predicted)	HOXA1
hsa-miR-199a-3p	miR-199a-3p (and other miRNAs w/seed CAGUAGU)	9101.29	Ingenuity Expert Findings,TargetScan Human	Experimentally Observed,Moderate (predicted)	CALU
hsa-miR-130a-3p	miR-130a-3p (and other miRNAs w/seed AGUGCAA)	159.387	TarBase,TargetScan Human,miRecords	Experimentally Observed,Moderate (predicted)	HOXA5
hsa-miR-199a-3p	miR-199a-3p (and other miRNAs w/seed CAGUAGU)	9101.29	Ingenuity Expert Findings,TargetScan Human	Experimentally Observed,Moderate (predicted)	RUNX1	Acute Myeloid Leukemia Signaling,GM-CSF Signaling,IL-23 Signaling Pathway,Th17 Activation Pathway
hsa-miR-29a-3p	miR-29b-3p (and other miRNAs w/seed AGCACCA)	10020.5	Ingenuity Expert Findings,TargetScan Human	Experimentally Observed,Moderate (predicted)	TRIM9
hsa-miR-130a-3p	miR-130a-3p (and other miRNAs w/seed AGUGCAA)	159.387	TarBase,TargetScan Human,miRecords	Experimentally Observed,Moderate (predicted)	MAFB
hsa-miR-424-5p	miR-16-5p (and other miRNAs w/seed AGCAGCA)	222.809	Ingenuity Expert Findings,TargetScan Human	Experimentally Observed,Moderate (predicted)	UCP2	Maturity Onset Diabetes of Young (MODY) Signaling,Mitochondrial Dysfunction,Sirtuin Signaling Pathway,TR/RXR Activation
hsa-miR-424-5p	miR-16-5p (and other miRNAs w/seed AGCAGCA)	222.809	TarBase,TargetScan Human	Experimentally Observed,Moderate (predicted)	LAMC1	Agrin Interactions at Neuromuscular Junction,CDK5 Signaling,GP6 Signaling Pathway,Wound Healing Signaling Pathway
hsa-miR-424-5p	miR-16-5p (and other miRNAs w/seed AGCAGCA)	222.809	Ingenuity Expert Findings,TargetScan Human	Experimentally Observed,Moderate (predicted)	ANLN	RHOA Signaling
hsa-miR-199a-3p	miR-199a-3p (and other miRNAs w/seed CAGUAGU)	9101.29	Ingenuity Expert Findings,TargetScan Human	Experimentally Observed,Moderate (predicted)	FN1	Actin Cytoskeleton Signaling,Acute Phase Response Signaling,Agranulocyte Adhesion and Diapedesis,CSDE1 Signaling Pathway,Hepatic Fibrosis / Hepatic Stellate Cell Activation,ID1 Signaling Pathway,ILK Signaling,Osteoarthritis Pathway,Phagosome Formation,Pulmonary Fibrosis Idiopathic Signaling Pathway,Role of Macrophages, Fibroblasts and Endothelial Cells in Rheumatoid Arthritis,Tumor Microenvironme…
hsa-miR-424-5p	miR-16-5p (and other miRNAs w/seed AGCAGCA)	222.809	TarBase,TargetScan Human	Experimentally Observed,Moderate (predicted)	TNFSF9	4-1BB Signaling in T Lymphocytes,Airway Pathology in Chronic Obstructive Pulmonary Disease,Cardiac Hypertrophy Signaling (Enhanced),Erythropoietin Signaling Pathway,Hepatic Cholestasis,HMGB1 Signaling,IL-17 Signaling,Inhibition of ARE-Mediated mRNA Degradation Pathway,Regulation Of The Epithelial Mesenchymal Transition By Growth Factors Pathway,Role of Pattern Recognition Receptors in Recognition…
hsa-miR-424-5p	miR-16-5p (and other miRNAs w/seed AGCAGCA)	222.809	Ingenuity Expert Findings,TargetScan Human,miRecords	Experimentally Observed,Moderate (predicted)	CAPRIN1
hsa-miR-424-5p	miR-16-5p (and other miRNAs w/seed AGCAGCA)	222.809	TargetScan Human,miRecords	Experimentally Observed,Moderate (predicted)	PDCD6IP	14-3-3-mediated Signaling,Mechanisms of Viral Exit from Host Cells
hsa-miR-424-5p	miR-16-5p (and other miRNAs w/seed AGCAGCA)	222.809	TarBase,TargetScan Human	Experimentally Observed,Moderate (predicted)	SLC7A1	eNOS Signaling,Nitric Oxide Signaling in the Cardiovascular System
hsa-miR-193b-3p	miR-193a-3p (and other miRNAs w/seed ACUGGCC)	210.624	Ingenuity Expert Findings,TargetScan Human	Experimentally Observed,Moderate (predicted)	ETS1	B Cell Receptor Signaling,ERK/MAPK Signaling,FAK Signaling,GM-CSF Signaling,HER-2 Signaling in Breast Cancer,HGF Signaling,ID1 Signaling Pathway,MSP-RON Signaling In Cancer Cells Pathway,Regulation Of The Epithelial Mesenchymal Transition By Growth Factors Pathway,Regulation of the Epithelial-Mesenchymal Transition Pathway,Renal Cell Carcinoma Signaling,Senescence Pathway,Sumoylation Pathway,Telo…
hsa-miR-221-3p	miR-221-3p (and other miRNAs w/seed GCUACAU)	20238	Ingenuity Expert Findings,TargetScan Human,miRecords	Experimentally Observed,Moderate (predicted)	CDKN1C	Glucocorticoid Receptor Signaling,ID1 Signaling Pathway
hsa-miR-181b-5p	miR-181a-5p (and other miRNAs w/seed ACAUUCA)	2138.36	TargetScan Human,miRecords	Experimentally Observed,Moderate (predicted)	GATA6	Role of NANOG in Mammalian Embryonic Stem Cell Pluripotency,Thrombin Signaling,Transcriptional Regulatory Network in Embryonic Stem Cells
hsa-miR-130a-3p	miR-130a-3p (and other miRNAs w/seed AGUGCAA)	159.387	Ingenuity Expert Findings,TargetScan Human	Experimentally Observed,Moderate (predicted)	ATG2B	Autophagy,Sirtuin Signaling Pathway
hsa-miR-424-5p	miR-16-5p (and other miRNAs w/seed AGCAGCA)	222.809	TarBase,TargetScan Human	Experimentally Observed,Moderate (predicted)	TOMM34	Necroptosis Signaling Pathway,Sirtuin Signaling Pathway
hsa-miR-181b-5p	miR-181a-5p (and other miRNAs w/seed ACAUUCA)	2138.36	TarBase,TargetScan Human,miRecords	Experimentally Observed,Moderate (predicted)	CD69	Crosstalk between Dendritic Cells and Natural Killer Cells
hsa-miR-424-5p	miR-16-5p (and other miRNAs w/seed AGCAGCA)	222.809	TarBase,TargetScan Human	Experimentally Observed,Moderate (predicted)	NOTCH2	Epithelial Adherens Junction Signaling,Notch Signaling,Pulmonary Fibrosis Idiopathic Signaling Pathway,Pulmonary Healing Signaling Pathway,Regulation of the Epithelial-Mesenchymal Transition Pathway,Th1 and Th2 Activation Pathway,Th1 Pathway,Th2 Pathway
hsa-miR-29a-3p	miR-29b-3p (and other miRNAs w/seed AGCACCA)	10020.5	TarBase,TargetScan Human,miRecords	Experimentally Observed,Moderate (predicted)	TCL1A	Role of NANOG in Mammalian Embryonic Stem Cell Pluripotency
hsa-miR-29a-3p	miR-29b-3p (and other miRNAs w/seed AGCACCA)	10020.5	Ingenuity Expert Findings,TarBase,TargetScan Human,miRecords	Experimentally Observed,Moderate (predicted)	COL4A2	GP6 Signaling Pathway,Hepatic Fibrosis / Hepatic Stellate Cell Activation,Pulmonary Fibrosis Idiopathic Signaling Pathway,Wound Healing Signaling Pathway
hsa-miR-503-5p	miR-503-5p (miRNAs w/seed AGCAGCG)	255.55	Ingenuity Expert Findings,TargetScan Human	Experimentally Observed,Moderate (predicted)	CHEK1	Aryl Hydrocarbon Receptor Signaling,ATM Signaling,Cell Cycle: G2/M DNA Damage Checkpoint Regulation,Hereditary Breast Cancer Signaling,Molecular Mechanisms of Cancer,p53 Signaling,Role of BRCA1 in DNA Damage Response,Role of CHK Proteins in Cell Cycle Checkpoint Control,Senescence Pathway
hsa-miR-29a-3p	miR-29b-3p (and other miRNAs w/seed AGCACCA)	10020.5	Ingenuity Expert Findings,TargetScan Human	Experimentally Observed,Moderate (predicted)	KLF4	VDR/RXR Activation
hsa-miR-29a-3p	miR-29b-3p (and other miRNAs w/seed AGCACCA)	10020.5	TargetScan Human,miRecords	Experimentally Observed,Moderate (predicted)	YY1	HOTAIR Regulatory Pathway,Pulmonary Fibrosis Idiopathic Signaling Pathway,VDR/RXR Activation
hsa-miR-424-5p	miR-16-5p (and other miRNAs w/seed AGCAGCA)	222.809	TarBase,TargetScan Human	Experimentally Observed,Moderate (predicted)	NAA15
hsa-miR-185-5p	miR-185-5p (and other miRNAs w/seed GGAGAGA)	208.728	Ingenuity Expert Findings,TargetScan Human	Experimentally Observed,Moderate (predicted)	VEGFA	Amyotrophic Lateral Sclerosis Signaling,Autophagy,Axonal Guidance Signaling,BEX2 Signaling Pathway,Bladder Cancer Signaling,Breast Cancer Regulation by Stathmin1,Clathrin-mediated Endocytosis Signaling,CLEAR Signaling Pathway,Colorectal Cancer Metastasis Signaling,Corticotropin Releasing Hormone Signaling,CREB Signaling in Neurons,EIF2 Signaling,Endocannabinoid Cancer Inhibition Pathway,eNOS Sign…
hsa-miR-29a-3p	miR-29b-3p (and other miRNAs w/seed AGCACCA)	10020.5	Ingenuity Expert Findings,TargetScan Human	Experimentally Observed,Moderate (predicted)	DCP2	CSDE1 Signaling Pathway,Inhibition of ARE-Mediated mRNA Degradation Pathway
hsa-miR-424-5p	miR-16-5p (and other miRNAs w/seed AGCAGCA)	222.809	TarBase,TargetScan Human	Experimentally Observed,Moderate (predicted)	LAMTOR3	cAMP-mediated signaling,CLEAR Signaling Pathway,ERK/MAPK Signaling,Molecular Mechanisms of Cancer
hsa-miR-424-5p	miR-16-5p (and other miRNAs w/seed AGCAGCA)	222.809	TarBase,TargetScan Human	Experimentally Observed,Moderate (predicted)	CA12
hsa-miR-221-3p	miR-221-3p (and other miRNAs w/seed GCUACAU)	20238	TargetScan Human,miRecords	Experimentally Observed,Moderate (predicted)	MMP1	Agranulocyte Adhesion and Diapedesis,Airway Pathology in Chronic Obstructive Pulmonary Disease,Atherosclerosis Signaling,Axonal Guidance Signaling,Bladder Cancer Signaling,Colorectal Cancer Metastasis Signaling,Estrogen Receptor Signaling,Glucocorticoid Receptor Signaling,Granulocyte Adhesion and Diapedesis,Hepatic Fibrosis / Hepatic Stellate Cell Activation,Hepatic Fibrosis Signaling Pathway,HIF…
hsa-miR-29a-3p	miR-29b-3p (and other miRNAs w/seed AGCACCA)	10020.5	Ingenuity Expert Findings,TargetScan Human	Experimentally Observed,Moderate (predicted)	CNOT8	Inhibition of ARE-Mediated mRNA Degradation Pathway
hsa-miR-185-5p	miR-185-5p (and other miRNAs w/seed GGAGAGA)	208.728	TargetScan Human,miRecords	Experimentally Observed,Moderate (predicted)	AKT1	14-3-3-mediated Signaling,Acute Myeloid Leukemia Signaling,Acute Phase Response Signaling,Adipogenesis pathway,Adrenomedullin signaling pathway,AMPK Signaling,Amyloid Processing,Angiopoietin Signaling,Apelin Cardiac Fibroblast Signaling Pathway,Apelin Cardiomyocyte Signaling Pathway,Apelin Endothelial Signaling Pathway,Apelin Muscle Signaling Pathway,Autophagy,Axonal Guidance Signaling,B Cell Rec…
hsa-miR-424-5p	miR-16-5p (and other miRNAs w/seed AGCAGCA)	222.809	TarBase,TargetScan Human	Experimentally Observed,Moderate (predicted)	TXN2	Mitochondrial Dysfunction
hsa-miR-424-5p	miR-16-5p (and other miRNAs w/seed AGCAGCA)	222.809	TarBase,TargetScan Human	Experimentally Observed,Moderate (predicted)	PPP2R5C	3-phosphoinositide Biosynthesis,3-phosphoinositide Degradation,AMPK Signaling,ATM Signaling,Autophagy,BEX2 Signaling Pathway,Breast Cancer Regulation by Stathmin1,Cardiac Œ≤-adrenergic Signaling,CDK5 Signaling,Cell Cycle Regulation by BTG Family Proteins,Ceramide Signaling,CLEAR Signaling Pathway,CTLA4 Signaling in Cytotoxic T Lymphocytes,Cyclins and Cell Cycle Regulation,D-myo-inositol (1,4,5,6)…
hsa-miR-424-5p	miR-16-5p (and other miRNAs w/seed AGCAGCA)	222.809	TargetScan Human,miRecords	Experimentally Observed,Moderate (predicted)	PDCD4	Hepatic Fibrosis Signaling Pathway,PD-1, PD-L1 cancer immunotherapy pathway
hsa-miR-424-5p	miR-16-5p (and other miRNAs w/seed AGCAGCA)	222.809	TarBase,TargetScan Human	Experimentally Observed,Moderate (predicted)	ITGA2	Actin Cytoskeleton Signaling,Actin Nucleation by ARP-WASP Complex,Agranulocyte Adhesion and Diapedesis,Axonal Guidance Signaling,Cardiac Hypertrophy Signaling (Enhanced),Caveolar-mediated Endocytosis Signaling,CDC42 Signaling,CDK5 Signaling,Ephrin Receptor Signaling,ERK/MAPK Signaling,FAK Signaling,Germ Cell-Sertoli Cell Junction Signaling,Hepatic Fibrosis Signaling Pathway,HGF Signaling,Integrin…
hsa-miR-424-5p	miR-16-5p (and other miRNAs w/seed AGCAGCA)	222.809	TarBase,TargetScan Human	Experimentally Observed,Moderate (predicted)	GFPT1	UDP-N-acetyl-D-glucosamine Biosynthesis II
hsa-miR-29a-3p	miR-29b-3p (and other miRNAs w/seed AGCACCA)	10020.5	Ingenuity Expert Findings,TargetScan Human	Experimentally Observed,Moderate (predicted)	RERE
hsa-miR-29a-3p	miR-29b-3p (and other miRNAs w/seed AGCACCA)	10020.5	Ingenuity Expert Findings,TargetScan Human,miRecords	Experimentally Observed,Moderate (predicted)	HDAC4	Adipogenesis pathway,Apelin Endothelial Signaling Pathway,Bladder Cancer Signaling,Calcium Signaling,Cardiac Hypertrophy Signaling (Enhanced),Cell Cycle: G1/S Checkpoint Regulation,Chronic Myeloid Leukemia Signaling,Coronavirus Pathogenesis Pathway,Cyclins and Cell Cycle Regulation,Glioma Signaling,Hereditary Breast Cancer Signaling,Huntington's Disease Signaling,Molecular Mechanisms of Cancer,No…
hsa-miR-424-5p	miR-16-5p (and other miRNAs w/seed AGCAGCA)	222.809	TarBase,TargetScan Human	Experimentally Observed,Moderate (predicted)	CDK5RAP1
hsa-miR-130a-3p	miR-130a-3p (and other miRNAs w/seed AGUGCAA)	159.387	TarBase,TargetScan Human	Experimentally Observed,Moderate (predicted)	TAC1	Neuropathic Pain Signaling In Dorsal Horn Neurons,Neuroprotective Role of THOP1 in Alzheimer's Disease,Wound Healing Signaling Pathway
hsa-miR-424-5p	miR-16-5p (and other miRNAs w/seed AGCAGCA)	222.809	TarBase,TargetScan Human	Experimentally Observed,Moderate (predicted)	PISD
hsa-miR-185-5p	miR-185-5p (and other miRNAs w/seed GGAGAGA)	208.728	TargetScan Human,miRecords	Experimentally Observed,Moderate (predicted)	HMGA2	Regulation Of The Epithelial Mesenchymal Transition By Growth Factors Pathway,Regulation of the Epithelial-Mesenchymal Transition Pathway
hsa-miR-424-5p	miR-16-5p (and other miRNAs w/seed AGCAGCA)	222.809	TarBase,TargetScan Human	Experimentally Observed,Moderate (predicted)	TMEM43
hsa-miR-424-5p	miR-16-5p (and other miRNAs w/seed AGCAGCA)	222.809	TarBase,TargetScan Human	Experimentally Observed,Moderate (predicted)	RTN4	Axonal Guidance Signaling
hsa-miR-29a-3p	miR-29b-3p (and other miRNAs w/seed AGCACCA)	10020.5	TarBase,TargetScan Human	Experimentally Observed,Moderate (predicted)	INSIG1	Unfolded protein response
hsa-miR-29a-3p	miR-29b-3p (and other miRNAs w/seed AGCACCA)	10020.5	Ingenuity Expert Findings,TargetScan Human	Experimentally Observed,Moderate (predicted)	PPM1D	AMPK Signaling,ATM Signaling,Autophagy,Cell Cycle: G2/M DNA Damage Checkpoint Regulation
hsa-miR-424-5p	miR-16-5p (and other miRNAs w/seed AGCAGCA)	222.809	Ingenuity Expert Findings,TargetScan Human	Experimentally Observed,Moderate (predicted)	ALDH1A3	Aryl Hydrocarbon Receptor Signaling,Dopamine Degradation,Ethanol Degradation II,Ethanol Degradation IV,Fatty Acid Œ±-oxidation,Histamine Degradation,LPS/IL-1 Mediated Inhibition of RXR Function,Noradrenaline and Adrenaline Degradation,Oxidative Ethanol Degradation III,Putrescine Degradation III,RAR Activation,Retinoate Biosynthesis I,Serotonin Degradation,Tryptophan Degradation X (Mammalian, via …
hsa-miR-29a-3p	miR-29b-3p (and other miRNAs w/seed AGCACCA)	10020.5	Ingenuity Expert Findings,TargetScan Human	Experimentally Observed,Moderate (predicted)	EOMES	T Cell Exhaustion Signaling Pathway,Transcriptional Regulatory Network in Embryonic Stem Cells
hsa-miR-10a-5p	miR-10a-5p (and other miRNAs w/seed ACCCUGU)	167.832	Ingenuity Expert Findings,TargetScan Human	Experimentally Observed,Moderate (predicted)	PTEN	3-phosphoinositide Biosynthesis,3-phosphoinositide Degradation,Autophagy,B Cell Receptor Signaling,BEX2 Signaling Pathway,Cancer Drug Resistance By Drug Efflux,Cardiac Hypertrophy Signaling (Enhanced),CSDE1 Signaling Pathway,D-myo-inositol (1,3,4)-trisphosphate Biosynthesis,D-myo-inositol (1,4,5,6)-Tetrakisphosphate Biosynthesis,D-myo-inositol (3,4,5,6)-tetrakisphosphate Biosynthesis,D-myo-inosit…
hsa-miR-130a-3p	miR-130a-3p (and other miRNAs w/seed AGUGCAA)	159.387	TargetScan Human,miRecords	Experimentally Observed,Moderate (predicted)	ZFPM2
hsa-miR-29a-3p	miR-29b-3p (and other miRNAs w/seed AGCACCA)	10020.5	Ingenuity Expert Findings,TargetScan Human	Experimentally Observed,Moderate (predicted)	MAPRE2	Remodeling of Epithelial Adherens Junctions
hsa-miR-29a-3p	miR-29b-3p (and other miRNAs w/seed AGCACCA)	10020.5	Ingenuity Expert Findings,TarBase,TargetScan Human,miRecords	Experimentally Observed,Moderate (predicted)	LAMC1	Agrin Interactions at Neuromuscular Junction,CDK5 Signaling,GP6 Signaling Pathway,Wound Healing Signaling Pathway
hsa-miR-424-5p	miR-16-5p (and other miRNAs w/seed AGCAGCA)	222.809	Ingenuity Expert Findings,TargetScan Human	Experimentally Observed,Moderate (predicted)	GRB10	IGF-1 Signaling,Insulin Receptor Signaling
hsa-miR-503-5p	miR-503-5p (miRNAs w/seed AGCAGCG)	255.55	Ingenuity Expert Findings,TargetScan Human	Experimentally Observed,Moderate (predicted)	CDC25A	3-phosphoinositide Biosynthesis,3-phosphoinositide Degradation,ATM Signaling,Cell Cycle: G1/S Checkpoint Regulation,Cyclins and Cell Cycle Regulation,D-myo-inositol (1,4,5,6)-Tetrakisphosphate Biosynthesis,D-myo-inositol (3,4,5,6)-tetrakisphosphate Biosynthesis,D-myo-inositol-5-phosphate Metabolism,Estrogen-mediated S-phase Entry,IL-7 Signaling Pathway,Mitotic Roles of Polo-Like Kinase,Molecular …
hsa-miR-29a-3p	miR-29b-3p (and other miRNAs w/seed AGCACCA)	10020.5	Ingenuity Expert Findings,TargetScan Human	Experimentally Observed,Moderate (predicted)	NID2
hsa-miR-29a-3p	miR-29b-3p (and other miRNAs w/seed AGCACCA)	10020.5	Ingenuity Expert Findings,TargetScan Human,miRecords	Experimentally Observed,Moderate (predicted)	PIK3R1	14-3-3-mediated Signaling,3-phosphoinositide Biosynthesis,Actin Cytoskeleton Signaling,Acute Myeloid Leukemia Signaling,Acute Phase Response Signaling,Adrenomedullin signaling pathway,Aldosterone Signaling in Epithelial Cells,AMPK Signaling,Amyotrophic Lateral Sclerosis Signaling,Angiopoietin Signaling,Antiproliferative Role of Somatostatin Receptor 2,Apelin Cardiomyocyte Signaling Pathway,Apelin…
hsa-miR-29a-3p	miR-29b-3p (and other miRNAs w/seed AGCACCA)	10020.5	Ingenuity Expert Findings,TarBase,TargetScan Human,miRecords	Experimentally Observed,Moderate (predicted)	BACE1	Amyloid Processing,Mitochondrial Dysfunction,Neuroinflammation Signaling Pathway
hsa-miR-181b-5p	miR-181a-5p (and other miRNAs w/seed ACAUUCA)	2138.36	TarBase,TargetScan Human,miRecords	Experimentally Observed,Moderate (predicted)	HOXA11
hsa-miR-424-5p	miR-16-5p (and other miRNAs w/seed AGCAGCA)	222.809	TarBase,TargetScan Human	Experimentally Observed,Moderate (predicted)	CHORDC1
hsa-miR-29a-3p	miR-29b-3p (and other miRNAs w/seed AGCACCA)	10020.5	Ingenuity Expert Findings,TargetScan Human	Experimentally Observed,Moderate (predicted)	PDGFA	Actin Cytoskeleton Signaling,Atherosclerosis Signaling,Axonal Guidance Signaling,Clathrin-mediated Endocytosis Signaling,Ephrin Receptor Signaling,Glioblastoma Multiforme Signaling,Glioma Signaling,Hepatic Fibrosis / Hepatic Stellate Cell Activation,Hepatic Fibrosis Signaling Pathway,Human Embryonic Stem Cell Pluripotency,IL-13 Signaling Pathway,Iron homeostasis signaling pathway,Macropinocytosis…
hsa-miR-29a-3p	miR-29b-3p (and other miRNAs w/seed AGCACCA)	10020.5	Ingenuity Expert Findings,TargetScan Human	Experimentally Observed,Moderate (predicted)	PDGFB	Actin Cytoskeleton Signaling,Atherosclerosis Signaling,Autophagy,Axonal Guidance Signaling,Breast Cancer Regulation by Stathmin1,Clathrin-mediated Endocytosis Signaling,CLEAR Signaling Pathway,CREB Signaling in Neurons,Ephrin Receptor Signaling,Glioblastoma Multiforme Signaling,Glioma Signaling,Hepatic Fibrosis / Hepatic Stellate Cell Activation,Hepatic Fibrosis Signaling Pathway,HIF1Œ± Signaling…
hsa-miR-503-5p	miR-503-5p (miRNAs w/seed AGCAGCG)	255.55	Ingenuity Expert Findings,TargetScan Human	Experimentally Observed,Moderate (predicted)	FGF2	Actin Cytoskeleton Signaling,Adipogenesis pathway,Airway Pathology in Chronic Obstructive Pulmonary Disease,Autophagy,Bladder Cancer Signaling,Breast Cancer Regulation by Stathmin1,Cardiac Hypertrophy Signaling (Enhanced),Clathrin-mediated Endocytosis Signaling,CLEAR Signaling Pathway,CREB Signaling in Neurons,FGF Signaling,Hepatic Fibrosis / Hepatic Stellate Cell Activation,Hepatic Fibrosis Sign…
hsa-miR-503-5p	miR-503-5p (miRNAs w/seed AGCAGCG)	255.55	Ingenuity Expert Findings,TargetScan Human	Experimentally Observed,Moderate (predicted)	CDC14A
hsa-miR-193b-3p	miR-193a-3p (and other miRNAs w/seed ACUGGCC)	210.624	Ingenuity Expert Findings,TargetScan Human	Experimentally Observed,Moderate (predicted)	RPS6KB2	Acute Myeloid Leukemia Signaling,Apelin Endothelial Signaling Pathway,B Cell Receptor Signaling,Cardiac Hypertrophy Signaling (Enhanced),CNTF Signaling,ERK5 Signaling,Estrogen Receptor Signaling,FcŒ≥ Receptor-mediated Phagocytosis in Macrophages and Monocytes,Growth Hormone Signaling,Hepatic Fibrosis Signaling Pathway,HER-2 Signaling in Breast Cancer,HIF1Œ± Signaling,IGF-1 Signaling,IL-15 Signali…
hsa-miR-29a-3p	miR-29b-3p (and other miRNAs w/seed AGCACCA)	10020.5	Ingenuity Expert Findings,TargetScan Human	Experimentally Observed,Moderate (predicted)	COL8A1	GP6 Signaling Pathway,Hepatic Fibrosis / Hepatic Stellate Cell Activation,Pulmonary Fibrosis Idiopathic Signaling Pathway,Wound Healing Signaling Pathway
hsa-miR-130a-3p	miR-130a-3p (and other miRNAs w/seed AGUGCAA)	159.387	TarBase,TargetScan Human,miRecords	Experimentally Observed,Moderate (predicted)	CSF1	Altered T Cell and B Cell Signaling in Rheumatoid Arthritis,Atherosclerosis Signaling,Hematopoiesis from Multipotent Stem Cells,Hematopoiesis from Pluripotent Stem Cells,Hepatic Fibrosis / Hepatic Stellate Cell Activation,Macropinocytosis Signaling,MSP-RON Signaling Pathway,Role of Macrophages, Fibroblasts and Endothelial Cells in Rheumatoid Arthritis,Role of Osteoblasts, Osteoclasts and Chondroc…
hsa-miR-29a-3p	miR-29b-3p (and other miRNAs w/seed AGCACCA)	10020.5	Ingenuity Expert Findings,TargetScan Human	Experimentally Observed,Moderate (predicted)	P3H1
hsa-miR-424-5p	miR-16-5p (and other miRNAs w/seed AGCAGCA)	222.809	TarBase,TargetScan Human	Experimentally Observed,Moderate (predicted)	ARHGDIA	Regulation of Actin-based Motility by Rho,RHOGDI Signaling,Sumoylation Pathway
hsa-miR-503-5p	miR-503-5p (miRNAs w/seed AGCAGCG)	255.55	Ingenuity Expert Findings,TargetScan Human	Experimentally Observed,Moderate (predicted)	ANLN	RHOA Signaling
hsa-miR-210-3p	miR-210-3p (miRNAs w/seed UGUGCGU)	106.208	Ingenuity Expert Findings,TargetScan Human	Experimentally Observed,Moderate (predicted)	CYGB	Ethanol Degradation IV,Superoxide Radicals Degradation
hsa-miR-424-5p	miR-16-5p (and other miRNAs w/seed AGCAGCA)	222.809	TarBase,TargetScan Human	Experimentally Observed,Moderate (predicted)	ACP2	NAD Phosphorylation and Dephosphorylation,NAD Salvage Pathway II
hsa-miR-424-5p	miR-16-5p (and other miRNAs w/seed AGCAGCA)	222.809	TarBase	Experimentally Observed	IPO4
hsa-miR-424-5p	miR-16-5p (and other miRNAs w/seed AGCAGCA)	222.809	TarBase	Experimentally Observed	GPAM	CDP-diacylglycerol Biosynthesis I,Phosphatidylglycerol Biosynthesis II (Non-plastidic),Triacylglycerol Biosynthesis
hsa-miR-424-5p	miR-16-5p (and other miRNAs w/seed AGCAGCA)	222.809	miRecords	Experimentally Observed	GTF2H1	Adipogenesis pathway,Androgen Signaling,Assembly of RNA Polymerase II Complex,Glucocorticoid Receptor Signaling,NER (Nucleotide Excision Repair, Enhanced Pathway),Nucleotide Excision Repair Pathway,RAR Activation
hsa-miR-424-5p	miR-16-5p (and other miRNAs w/seed AGCAGCA)	222.809	TarBase	Experimentally Observed	PLK1	Cell Cycle: G2/M DNA Damage Checkpoint Regulation,Kinetochore Metaphase Signaling Pathway,Mitotic Roles of Polo-Like Kinase,Pyridoxal 5'-phosphate Salvage Pathway,Role of BRCA1 in DNA Damage Response,Role of CHK Proteins in Cell Cycle Checkpoint Control,Salvage Pathways of Pyrimidine Ribonucleotides
hsa-miR-221-3p	miR-221-3p (and other miRNAs w/seed GCUACAU)	20238	Ingenuity Expert Findings	Experimentally Observed	FOXO3	AMPK Signaling,Autophagy,Cancer Drug Resistance By Drug Efflux,Endometrial Cancer Signaling,ERK5 Signaling,Erythropoietin Signaling Pathway,Estrogen Receptor Signaling,G-Protein Coupled Receptor Signaling,GADD45 Signaling,Glucocorticoid Receptor Signaling,HER-2 Signaling in Breast Cancer,ID1 Signaling Pathway,IGF-1 Signaling,IL-7 Signaling Pathway,Insulin Receptor Signaling,Non-Small Cell Lung Ca…
hsa-miR-181b-5p	miR-181a-5p (and other miRNAs w/seed ACAUUCA)	2138.36	miRecords	Experimentally Observed	ESR1	Aryl Hydrocarbon Receptor Signaling,eNOS Signaling,ERK/MAPK Signaling,Estrogen Receptor Signaling,Estrogen-Dependent Breast Cancer Signaling,Estrogen-mediated S-phase Entry,Glucocorticoid Receptor Signaling,Hepatic Cholestasis,HOTAIR Regulatory Pathway,RHOGDI Signaling,Systemic Lupus Erythematosus In T Cell Signaling Pathway
hsa-miR-146b-5p	miR-146a-5p (and other miRNAs w/seed GAGAACU)	466.318	miRecords	Experimentally Observed	LTB	Airway Pathology in Chronic Obstructive Pulmonary Disease,Altered T Cell and B Cell Signaling in Rheumatoid Arthritis,Cardiac Hypertrophy Signaling (Enhanced),Crosstalk between Dendritic Cells and Natural Killer Cells,Dendritic Cell Maturation,Erythropoietin Signaling Pathway,Hepatic Cholestasis,HMGB1 Signaling,IL-17 Signaling,Inhibition of ARE-Mediated mRNA Degradation Pathway,Lymphotoxin Œ≤ Rec…
hsa-miR-221-3p	miR-221-3p (and other miRNAs w/seed GCUACAU)	20238	miRecords	Experimentally Observed	TBK1	Activation of IRF by Cytosolic Pattern Recognition Receptors,Autophagy,Coronavirus Pathogenesis Pathway,Death Receptor Signaling,Neuroinflammation Signaling Pathway,NF-Œ∫B Signaling,Role of RIG1-like Receptors in Antiviral Innate Immunity,Senescence Pathway,Systemic Lupus Erythematosus In B Cell Signaling Pathway,TNFR2 Signaling
hsa-miR-424-5p	miR-16-5p (and other miRNAs w/seed AGCAGCA)	222.809	TarBase	Experimentally Observed	RFT1
hsa-miR-181b-5p	miR-181a-5p (and other miRNAs w/seed ACAUUCA)	2138.36	TarBase,miRecords	Experimentally Observed	VSNL1
hsa-miR-221-3p	miR-221-3p (and other miRNAs w/seed GCUACAU)	20238	Ingenuity Expert Findings,miRecords	Experimentally Observed	BCL2L11	Apoptosis Signaling,Coronavirus Pathogenesis Pathway,Glucocorticoid Receptor Signaling,HER-2 Signaling in Breast Cancer,Molecular Mechanisms of Cancer,MYC Mediated Apoptosis Signaling,Polyamine Regulation in Colon Cancer,PTEN Signaling,Sirtuin Signaling Pathway,Systemic Lupus Erythematosus In B Cell Signaling Pathway
hsa-miR-146b-5p	miR-146a-5p (and other miRNAs w/seed GAGAACU)	466.318	Ingenuity Expert Findings	Experimentally Observed	NLGN1	Synaptogenesis Signaling Pathway
hsa-miR-146b-5p	miR-146a-5p (and other miRNAs w/seed GAGAACU)	466.318	miRecords	Experimentally Observed	CCNA2	AMPK Signaling,Antiproliferative Role of TOB in T Cell Signaling,Aryl Hydrocarbon Receptor Signaling,Cyclins and Cell Cycle Regulation,eNOS Signaling,Estrogen-mediated S-phase Entry,Regulation of Cellular Mechanics by Calpain Protease
hsa-miR-424-5p	miR-16-5p (and other miRNAs w/seed AGCAGCA)	222.809	miRecords	Experimentally Observed	TIA1	Inhibition of ARE-Mediated mRNA Degradation Pathway
hsa-miR-424-5p	miR-16-5p (and other miRNAs w/seed AGCAGCA)	222.809	TarBase	Experimentally Observed	GFM1
hsa-miR-424-5p	miR-16-5p (and other miRNAs w/seed AGCAGCA)	222.809	Ingenuity Expert Findings	Experimentally Observed	LINC00662
hsa-miR-424-5p	miR-16-5p (and other miRNAs w/seed AGCAGCA)	222.809	miRecords	Experimentally Observed	ZNF559
hsa-miR-146b-5p	miR-146a-5p (and other miRNAs w/seed GAGAACU)	466.318	Ingenuity Expert Findings	Experimentally Observed	TLR10	Altered T Cell and B Cell Signaling in Rheumatoid Arthritis,CLEAR Signaling Pathway,Colorectal Cancer Metastasis Signaling,Communication between Innate and Adaptive Immune Cells,Neuroinflammation Signaling Pathway,NF-Œ∫B Signaling,Phagosome Formation,Pyroptosis Signaling Pathway,Role of Macrophages, Fibroblasts and Endothelial Cells in Rheumatoid Arthritis,Toll-like Receptor Signaling,TREM1 Signa…
hsa-miR-221-3p	miR-221-3p (and other miRNAs w/seed GCUACAU)	20238	miRecords	Experimentally Observed	BNIP3L
hsa-miR-424-5p	miR-16-5p (and other miRNAs w/seed AGCAGCA)	222.809	TarBase	Experimentally Observed	HYAL3	Chondroitin Sulfate Degradation (Metazoa),Dermatan Sulfate Degradation (Metazoa)
hsa-miR-181b-5p	miR-181a-5p (and other miRNAs w/seed ACAUUCA)	2138.36	TarBase,miRecords	Experimentally Observed	GRIA2	Amyotrophic Lateral Sclerosis Signaling,Calcium Signaling,Circadian Rhythm Signaling,CREB Signaling in Neurons,Endocannabinoid Neuronal Synapse Pathway,Gap Junction Signaling,Glutamate Receptor Signaling,Neuropathic Pain Signaling In Dorsal Horn Neurons,Neurovascular Coupling Signaling Pathway,Synaptic Long Term Depression,Synaptic Long Term Potentiation,Synaptogenesis Signaling Pathway
hsa-miR-424-5p	miR-16-5p (and other miRNAs w/seed AGCAGCA)	222.809	TarBase	Experimentally Observed	GSTM4	Aryl Hydrocarbon Receptor Signaling,Glutathione-mediated Detoxification,Leukotriene Biosynthesis,LPS/IL-1 Mediated Inhibition of RXR Function,NRF2-mediated Oxidative Stress Response,Xenobiotic Metabolism AHR Signaling Pathway,Xenobiotic Metabolism CAR Signaling Pathway,Xenobiotic Metabolism General Signaling Pathway,Xenobiotic Metabolism PXR Signaling Pathway,Xenobiotic Metabolism Signaling
hsa-miR-424-5p	miR-16-5p (and other miRNAs w/seed AGCAGCA)	222.809	miRecords	Experimentally Observed	TMEM251
hsa-miR-221-3p	miR-221-3p (and other miRNAs w/seed GCUACAU)	20238	miRecords	Experimentally Observed	ICAM1	Agranulocyte Adhesion and Diapedesis,Apelin Endothelial Signaling Pathway,Atherosclerosis Signaling,CD40 Signaling,Dendritic Cell Maturation,Glucocorticoid Receptor Signaling,Granulocyte Adhesion and Diapedesis,Hepatic Fibrosis / Hepatic Stellate Cell Activation,Hepatic Fibrosis Signaling Pathway,HMGB1 Signaling,HOTAIR Regulatory Pathway,IL-8 Signaling,Leukocyte Extravasation Signaling,Neuroinfla…
hsa-miR-181b-5p	miR-181a-5p (and other miRNAs w/seed ACAUUCA)	2138.36	TarBase,miRecords	Experimentally Observed	TRA	Allograft Rejection Signaling,Altered T Cell and B Cell Signaling in Rheumatoid Arthritis,Antiproliferative Role of TOB in T Cell Signaling,Autoimmune Thyroid Disease Signaling,Calcium-induced T Lymphocyte Apoptosis,CCR5 Signaling in Macrophages,CD28 Signaling in T Helper Cells,CDC42 Signaling,Communication between Innate and Adaptive Immune Cells,CTLA4 Signaling in Cytotoxic T Lymphocytes,Cytoto…
hsa-miR-146b-5p	miR-146a-5p (and other miRNAs w/seed GAGAACU)	466.318	Ingenuity Expert Findings	Experimentally Observed	IL1RAPL2	Granulocyte Adhesion and Diapedesis,Hepatic Cholestasis,Hepatic Fibrosis / Hepatic Stellate Cell Activation,Hepatic Fibrosis Signaling Pathway,IL-10 Signaling,IL-6 Signaling,LPS/IL-1 Mediated Inhibition of RXR Function,LXR/RXR Activation,Osteoarthritis Pathway,p38 MAPK Signaling,PPAR Signaling,PPARŒ±/RXRŒ± Activation,Role of Macrophages, Fibroblasts and Endothelial Cells in Rheumatoid Arthritis,R…
hsa-miR-146b-5p	miR-146a-5p (and other miRNAs w/seed GAGAACU)	466.318	Ingenuity Expert Findings	Experimentally Observed	LBP	Actin Cytoskeleton Signaling,Acute Phase Response Signaling,Hepatic Cholestasis,Hepatic Fibrosis / Hepatic Stellate Cell Activation,IL-10 Signaling,IL-6 Signaling,iNOS Signaling,LPS-stimulated MAPK Signaling,LPS/IL-1 Mediated Inhibition of RXR Function,LXR/RXR Activation,Phagosome Formation,Toll-like Receptor Signaling
hsa-miR-424-5p	miR-16-5p (and other miRNAs w/seed AGCAGCA)	222.809	miRecords	Experimentally Observed	CADM1	Synaptogenesis Signaling Pathway
hsa-miR-424-5p	miR-16-5p (and other miRNAs w/seed AGCAGCA)	222.809	Ingenuity Expert Findings	Experimentally Observed	mir-9	HOTAIR Regulatory Pathway,Pyroptosis Signaling Pathway
hsa-miR-181b-5p	miR-181a-5p (and other miRNAs w/seed ACAUUCA)	2138.36	Ingenuity Expert Findings	Experimentally Observed	MMP14	Agranulocyte Adhesion and Diapedesis,Axonal Guidance Signaling,Bladder Cancer Signaling,Colorectal Cancer Metastasis Signaling,Estrogen Receptor Signaling,FAK Signaling,Granulocyte Adhesion and Diapedesis,HIF1Œ± Signaling,HOTAIR Regulatory Pathway,Inhibition of Matrix Metalloproteases,Leukocyte Extravasation Signaling,Pulmonary Fibrosis Idiopathic Signaling Pathway,Pulmonary Healing Signaling Pat…
hsa-miR-424-5p	miR-16-5p (and other miRNAs w/seed AGCAGCA)	222.809	miRecords	Experimentally Observed	RNASEL	Role of Pattern Recognition Receptors in Recognition of Bacteria and Viruses
hsa-miR-221-3p	miR-221-3p (and other miRNAs w/seed GCUACAU)	20238	Ingenuity Expert Findings	Experimentally Observed	PTEN	3-phosphoinositide Biosynthesis,3-phosphoinositide Degradation,Autophagy,B Cell Receptor Signaling,BEX2 Signaling Pathway,Cancer Drug Resistance By Drug Efflux,Cardiac Hypertrophy Signaling (Enhanced),CSDE1 Signaling Pathway,D-myo-inositol (1,3,4)-trisphosphate Biosynthesis,D-myo-inositol (1,4,5,6)-Tetrakisphosphate Biosynthesis,D-myo-inositol (3,4,5,6)-tetrakisphosphate Biosynthesis,D-myo-inosit…
hsa-miR-181b-5p	miR-181a-5p (and other miRNAs w/seed ACAUUCA)	2138.36	miRecords	Experimentally Observed	CDKN1B	14-3-3-mediated Signaling,Antiproliferative Role of Somatostatin Receptor 2,Antiproliferative Role of TOB in T Cell Signaling,Aryl Hydrocarbon Receptor Signaling,Autophagy,Breast Cancer Regulation by Stathmin1,Cell Cycle: G1/S Checkpoint Regulation,Chronic Myeloid Leukemia Signaling,Cyclins and Cell Cycle Regulation,Endocannabinoid Cancer Inhibition Pathway,Endocannabinoid Developing Neuron Pathw…
hsa-miR-424-5p	miR-16-5p (and other miRNAs w/seed AGCAGCA)	222.809	miRecords	Experimentally Observed	NIPAL2
hsa-miR-424-5p	miR-16-5p (and other miRNAs w/seed AGCAGCA)	222.809	Ingenuity Expert Findings	Experimentally Observed	IGF1	Amyotrophic Lateral Sclerosis Signaling,Autophagy,Axonal Guidance Signaling,Breast Cancer Regulation by Stathmin1,Cardiac Hypertrophy Signaling,Cardiac Hypertrophy Signaling (Enhanced),Clathrin-mediated Endocytosis Signaling,CLEAR Signaling Pathway,CREB Signaling in Neurons,Estrogen Receptor Signaling,Estrogen-Dependent Breast Cancer Signaling,Glioblastoma Multiforme Signaling,Glioma Signaling,Gl…
hsa-miR-424-5p	miR-16-5p (and other miRNAs w/seed AGCAGCA)	222.809	miRecords	Experimentally Observed	HACE1
hsa-miR-221-3p	miR-221-3p (and other miRNAs w/seed GCUACAU)	20238	Ingenuity Expert Findings	Experimentally Observed	TIMP3	Glioma Invasiveness Signaling,Inhibition of Matrix Metalloproteases,Leukocyte Extravasation Signaling,Oncostatin M Signaling,Osteoarthritis Pathway
hsa-miR-181b-5p	miR-181a-5p (and other miRNAs w/seed ACAUUCA)	2138.36	TarBase,miRecords	Experimentally Observed	TCL1A	Role of NANOG in Mammalian Embryonic Stem Cell Pluripotency
hsa-miR-424-5p	miR-16-5p (and other miRNAs w/seed AGCAGCA)	222.809	TarBase	Experimentally Observed	RARS1	tRNA Charging
hsa-miR-424-5p	miR-16-5p (and other miRNAs w/seed AGCAGCA)	222.809	miRecords	Experimentally Observed	WT1	GADD45 Signaling,p53 Signaling,VDR/RXR Activation
hsa-miR-152-3p	miR-148a-3p (and other miRNAs w/seed CAGUGCA)	659.274	Ingenuity Expert Findings	Experimentally Observed	Tnxa-ps1
hsa-miR-424-5p	miR-16-5p (and other miRNAs w/seed AGCAGCA)	222.809	TarBase	Experimentally Observed	SLC38A1	Ferroptosis Signaling Pathway,Glutamate Receptor Signaling
hsa-miR-152-3p	miR-148a-3p (and other miRNAs w/seed CAGUGCA)	659.274	TarBase,miRecords	Experimentally Observed	DNMT3B	DNA Methylation and Transcriptional Repression Signaling,HOTAIR Regulatory Pathway
hsa-miR-146b-5p	miR-146a-5p (and other miRNAs w/seed GAGAACU)	466.318	Ingenuity Expert Findings	Experimentally Observed	PDGFRA	CLEAR Signaling Pathway,CREB Signaling in Neurons,FAK Signaling,Glioblastoma Multiforme Signaling,Glioma Signaling,Hepatic Fibrosis / Hepatic Stellate Cell Activation,Hepatic Fibrosis Signaling Pathway,Human Embryonic Stem Cell Pluripotency,IL-15 Production,Iron homeostasis signaling pathway,NF-Œ∫B Signaling,PAK Signaling,PDGF Signaling,PPAR Signaling,PTEN Signaling,Pulmonary Fibrosis Idiopathic …
hsa-miR-424-5p	miR-16-5p (and other miRNAs w/seed AGCAGCA)	222.809	Ingenuity Expert Findings	Experimentally Observed	GALNT13
hsa-miR-424-5p	miR-16-5p (and other miRNAs w/seed AGCAGCA)	222.809	miRecords	Experimentally Observed	SKAP2
hsa-miR-152-3p	miR-148a-3p (and other miRNAs w/seed CAGUGCA)	659.274	miRecords	Experimentally Observed	NR1I2	FXR/RXR Activation,Hepatic Cholestasis,LPS/IL-1 Mediated Inhibition of RXR Function,PXR/RXR Activation,Xenobiotic Metabolism General Signaling Pathway,Xenobiotic Metabolism PXR Signaling Pathway,Xenobiotic Metabolism Signaling
hsa-miR-424-5p	miR-16-5p (and other miRNAs w/seed AGCAGCA)	222.809	TarBase	Experimentally Observed	MRPL20
hsa-miR-424-5p	miR-16-5p (and other miRNAs w/seed AGCAGCA)	222.809	TarBase	Experimentally Observed	FNDC3B
hsa-miR-424-5p	miR-16-5p (and other miRNAs w/seed AGCAGCA)	222.809	miRecords	Experimentally Observed	DIPK1A
hsa-miR-146b-5p	miR-146a-5p (and other miRNAs w/seed GAGAACU)	466.318	Ingenuity Expert Findings	Experimentally Observed	IL37	Acute Phase Response Signaling,Adrenomedullin signaling pathway,Agranulocyte Adhesion and Diapedesis,Airway Pathology in Chronic Obstructive Pulmonary Disease,Altered T Cell and B Cell Signaling in Rheumatoid Arthritis,Atherosclerosis Signaling,Cardiac Hypertrophy Signaling (Enhanced),Cholecystokinin/Gastrin-mediated Signaling,Communication between Innate and Adaptive Immune Cells,Dendritic Cell …
hsa-miR-146b-5p	miR-146a-5p (and other miRNAs w/seed GAGAACU)	466.318	Ingenuity Expert Findings	Experimentally Observed	CD40	Activation of IRF by Cytosolic Pattern Recognition Receptors,Allograft Rejection Signaling,Altered T Cell and B Cell Signaling in Rheumatoid Arthritis,Atherosclerosis Signaling,Autoimmune Thyroid Disease Signaling,B Cell Development,CD40 Signaling,Communication between Innate and Adaptive Immune Cells,Crosstalk between Dendritic Cells and Natural Killer Cells,Dendritic Cell Maturation,Hepatic Fib…
hsa-miR-130a-3p	miR-130a-3p (and other miRNAs w/seed AGUGCAA)	159.387	Ingenuity Expert Findings	Experimentally Observed	DICER1
hsa-miR-10a-5p	miR-10a-5p (and other miRNAs w/seed ACCCUGU)	167.832	Ingenuity Expert Findings	Experimentally Observed	APAF1	Amyotrophic Lateral Sclerosis Signaling,Apoptosis Signaling,Aryl Hydrocarbon Receptor Signaling,CD27 Signaling in Lymphocytes,CSDE1 Signaling Pathway,Cytotoxic T Lymphocyte-mediated Apoptosis of Target Cells,Death Receptor Signaling,Docosahexaenoic Acid (DHA) Signaling,Erythropoietin Signaling Pathway,Granzyme B Signaling,Huntington's Disease Signaling,Induction of Apoptosis by HIV1,Lymphotoxin Œ…
hsa-miR-218-5p	miR-218-5p (and other miRNAs w/seed UGUGCUU)	323.7	Ingenuity Expert Findings	Experimentally Observed	TGM2	Aryl Hydrocarbon Receptor Signaling,Huntington's Disease Signaling,ID1 Signaling Pathway,Phospholipase C Signaling
hsa-miR-152-3p	miR-148a-3p (and other miRNAs w/seed CAGUGCA)	659.274	Ingenuity Expert Findings	Experimentally Observed	HOTAIR	HOTAIR Regulatory Pathway
hsa-miR-424-5p	miR-16-5p (and other miRNAs w/seed AGCAGCA)	222.809	Ingenuity Expert Findings	Experimentally Observed	MGAT4A
hsa-miR-218-5p	miR-218-5p (and other miRNAs w/seed UGUGCUU)	323.7	miRecords	Experimentally Observed	KCNJ16	Dopamine-DARPP32 Feedback in cAMP Signaling,Neurovascular Coupling Signaling Pathway
hsa-miR-146b-5p	miR-146a-5p (and other miRNAs w/seed GAGAACU)	466.318	Ingenuity Expert Findings	Experimentally Observed	TLR9	Altered T Cell and B Cell Signaling in Rheumatoid Arthritis,CLEAR Signaling Pathway,Colorectal Cancer Metastasis Signaling,Communication between Innate and Adaptive Immune Cells,Crosstalk between Dendritic Cells and Natural Killer Cells,Dendritic Cell Maturation,Neuroinflammation Signaling Pathway,NF-Œ∫B Signaling,Phagosome Formation,Pyroptosis Signaling Pathway,Role of Hypercytokinemia/hyperchem…
hsa-miR-218-5p	miR-218-5p (and other miRNAs w/seed UGUGCUU)	323.7	miRecords	Experimentally Observed	SP1	Apelin Endothelial Signaling Pathway,Aryl Hydrocarbon Receptor Signaling,BAG2 Signaling Pathway,BER (Base Excision Repair) Pathway,ERB2-ERBB3 Signaling,Estrogen Receptor Signaling,Estrogen-Dependent Breast Cancer Signaling,FAK Signaling,Ferroptosis Signaling Pathway,Gap Junction Signaling,Hepatic Fibrosis Signaling Pathway,HER-2 Signaling in Breast Cancer,HMGB1 Signaling,Huntington's Disease Sign…
hsa-miR-424-5p	miR-16-5p (and other miRNAs w/seed AGCAGCA)	222.809	TarBase	Experimentally Observed	HMOX1	Acute Phase Response Signaling,Antioxidant Action of Vitamin C,Choline Biosynthesis III,Endothelin-1 Signaling,FcŒ≥ Receptor-mediated Phagocytosis in Macrophages and Monocytes,Ferroptosis Signaling Pathway,GŒ±q Signaling,Heme Degradation,HIF1Œ± Signaling,IL-10 Signaling,IL-8 Signaling,Iron homeostasis signaling pathway,mTOR Signaling,Neuroinflammation Signaling Pathway,NRF2-mediated Oxidative Str…
hsa-miR-218-5p	miR-218-5p (and other miRNAs w/seed UGUGCUU)	323.7	Ingenuity Expert Findings	Experimentally Observed	EGFR	Agrin Interactions at Neuromuscular Junction,Bladder Cancer Signaling,Caveolar-mediated Endocytosis Signaling,Cholecystokinin/Gastrin-mediated Signaling,CLEAR Signaling Pathway,Colorectal Cancer Metastasis Signaling,CREB Signaling in Neurons,EGF Signaling,Epithelial Adherens Junction Signaling,ERBB Signaling,ERK5 Signaling,Estrogen Receptor Signaling,Estrogen-Dependent Breast Cancer Signaling,FAK…
hsa-miR-214-3p	miR-214-3p (and other miRNAs w/seed CAGCAGG)	111.242	Ingenuity Expert Findings	Experimentally Observed	ATF4	AMPK Signaling,ATM Signaling,Autophagy,B Cell Receptor Signaling,Breast Cancer Regulation by Stathmin1,Calcium Signaling,cAMP-mediated signaling,Circadian Rhythm Signaling,CLEAR Signaling Pathway,Coronavirus Pathogenesis Pathway,Corticotropin Releasing Hormone Signaling,CREB Signaling in Neurons,Dendritic Cell Maturation,Dopamine-DARPP32 Feedback in cAMP Signaling,EIF2 Signaling,Endocannabinoid C…
hsa-miR-424-5p	miR-16-5p (and other miRNAs w/seed AGCAGCA)	222.809	miRecords	Experimentally Observed	HDHD2
hsa-miR-214-3p	miR-214-3p (and other miRNAs w/seed CAGCAGG)	111.242	Ingenuity Expert Findings	Experimentally Observed	ING4
hsa-miR-146b-5p	miR-146a-5p (and other miRNAs w/seed GAGAACU)	466.318	miRecords	Experimentally Observed	MCPH1
hsa-miR-136-5p	miR-136-5p (miRNAs w/seed CUCCAUU)	69.498	TarBase,miRecords	Experimentally Observed	RTL1
hsa-miR-214-3p	miR-214-3p (and other miRNAs w/seed CAGCAGG)	111.242	miRecords	Experimentally Observed	FGF16	Actin Cytoskeleton Signaling,Airway Pathology in Chronic Obstructive Pulmonary Disease,Bladder Cancer Signaling,Cardiac Hypertrophy Signaling (Enhanced),Clathrin-mediated Endocytosis Signaling,FGF Signaling,Regulation Of The Epithelial Mesenchymal Transition By Growth Factors Pathway,Regulation of the Epithelial-Mesenchymal Transition Pathway,Tumor Microenvironment Pathway
hsa-miR-214-3p	miR-214-3p (and other miRNAs w/seed CAGCAGG)	111.242	miRecords	Experimentally Observed	GPD1	Glycerol Degradation I,Glycerol-3-phosphate Shuttle,PPARŒ±/RXRŒ± Activation
hsa-miR-146b-5p	miR-146a-5p (and other miRNAs w/seed GAGAACU)	466.318	Ingenuity Expert Findings	Experimentally Observed	SFTPD
hsa-miR-214-3p	miR-214-3p (and other miRNAs w/seed CAGCAGG)	111.242	miRecords	Experimentally Observed	SCN3A	Gustation Pathway
hsa-miR-146b-5p	miR-146a-5p (and other miRNAs w/seed GAGAACU)	466.318	miRecords	Experimentally Observed	SDCBP2
hsa-miR-146b-5p	miR-146a-5p (and other miRNAs w/seed GAGAACU)	466.318	Ingenuity Expert Findings	Experimentally Observed	KIR2DL1/KIR2DL3	Crosstalk between Dendritic Cells and Natural Killer Cells,Graft-versus-Host Disease Signaling,Natural Killer Cell Signaling
hsa-miR-214-3p	miR-214-3p (and other miRNAs w/seed CAGCAGG)	111.242	Ingenuity Expert Findings	Experimentally Observed	LINC00324
hsa-miR-214-3p	miR-214-3p (and other miRNAs w/seed CAGCAGG)	111.242	miRecords	Experimentally Observed	POU4F2
hsa-miR-146b-5p	miR-146a-5p (and other miRNAs w/seed GAGAACU)	466.318	Ingenuity Expert Findings	Experimentally Observed	PTAFR	Breast Cancer Regulation by Stathmin1,CREB Signaling in Neurons,FAK Signaling,G-Protein Coupled Receptor Signaling,Phagosome Formation
hsa-miR-210-3p	miR-210-3p (miRNAs w/seed UGUGCGU)	106.208	miRecords	Experimentally Observed	CASP8AP2
hsa-miR-210-3p	miR-210-3p (miRNAs w/seed UGUGCGU)	106.208	Ingenuity Expert Findings	Experimentally Observed	PTPN1	3-phosphoinositide Biosynthesis,3-phosphoinositide Degradation,Caveolar-mediated Endocytosis Signaling,D-myo-inositol (1,4,5,6)-Tetrakisphosphate Biosynthesis,D-myo-inositol (3,4,5,6)-tetrakisphosphate Biosynthesis,D-myo-inositol-5-phosphate Metabolism,Insulin Receptor Signaling,JAK/STAT Signaling,Oxytocin In Brain Signaling Pathway,Protein Kinase A Signaling,Role of JAK2 in Hormone-like Cytokine…
hsa-miR-146b-5p	miR-146a-5p (and other miRNAs w/seed GAGAACU)	466.318	miRecords	Experimentally Observed	NFIX	Aryl Hydrocarbon Receptor Signaling
hsa-miR-146b-5p	miR-146a-5p (and other miRNAs w/seed GAGAACU)	466.318	miRecords	Experimentally Observed	PEX11G
hsa-miR-130a-3p	miR-130a-3p (and other miRNAs w/seed AGUGCAA)	159.387	Ingenuity Expert Findings	Experimentally Observed	SMAD4	Antiproliferative Role of TOB in T Cell Signaling,BMP signaling pathway,Cardiomyocyte Differentiation via BMP Receptors,Cell Cycle: G1/S Checkpoint Regulation,Chronic Myeloid Leukemia Signaling,Colorectal Cancer Metastasis Signaling,Coronavirus Pathogenesis Pathway,Factors Promoting Cardiogenesis in Vertebrates,FAT10 Cancer Signaling Pathway,GADD45 Signaling,Glucocorticoid Receptor Signaling,Hepa…
hsa-miR-424-5p	miR-16-5p (and other miRNAs w/seed AGCAGCA)	222.809	miRecords	Experimentally Observed	PMS1
hsa-miR-146b-5p	miR-146a-5p (and other miRNAs w/seed GAGAACU)	466.318	miRecords	Experimentally Observed	MMP16	Agranulocyte Adhesion and Diapedesis,Axonal Guidance Signaling,Bladder Cancer Signaling,Colorectal Cancer Metastasis Signaling,Estrogen Receptor Signaling,Granulocyte Adhesion and Diapedesis,HIF1Œ± Signaling,HOTAIR Regulatory Pathway,Inhibition of Matrix Metalloproteases,Leukocyte Extravasation Signaling,Pulmonary Fibrosis Idiopathic Signaling Pathway,Pulmonary Healing Signaling Pathway,Tumor Mic…
hsa-miR-424-5p	miR-16-5p (and other miRNAs w/seed AGCAGCA)	222.809	miRecords	Experimentally Observed	HSDL2
hsa-miR-424-5p	miR-16-5p (and other miRNAs w/seed AGCAGCA)	222.809	miRecords	Experimentally Observed	CSHL1	Growth Hormone Signaling,Insulin Secretion Signaling Pathway
hsa-miR-210-3p	miR-210-3p (miRNAs w/seed UGUGCGU)	106.208	Ingenuity Expert Findings	Experimentally Observed	RAD52	DNA Double-Strand Break Repair by Homologous Recombination
hsa-miR-146b-5p	miR-146a-5p (and other miRNAs w/seed GAGAACU)	466.318	Ingenuity Expert Findings	Experimentally Observed	CXCL8	Agranulocyte Adhesion and Diapedesis,Airway Inflammation in Asthma,Airway Pathology in Chronic Obstructive Pulmonary Disease,Atherosclerosis Signaling,Bladder Cancer Signaling,Cardiac Hypertrophy Signaling (Enhanced),Communication between Innate and Adaptive Immune Cells,Coronavirus Pathogenesis Pathway,Erythropoietin Signaling Pathway,Glucocorticoid Receptor Signaling,Granulocyte Adhesion and Di…
hsa-miR-424-5p	miR-16-5p (and other miRNAs w/seed AGCAGCA)	222.809	miRecords	Experimentally Observed	RAD51C
hsa-miR-424-5p	miR-16-5p (and other miRNAs w/seed AGCAGCA)	222.809	miRecords	Experimentally Observed	UGDH	Colanic Acid Building Blocks Biosynthesis,UDP-D-xylose and UDP-D-glucuronate Biosynthesis
hsa-miR-146b-5p	miR-146a-5p (and other miRNAs w/seed GAGAACU)	466.318	Ingenuity Expert Findings	Experimentally Observed	IFNA1/IFNA13	Activation of IRF by Cytosolic Pattern Recognition Receptors,Communication between Innate and Adaptive Immune Cells,Coronavirus Pathogenesis Pathway,Crosstalk between Dendritic Cells and Natural Killer Cells,Dendritic Cell Maturation,Glucocorticoid Receptor Signaling,Hepatic Fibrosis / Hepatic Stellate Cell Activation,IL-12 Signaling and Production in Macrophages,IL-15 Production,Interferon Signa…
hsa-miR-424-5p	miR-16-5p (and other miRNAs w/seed AGCAGCA)	222.809	miRecords	Experimentally Observed	HSP90B1	Aldosterone Signaling in Epithelial Cells,Aryl Hydrocarbon Receptor Signaling,Endoplasmic Reticulum Stress Pathway,eNOS Signaling,Estrogen Receptor Signaling,Glucocorticoid Receptor Signaling,Hypoxia Signaling in the Cardiovascular System,IL-17 Signaling,Mitotic Roles of Polo-Like Kinase,Neuregulin Signaling,Nitric Oxide Signaling in the Cardiovascular System,NRF2-mediated Oxidative Stress Respon…
hsa-miR-424-5p	miR-16-5p (and other miRNAs w/seed AGCAGCA)	222.809	Ingenuity Expert Findings	Experimentally Observed	JUN/JUNB/JUND	NRF2-mediated Oxidative Stress Response,PCP (Planar Cell Polarity) Pathway
hsa-miR-146b-5p	miR-146a-5p (and other miRNAs w/seed GAGAACU)	466.318	miRecords	Experimentally Observed	KIF22
hsa-miR-146b-5p	miR-146a-5p (and other miRNAs w/seed GAGAACU)	466.318	miRecords	Experimentally Observed	CXCR4	Agranulocyte Adhesion and Diapedesis,Atherosclerosis Signaling,Axonal Guidance Signaling,Chemokine Signaling,CXCR4 Signaling,Ephrin B Signaling,Ephrin Receptor Signaling,FAT10 Cancer Signaling Pathway,Granulocyte Adhesion and Diapedesis,Induction of Apoptosis by HIV1,Leukocyte Extravasation Signaling,Pulmonary Healing Signaling Pathway,Th1 and Th2 Activation Pathway,Th2 Pathway,Thyroid Cancer Sig…
hsa-miR-134-5p	miR-3118 (and other miRNAs w/seed GUGACUG)	214.496	TarBase,miRecords	Experimentally Observed	NR5A2	FXR/RXR Activation,Hepatic Cholestasis,LPS/IL-1 Mediated Inhibition of RXR Function,Role of OCT4 in Mammalian Embryonic Stem Cell Pluripotency,WNT/Œ≤-catenin Signaling
hsa-miR-424-5p	miR-16-5p (and other miRNAs w/seed AGCAGCA)	222.809	miRecords	Experimentally Observed	HPF1
hsa-miR-424-5p	miR-16-5p (and other miRNAs w/seed AGCAGCA)	222.809	miRecords	Experimentally Observed	MSH2	Colorectal Cancer Metastasis Signaling,Hereditary Breast Cancer Signaling,Mismatch Repair in Eukaryotes,Ovarian Cancer Signaling,Role of BRCA1 in DNA Damage Response
hsa-miR-210-3p	miR-210-3p (miRNAs w/seed UGUGCGU)	106.208	Ingenuity Expert Findings	Experimentally Observed	TP53I11
hsa-miR-424-5p	miR-16-5p (and other miRNAs w/seed AGCAGCA)	222.809	miRecords	Experimentally Observed	RIDA
hsa-miR-210-3p	miR-210-3p (miRNAs w/seed UGUGCGU)	106.208	Ingenuity Expert Findings,TarBase,miRecords	Experimentally Observed	EFNA3	Axonal Guidance Signaling,Ephrin A Signaling,Ephrin Receptor Signaling,FAK Signaling,Synaptogenesis Signaling Pathway
hsa-miR-424-5p	miR-16-5p (and other miRNAs w/seed AGCAGCA)	222.809	miRecords	Experimentally Observed	PRIMPOL
hsa-miR-146b-5p	miR-146a-5p (and other miRNAs w/seed GAGAACU)	466.318	Ingenuity Expert Findings	Experimentally Observed	CRP	Acute Phase Response Signaling,IL-6 Signaling,Neuroinflammation Signaling Pathway
hsa-miR-146b-5p	miR-146a-5p (and other miRNAs w/seed GAGAACU)	466.318	miRecords	Experimentally Observed	RAD54L
hsa-miR-424-5p	miR-16-5p (and other miRNAs w/seed AGCAGCA)	222.809	TarBase	Experimentally Observed	GNL3L
hsa-miR-424-5p	miR-16-5p (and other miRNAs w/seed AGCAGCA)	222.809	TarBase	Experimentally Observed	SLC38A5
hsa-miR-424-5p	miR-16-5p (and other miRNAs w/seed AGCAGCA)	222.809	Ingenuity Expert Findings	Experimentally Observed	IFNG	Airway Inflammation in Asthma,Airway Pathology in Chronic Obstructive Pulmonary Disease,Allograft Rejection Signaling,Altered T Cell and B Cell Signaling in Rheumatoid Arthritis,Antigen Presentation Pathway,Atherosclerosis Signaling,Cardiac Hypertrophy Signaling (Enhanced),Colorectal Cancer Metastasis Signaling,Communication between Innate and Adaptive Immune Cells,Coronavirus Pathogenesis Pathwa…
hsa-miR-424-5p	miR-16-5p (and other miRNAs w/seed AGCAGCA)	222.809	miRecords	Experimentally Observed	MCL1	Apoptosis Signaling,IL-6 Signaling,IL-7 Signaling Pathway,MYC Mediated Apoptosis Signaling,PI3K/AKT Signaling,Systemic Lupus Erythematosus In B Cell Signaling Pathway
hsa-miR-424-5p	miR-16-5p (and other miRNAs w/seed AGCAGCA)	222.809	miRecords	Experimentally Observed	BMI1	Cell Cycle: G1/S Checkpoint Regulation,Role of OCT4 in Mammalian Embryonic Stem Cell Pluripotency
hsa-miR-146b-5p	miR-146a-5p (and other miRNAs w/seed GAGAACU)	466.318	Ingenuity Expert Findings	Experimentally Observed	CHUK	4-1BB Signaling in T Lymphocytes,Activation of IRF by Cytosolic Pattern Recognition Receptors,Acute Phase Response Signaling,Altered T Cell and B Cell Signaling in Rheumatoid Arthritis,Angiopoietin Signaling,Antioxidant Action of Vitamin C,Apoptosis Signaling,April Mediated Signaling,B Cell Activating Factor Signaling,B Cell Receptor Signaling,Cardiac Hypertrophy Signaling (Enhanced),CD27 Signali…
hsa-miR-424-5p	miR-16-5p (and other miRNAs w/seed AGCAGCA)	222.809	TarBase	Experimentally Observed	PTGS2	Cancer Drug Resistance By Drug Efflux,Cardiac Hypertrophy Signaling (Enhanced),CD40 Signaling,Cholecystokinin/Gastrin-mediated Signaling,Colorectal Cancer Metastasis Signaling,Coronavirus Pathogenesis Pathway,Corticotropin Releasing Hormone Signaling,Eicosanoid Signaling,Endocannabinoid Neuronal Synapse Pathway,Endothelin-1 Signaling,Fatty Acid Œ±-oxidation,Glucocorticoid Receptor Signaling,HER-2…
hsa-miR-424-5p	miR-16-5p (and other miRNAs w/seed AGCAGCA)	222.809	miRecords	Experimentally Observed	RHOT1	Actin Nucleation by ARP-WASP Complex,Cardiac Hypertrophy Signaling,Cholecystokinin/Gastrin-mediated Signaling,Colorectal Cancer Metastasis Signaling,CXCR4 Signaling,Germ Cell-Sertoli Cell Junction Signaling,Glioblastoma Multiforme Signaling,Glioma Invasiveness Signaling,GŒ±q Signaling,Hepatic Fibrosis Signaling Pathway,HMGB1 Signaling,IL-8 Signaling,ILK Signaling,Integrin Signaling,Molecular Mech…
hsa-miR-146b-5p	miR-146a-5p (and other miRNAs w/seed GAGAACU)	466.318	Ingenuity Expert Findings	Experimentally Observed	LTF
hsa-miR-146b-5p	miR-146a-5p (and other miRNAs w/seed GAGAACU)	466.318	Ingenuity Expert Findings	Experimentally Observed	IL1R1	Acute Phase Response Signaling,Agranulocyte Adhesion and Diapedesis,Cardiac Hypertrophy Signaling (Enhanced),FAK Signaling,Glucocorticoid Receptor Signaling,Granulocyte Adhesion and Diapedesis,Hepatic Cholestasis,Hepatic Fibrosis / Hepatic Stellate Cell Activation,Hepatic Fibrosis Signaling Pathway,HMGB1 Signaling,IL-1 Signaling,IL-10 Signaling,IL-6 Signaling,LPS/IL-1 Mediated Inhibition of RXR F…
hsa-miR-134-5p	miR-3118 (and other miRNAs w/seed GUGACUG)	214.496	TarBase,miRecords	Experimentally Observed	LIMK1	Actin Cytoskeleton Signaling,Axonal Guidance Signaling,CCR3 Signaling in Eosinophils,CDC42 Signaling,Chemokine Signaling,Death Receptor Signaling,Ephrin A Signaling,Ephrin B Signaling,Ephrin Receptor Signaling,Epithelial Adherens Junction Signaling,Estrogen Receptor Signaling,Germ Cell-Sertoli Cell Junction Signaling,IL-8 Signaling,Natural Killer Cell Signaling,PAK Signaling,Phagosome Formation,P…
hsa-miR-127-3p	miR-127-3p (miRNAs w/seed CGGAUCC)	1022.65	miRecords	Experimentally Observed	PRDM1	T Cell Exhaustion Signaling Pathway
hsa-miR-10a-5p	miR-10a-5p (and other miRNAs w/seed ACCCUGU)	167.832	miRecords	Experimentally Observed	KLF4	VDR/RXR Activation
hsa-miR-424-5p	miR-16-5p (and other miRNAs w/seed AGCAGCA)	222.809	TarBase	Experimentally Observed	EGFR	Agrin Interactions at Neuromuscular Junction,Bladder Cancer Signaling,Caveolar-mediated Endocytosis Signaling,Cholecystokinin/Gastrin-mediated Signaling,CLEAR Signaling Pathway,Colorectal Cancer Metastasis Signaling,CREB Signaling in Neurons,EGF Signaling,Epithelial Adherens Junction Signaling,ERBB Signaling,ERK5 Signaling,Estrogen Receptor Signaling,Estrogen-Dependent Breast Cancer Signaling,FAK…
hsa-miR-19b-3p	miR-19b-3p (and other miRNAs w/seed GUGCAAA)	288.564	miRecords	Experimentally Observed	ERBB4	Agrin Interactions at Neuromuscular Junction,ERBB Signaling,ERBB4 Signaling,IL-15 Production,Neuregulin Signaling,Sperm Motility
hsa-miR-146b-5p	miR-146a-5p (and other miRNAs w/seed GAGAACU)	466.318	Ingenuity Expert Findings	Experimentally Observed	IL36G	Acute Phase Response Signaling,Adrenomedullin signaling pathway,Agranulocyte Adhesion and Diapedesis,Airway Pathology in Chronic Obstructive Pulmonary Disease,Altered T Cell and B Cell Signaling in Rheumatoid Arthritis,Atherosclerosis Signaling,Cardiac Hypertrophy Signaling (Enhanced),Cholecystokinin/Gastrin-mediated Signaling,Communication between Innate and Adaptive Immune Cells,Dendritic Cell …
hsa-miR-424-5p	miR-16-5p (and other miRNAs w/seed AGCAGCA)	222.809	miRecords	Experimentally Observed	PRIM1	Cell Cycle Control of Chromosomal Replication,NER (Nucleotide Excision Repair, Enhanced Pathway)
hsa-miR-382-5p	miR-382-5p (miRNAs w/seed AAGUUGU)	424.758	miRecords	Experimentally Observed	VIM	14-3-3-mediated Signaling,CSDE1 Signaling Pathway,Endocannabinoid Cancer Inhibition Pathway,HIF1Œ± Signaling,HOTAIR Regulatory Pathway,ID1 Signaling Pathway,ILK Signaling,MSP-RON Signaling In Cancer Cells Pathway,Pulmonary Fibrosis Idiopathic Signaling Pathway,Regulation Of The Epithelial Mesenchymal Transition By Growth Factors Pathway,Signaling by Rho Family GTPases,Wound Healing Signaling Path…
hsa-miR-424-5p	miR-16-5p (and other miRNAs w/seed AGCAGCA)	222.809	TarBase	Experimentally Observed	PHLDB2
hsa-miR-382-5p	miR-382-5p (miRNAs w/seed AAGUUGU)	424.758	miRecords	Experimentally Observed	SEPTIN3	RHOA Signaling,Signaling by Rho Family GTPases
hsa-miR-424-5p	miR-16-5p (and other miRNAs w/seed AGCAGCA)	222.809	miRecords	Experimentally Observed	OMA1
hsa-miR-19b-3p	miR-19b-3p (and other miRNAs w/seed GUGCAAA)	288.564	miRecords	Experimentally Observed	BCL2L11	Apoptosis Signaling,Coronavirus Pathogenesis Pathway,Glucocorticoid Receptor Signaling,HER-2 Signaling in Breast Cancer,Molecular Mechanisms of Cancer,MYC Mediated Apoptosis Signaling,Polyamine Regulation in Colon Cancer,PTEN Signaling,Sirtuin Signaling Pathway,Systemic Lupus Erythematosus In B Cell Signaling Pathway
hsa-miR-382-5p	miR-382-5p (miRNAs w/seed AAGUUGU)	424.758	miRecords	Experimentally Observed	CNTN4
hsa-miR-382-5p	miR-382-5p (miRNAs w/seed AAGUUGU)	424.758	miRecords	Experimentally Observed	TAGLN
hsa-miR-19b-3p	miR-19b-3p (and other miRNAs w/seed GUGCAAA)	288.564	miRecords	Experimentally Observed	NR4A2
hsa-miR-146b-5p	miR-146a-5p (and other miRNAs w/seed GAGAACU)	466.318	Ingenuity Expert Findings	Experimentally Observed	PTGES2	Coronavirus Pathogenesis Pathway,Eicosanoid Signaling,Prostanoid Biosynthesis
hsa-miR-424-5p	miR-16-5p (and other miRNAs w/seed AGCAGCA)	222.809	TarBase	Experimentally Observed	ABHD10
hsa-miR-382-5p	miR-382-5p (miRNAs w/seed AAGUUGU)	424.758	miRecords	Experimentally Observed	CAPN8	Amyloid Processing,Amyotrophic Lateral Sclerosis Signaling,Apoptosis Signaling,FAK Signaling,Huntington's Disease Signaling,Integrin Signaling,Necroptosis Signaling Pathway,nNOS Signaling in Neurons,Regulation of Cellular Mechanics by Calpain Protease,Senescence Pathway
hsa-miR-378a-3p	miR-378a-3p (and other miRNAs w/seed CUGGACU)	655.818	TarBase	Experimentally Observed	TUSC2
hsa-miR-19b-3p	miR-19b-3p (and other miRNAs w/seed GUGCAAA)	288.564	Ingenuity Expert Findings	Experimentally Observed	ALOX5	Atherosclerosis Signaling,Eicosanoid Signaling,Ferroptosis Signaling Pathway,Leukotriene Biosynthesis
hsa-miR-378a-3p	miR-378a-3p (and other miRNAs w/seed CUGGACU)	655.818	Ingenuity Expert Findings	Experimentally Observed	IGF1R	Cardiac Hypertrophy Signaling,Cardiac Hypertrophy Signaling (Enhanced),CLEAR Signaling Pathway,CREB Signaling in Neurons,EIF2 Signaling,Epithelial Adherens Junction Signaling,Estrogen Receptor Signaling,Estrogen-Dependent Breast Cancer Signaling,FAK Signaling,Glioblastoma Multiforme Signaling,Glioma Signaling,Growth Hormone Signaling,Hepatic Fibrosis / Hepatic Stellate Cell Activation,Huntington'…
hsa-miR-146b-5p	miR-146a-5p (and other miRNAs w/seed GAGAACU)	466.318	Ingenuity Expert Findings	Experimentally Observed	IL36A	Acute Phase Response Signaling,Adrenomedullin signaling pathway,Agranulocyte Adhesion and Diapedesis,Airway Pathology in Chronic Obstructive Pulmonary Disease,Altered T Cell and B Cell Signaling in Rheumatoid Arthritis,Atherosclerosis Signaling,Cardiac Hypertrophy Signaling (Enhanced),Cholecystokinin/Gastrin-mediated Signaling,Communication between Innate and Adaptive Immune Cells,Dendritic Cell …
hsa-miR-378a-3p	miR-378a-3p (and other miRNAs w/seed CUGGACU)	655.818	Ingenuity Expert Findings	Experimentally Observed	PDPK1	Acute Phase Response Signaling,Aldosterone Signaling in Epithelial Cells,B Cell Receptor Signaling,CD28 Signaling in T Helper Cells,Docosahexaenoic Acid (DHA) Signaling,EIF2 Signaling,Endometrial Cancer Signaling,eNOS Signaling,ERB2-ERBB3 Signaling,ERBB Signaling,ERBB4 Signaling,Erythropoietin Signaling Pathway,FAK Signaling,Fc Epsilon RI Signaling,FcŒ≥RIIB Signaling in B Lymphocytes,FLT3 Signali…
hsa-miR-378a-3p	miR-378a-3p (and other miRNAs w/seed CUGGACU)	655.818	miRecords	Experimentally Observed	ODC1	Polyamine Regulation in Colon Cancer,Putrescine Biosynthesis III
hsa-miR-378a-3p	miR-378a-3p (and other miRNAs w/seed CUGGACU)	655.818	TarBase	Experimentally Observed	SUFU	Axonal Guidance Signaling,Basal Cell Carcinoma Signaling,Molecular Mechanisms of Cancer,Regulation Of The Epithelial Mesenchymal Transition In Development Pathway,Sonic Hedgehog Signaling
hsa-miR-377-3p	miR-377-3p (miRNAs w/seed UCACACA)	36.896	Ingenuity Expert Findings	Experimentally Observed	TEAD1	HIPPO signaling
hsa-miR-146b-5p	miR-146a-5p (and other miRNAs w/seed GAGAACU)	466.318	miRecords	Experimentally Observed	STAT1	Activation of IRF by Cytosolic Pattern Recognition Receptors,CNTF Signaling,Colorectal Cancer Metastasis Signaling,Coronavirus Pathogenesis Pathway,Dendritic Cell Maturation,EGF Signaling,ERK/MAPK Signaling,FLT3 Signaling in Hematopoietic Progenitor Cells,Glucocorticoid Receptor Signaling,GM-CSF Signaling,Growth Hormone Signaling,Hepatic Fibrosis / Hepatic Stellate Cell Activation,IL-12 Signaling…
hsa-miR-146b-5p	miR-146a-5p (and other miRNAs w/seed GAGAACU)	466.318	miRecords	Experimentally Observed	TMSB15A
hsa-miR-424-5p	miR-16-5p (and other miRNAs w/seed AGCAGCA)	222.809	TarBase	Experimentally Observed	MLLT1
hsa-miR-134-5p	miR-3118 (and other miRNAs w/seed GUGACUG)	214.496	TarBase,miRecords	Experimentally Observed	NANOG	Embryonic Stem Cell Differentiation into Cardiac Lineages,FAK Signaling,Human Embryonic Stem Cell Pluripotency,ID1 Signaling Pathway,Mouse Embryonic Stem Cell Pluripotency,PI3K/AKT Signaling,Role of NANOG in Mammalian Embryonic Stem Cell Pluripotency,Role of OCT4 in Mammalian Embryonic Stem Cell Pluripotency,Transcriptional Regulatory Network in Embryonic Stem Cells
hsa-miR-370-3p	miR-370-3p (and other miRNAs w/seed CCUGCUG)	160.133	TarBase,miRecords	Experimentally Observed	MAP3K8	B Cell Receptor Signaling,Cardiac Hypertrophy Signaling,Cardiac Hypertrophy Signaling (Enhanced),CD27 Signaling in Lymphocytes,ERK5 Signaling,G-Protein Coupled Receptor Signaling,Germ Cell-Sertoli Cell Junction Signaling,GNRH Signaling,HGF Signaling,IL-12 Signaling and Production in Macrophages,Natural Killer Cell Signaling,NF-Œ∫B Signaling,NGF Signaling,PI3K/AKT Signaling,PKCŒ∏ Signaling in T Ly…
hsa-miR-146b-5p	miR-146a-5p (and other miRNAs w/seed GAGAACU)	466.318	miRecords	Experimentally Observed	BLMH
hsa-miR-424-5p	miR-16-5p (and other miRNAs w/seed AGCAGCA)	222.809	miRecords	Experimentally Observed	TPI1	Glycolysis I,Sucrose Degradation V (Mammalian)
hsa-miR-34a-5p	miR-34a-5p (and other miRNAs w/seed GGCAGUG)	2290.95	Ingenuity Expert Findings	Experimentally Observed	TRPS1
hsa-miR-146b-5p	miR-146a-5p (and other miRNAs w/seed GAGAACU)	466.318	miRecords	Experimentally Observed	VWCE
hsa-miR-424-5p	miR-16-5p (and other miRNAs w/seed AGCAGCA)	222.809	miRecords	Experimentally Observed	H3-3A/H3-3B	Androgen Signaling,Circadian Rhythm Signaling,DNA Methylation and Transcriptional Repression Signaling,ERK/MAPK Signaling,Glucocorticoid Receptor Signaling,HOTAIR Regulatory Pathway,NER (Nucleotide Excision Repair, Enhanced Pathway),p38 MAPK Signaling,Protein Kinase A Signaling,Sirtuin Signaling Pathway,Transcriptional Regulatory Network in Embryonic Stem Cells,UVB-Induced MAPK Signaling
hsa-miR-146b-5p	miR-146a-5p (and other miRNAs w/seed GAGAACU)	466.318	miRecords	Experimentally Observed	ATOH8
hsa-miR-34a-5p	miR-34a-5p (and other miRNAs w/seed GGCAGUG)	2290.95	Ingenuity Expert Findings	Experimentally Observed	CD47	Inhibition of Angiogenesis by TSP1
hsa-miR-199b-5p	miR-199a-5p (and other miRNAs w/seed CCAGUGU)	478.885	miRecords	Experimentally Observed	ALOX5AP	Eicosanoid Signaling,Leukotriene Biosynthesis
hsa-miR-34a-5p	miR-34a-5p (and other miRNAs w/seed GGCAGUG)	2290.95	Ingenuity Expert Findings,miRecords	Experimentally Observed	WNT1	Axonal Guidance Signaling,Basal Cell Carcinoma Signaling,Cardiac Hypertrophy Signaling (Enhanced),Colorectal Cancer Metastasis Signaling,Erythropoietin Signaling Pathway,Factors Promoting Cardiogenesis in Vertebrates,Glioblastoma Multiforme Signaling,Hepatic Fibrosis Signaling Pathway,HOTAIR Regulatory Pathway,Human Embryonic Stem Cell Pluripotency,Molecular Mechanisms of Cancer,Neuroinflammation…
hsa-miR-199b-5p	miR-199a-5p (and other miRNAs w/seed CCAGUGU)	478.885	TarBase,miRecords	Experimentally Observed	LAMC2	CDK5 Signaling,GP6 Signaling Pathway,Wound Healing Signaling Pathway
hsa-miR-424-5p	miR-16-5p (and other miRNAs w/seed AGCAGCA)	222.809	TarBase	Experimentally Observed	UBE2S	Huntington's Disease Signaling,Hypoxia Signaling in the Cardiovascular System,Protein Ubiquitination Pathway
hsa-miR-424-5p	miR-16-5p (and other miRNAs w/seed AGCAGCA)	222.809	TarBase	Experimentally Observed	NPR3	Adrenomedullin signaling pathway,Antiproliferative Role of Somatostatin Receptor 2,cAMP-mediated signaling,Circadian Rhythm Signaling,Corticotropin Releasing Hormone Signaling,G-Protein Coupled Receptor Signaling,Gap Junction Signaling,GŒ±i Signaling,Neurovascular Coupling Signaling Pathway,Oxytocin In Spinal Neurons Signaling Pathway,Oxytocin Signaling Pathway,Relaxin Signaling,Synaptic Long Ter…
hsa-miR-146b-5p	miR-146a-5p (and other miRNAs w/seed GAGAACU)	466.318	Ingenuity Expert Findings	Experimentally Observed	TLR4	Altered T Cell and B Cell Signaling in Rheumatoid Arthritis,Autophagy,CLEAR Signaling Pathway,Colorectal Cancer Metastasis Signaling,Communication between Innate and Adaptive Immune Cells,Crosstalk between Dendritic Cells and Natural Killer Cells,Dendritic Cell Maturation,Hepatic Cholestasis,Hepatic Fibrosis / Hepatic Stellate Cell Activation,Hepatic Fibrosis Signaling Pathway,HMGB1 Signaling,HOT…
hsa-miR-34a-5p	miR-34a-5p (and other miRNAs w/seed GGCAGUG)	2290.95	Ingenuity Expert Findings	Experimentally Observed	CREB1	AMPK Signaling,ATM Signaling,Autophagy,B Cell Receptor Signaling,BMP signaling pathway,Breast Cancer Regulation by Stathmin1,Calcium Signaling,cAMP-mediated signaling,Cardiac Hypertrophy Signaling,Circadian Rhythm Signaling,CLEAR Signaling Pathway,Corticotropin Releasing Hormone Signaling,CREB Signaling in Neurons,Dendritic Cell Maturation,Dopamine-DARPP32 Feedback in cAMP Signaling,Endocannabino…
hsa-miR-199b-5p	miR-199a-5p (and other miRNAs w/seed CCAGUGU)	478.885	Ingenuity Expert Findings	Experimentally Observed	PDCD4	Hepatic Fibrosis Signaling Pathway,PD-1, PD-L1 cancer immunotherapy pathway
hsa-miR-34a-5p	miR-34a-5p (and other miRNAs w/seed GGCAGUG)	2290.95	Ingenuity Expert Findings,miRecords	Experimentally Observed	MYC	Acute Myeloid Leukemia Signaling,Aryl Hydrocarbon Receptor Signaling,Autophagy,BAG2 Signaling Pathway,Bladder Cancer Signaling,Cardiac Hypertrophy Signaling (Enhanced),Cell Cycle: G1/S Checkpoint Regulation,Chronic Myeloid Leukemia Signaling,Circadian Rhythm Signaling,Colorectal Cancer Metastasis Signaling,CSDE1 Signaling Pathway,EIF2 Signaling,Endocannabinoid Cancer Inhibition Pathway,Endometria…
hsa-miR-199b-5p	miR-199a-5p (and other miRNAs w/seed CCAGUGU)	478.885	Ingenuity Expert Findings	Experimentally Observed	MYH9	Actin Cytoskeleton Signaling,Agranulocyte Adhesion and Diapedesis,Calcium Signaling,Cellular Effects of Sildenafil (Viagra),Dilated Cardiomyopathy Signaling Pathway,Hepatic Fibrosis / Hepatic Stellate Cell Activation,ILK Signaling,Oxytocin Signaling Pathway,Phagosome Formation,RHOGDI Signaling,SNARE Signaling Pathway,Tight Junction Signaling
hsa-miR-424-5p	miR-16-5p (and other miRNAs w/seed AGCAGCA)	222.809	TarBase	Experimentally Observed	SLC16A3	TR/RXR Activation
hsa-miR-146b-5p	miR-146a-5p (and other miRNAs w/seed GAGAACU)	466.318	miRecords	Experimentally Observed	PBLD
hsa-miR-424-5p	miR-16-5p (and other miRNAs w/seed AGCAGCA)	222.809	miRecords	Experimentally Observed	C17orf80
hsa-miR-146b-5p	miR-146a-5p (and other miRNAs w/seed GAGAACU)	466.318	Ingenuity Expert Findings	Experimentally Observed	LALBA
hsa-miR-134-5p	miR-3118 (and other miRNAs w/seed GUGACUG)	214.496	miRecords	Experimentally Observed	PUM2
hsa-miR-127-3p	miR-127-3p (miRNAs w/seed CGGAUCC)	1022.65	miRecords	Experimentally Observed	BCL6	B Cell Receptor Signaling,IL-7 Signaling Pathway,Systemic Lupus Erythematosus In T Cell Signaling Pathway,T Cell Exhaustion Signaling Pathway,T Helper Cell Differentiation
hsa-miR-199b-5p	miR-199a-5p (and other miRNAs w/seed CCAGUGU)	478.885	Ingenuity Expert Findings	Experimentally Observed	SNHG29
hsa-miR-146b-5p	miR-146a-5p (and other miRNAs w/seed GAGAACU)	466.318	Ingenuity Expert Findings	Experimentally Observed	IL1F10	Acute Phase Response Signaling,Adrenomedullin signaling pathway,Agranulocyte Adhesion and Diapedesis,Airway Pathology in Chronic Obstructive Pulmonary Disease,Altered T Cell and B Cell Signaling in Rheumatoid Arthritis,Atherosclerosis Signaling,Cardiac Hypertrophy Signaling (Enhanced),Cholecystokinin/Gastrin-mediated Signaling,Communication between Innate and Adaptive Immune Cells,Dendritic Cell …
hsa-miR-424-5p	miR-16-5p (and other miRNAs w/seed AGCAGCA)	222.809	miRecords	Experimentally Observed	JUN	14-3-3-mediated Signaling,4-1BB Signaling in T Lymphocytes,Activation of IRF by Cytosolic Pattern Recognition Receptors,Acute Phase Response Signaling,Agrin Interactions at Neuromuscular Junction,Androgen Signaling,Apelin Endothelial Signaling Pathway,April Mediated Signaling,Aryl Hydrocarbon Receptor Signaling,ATM Signaling,Autophagy,B Cell Activating Factor Signaling,B Cell Receptor Signaling,B…
hsa-miR-146b-5p	miR-146a-5p (and other miRNAs w/seed GAGAACU)	466.318	miRecords	Experimentally Observed	PLEKHA4	ICOS-ICOSL Signaling in T Helper Cells,PI3K Signaling in B Lymphocytes
hsa-miR-34a-5p	miR-34a-5p (and other miRNAs w/seed GGCAGUG)	2290.95	Ingenuity Expert Findings	Experimentally Observed	TP53	Adipogenesis pathway,Amyotrophic Lateral Sclerosis Signaling,Apoptosis Signaling,Aryl Hydrocarbon Receptor Signaling,ATM Signaling,Autophagy,BAG2 Signaling Pathway,Basal Cell Carcinoma Signaling,BER (Base Excision Repair) Pathway,Bladder Cancer Signaling,Breast Cancer Regulation by Stathmin1,Cancer Drug Resistance By Drug Efflux,Cell Cycle: G1/S Checkpoint Regulation,Cell Cycle: G2/M DNA Damage C…
hsa-miR-199a-3p	miR-199a-3p (and other miRNAs w/seed CAGUAGU)	9101.29	Ingenuity Expert Findings	Experimentally Observed	PRDX6	Antioxidant Action of Vitamin C,Apelin Adipocyte Signaling Pathway,Atherosclerosis Signaling,Eicosanoid Signaling,Endothelin-1 Signaling,Glutathione Redox Reactions I,Heparan Sulfate Biosynthesis,Heparan Sulfate Biosynthesis (Late Stages),Neurovascular Coupling Signaling Pathway,Oxytocin In Brain Signaling Pathway,Phagosome Formation,Phagosome Maturation,Phospholipases,Role of MAPK Signaling in I…
hsa-miR-424-5p	miR-16-5p (and other miRNAs w/seed AGCAGCA)	222.809	TarBase	Experimentally Observed	F2	Actin Cytoskeleton Signaling,Acute Phase Response Signaling,Clathrin-mediated Endocytosis Signaling,Coagulation System,Extrinsic Prothrombin Activation Pathway,GŒ±12/13 Signaling,Intrinsic Prothrombin Activation Pathway,p70S6K Signaling,Pulmonary Fibrosis Idiopathic Signaling Pathway,Role of Tissue Factor in Cancer,Thrombin Signaling,Wound Healing Signaling Pathway
hsa-miR-34a-5p	miR-34a-5p (and other miRNAs w/seed GGCAGUG)	2290.95	miRecords	Experimentally Observed	VEGFA	Amyotrophic Lateral Sclerosis Signaling,Autophagy,Axonal Guidance Signaling,BEX2 Signaling Pathway,Bladder Cancer Signaling,Breast Cancer Regulation by Stathmin1,Clathrin-mediated Endocytosis Signaling,CLEAR Signaling Pathway,Colorectal Cancer Metastasis Signaling,Corticotropin Releasing Hormone Signaling,CREB Signaling in Neurons,EIF2 Signaling,Endocannabinoid Cancer Inhibition Pathway,eNOS Sign…
hsa-miR-146b-5p	miR-146a-5p (and other miRNAs w/seed GAGAACU)	466.318	Ingenuity Expert Findings	Experimentally Observed	IL36RN	Acute Phase Response Signaling,Adrenomedullin signaling pathway,Agranulocyte Adhesion and Diapedesis,Altered T Cell and B Cell Signaling in Rheumatoid Arthritis,Atherosclerosis Signaling,Cholecystokinin/Gastrin-mediated Signaling,Communication between Innate and Adaptive Immune Cells,Dendritic Cell Maturation,FXR/RXR Activation,Graft-versus-Host Disease Signaling,Granulocyte Adhesion and Diapedes…
hsa-miR-339-5p	miR-339-5p (and other miRNAs w/seed CCCUGUC)	678.034	Ingenuity Expert Findings	Experimentally Observed	HOXA1
hsa-miR-199a-3p	miR-199a-3p (and other miRNAs w/seed CAGUAGU)	9101.29	Ingenuity Expert Findings	Experimentally Observed	CREB1	AMPK Signaling,ATM Signaling,Autophagy,B Cell Receptor Signaling,BMP signaling pathway,Breast Cancer Regulation by Stathmin1,Calcium Signaling,cAMP-mediated signaling,Cardiac Hypertrophy Signaling,Circadian Rhythm Signaling,CLEAR Signaling Pathway,Corticotropin Releasing Hormone Signaling,CREB Signaling in Neurons,Dendritic Cell Maturation,Dopamine-DARPP32 Feedback in cAMP Signaling,Endocannabino…
hsa-miR-146b-5p	miR-146a-5p (and other miRNAs w/seed GAGAACU)	466.318	miRecords	Experimentally Observed	CCL8	Agranulocyte Adhesion and Diapedesis,Granulocyte Adhesion and Diapedesis
hsa-miR-146b-5p	miR-146a-5p (and other miRNAs w/seed GAGAACU)	466.318	Ingenuity Expert Findings	Experimentally Observed	C8A	Complement System,Systemic Lupus Erythematosus Signaling
hsa-miR-320c	miR-320b (and other miRNAs w/seed AAAGCUG)	429.485	miRecords	Experimentally Observed	TAGLN
hsa-miR-320c	miR-320b (and other miRNAs w/seed AAAGCUG)	429.485	miRecords	Experimentally Observed	HSPB6	Aldosterone Signaling in Epithelial Cells,Protein Ubiquitination Pathway
hsa-miR-199a-3p	miR-199a-3p (and other miRNAs w/seed CAGUAGU)	9101.29	TarBase	Experimentally Observed	MET	Axonal Guidance Signaling,Clathrin-mediated Endocytosis Signaling,Epithelial Adherens Junction Signaling,FAK Signaling,FGF Signaling,Hepatic Fibrosis / Hepatic Stellate Cell Activation,HGF Signaling,HIF1Œ± Signaling,HOTAIR Regulatory Pathway,IL-15 Production,IL-7 Signaling Pathway,Macropinocytosis Signaling,MSP-RON Signaling In Cancer Cells Pathway,Regulation Of The Epithelial Mesenchymal Transit…
hsa-miR-146b-5p	miR-146a-5p (and other miRNAs w/seed GAGAACU)	466.318	miRecords	Experimentally Observed	UHRF1
hsa-miR-199a-3p	miR-199a-3p (and other miRNAs w/seed CAGUAGU)	9101.29	Ingenuity Expert Findings	Experimentally Observed	VCAN	Semaphorin Neuronal Repulsive Signaling Pathway
hsa-miR-146b-5p	miR-146a-5p (and other miRNAs w/seed GAGAACU)	466.318	miRecords	Experimentally Observed	FADD	Activation of IRF by Cytosolic Pattern Recognition Receptors,Cytotoxic T Lymphocyte-mediated Apoptosis of Target Cells,Death Receptor Signaling,Induction of Apoptosis by HIV1,Molecular Mechanisms of Cancer,MYC Mediated Apoptosis Signaling,Necroptosis Signaling Pathway,NF-Œ∫B Signaling,Osteoarthritis Pathway,p38 MAPK Signaling,Retinoic acid Mediated Apoptosis Signaling,Role of PKR in Interferon In…
hsa-miR-199a-3p	miR-199a-3p (and other miRNAs w/seed CAGUAGU)	9101.29	miRecords	Experimentally Observed	SMAD1	Adipogenesis pathway,BMP signaling pathway,Cardiomyocyte Differentiation via BMP Receptors,Factors Promoting Cardiogenesis in Vertebrates,HIPPO signaling,Human Embryonic Stem Cell Pluripotency,ID1 Signaling Pathway,Iron homeostasis signaling pathway,Molecular Mechanisms of Cancer,Mouse Embryonic Stem Cell Pluripotency,Osteoarthritis Pathway,Pulmonary Healing Signaling Pathway,RAR Activation,Role …
hsa-miR-424-5p	miR-16-5p (and other miRNAs w/seed AGCAGCA)	222.809	TarBase	Experimentally Observed	SQSTM1	Autophagy,FAT10 Signaling Pathway,Ferroptosis Signaling Pathway,NRF2-mediated Oxidative Stress Response,Senescence Pathway
hsa-miR-199a-3p	miR-199a-3p (and other miRNAs w/seed CAGUAGU)	9101.29	Ingenuity Expert Findings	Experimentally Observed	SUZ12	HOTAIR Regulatory Pathway,Pulmonary Fibrosis Idiopathic Signaling Pathway
hsa-miR-424-5p	miR-16-5p (and other miRNAs w/seed AGCAGCA)	222.809	miRecords	Experimentally Observed	PHKB	Protein Kinase A Signaling,Œ±-Adrenergic Signaling
hsa-miR-146b-5p	miR-146a-5p (and other miRNAs w/seed GAGAACU)	466.318	Ingenuity Expert Findings	Experimentally Observed	PGLYRP2
hsa-miR-146b-5p	miR-146a-5p (and other miRNAs w/seed GAGAACU)	466.318	Ingenuity Expert Findings	Experimentally Observed	TLR1	Altered T Cell and B Cell Signaling in Rheumatoid Arthritis,CLEAR Signaling Pathway,Colorectal Cancer Metastasis Signaling,Communication between Innate and Adaptive Immune Cells,Neuroinflammation Signaling Pathway,NF-Œ∫B Signaling,Phagosome Formation,Pyroptosis Signaling Pathway,Role of Macrophages, Fibroblasts and Endothelial Cells in Rheumatoid Arthritis,Role of Pattern Recognition Receptors in…
hsa-miR-146b-5p	miR-146a-5p (and other miRNAs w/seed GAGAACU)	466.318	Ingenuity Expert Findings	Experimentally Observed	CCR3	Agranulocyte Adhesion and Diapedesis,Atherosclerosis Signaling,Breast Cancer Regulation by Stathmin1,CCR3 Signaling in Eosinophils,Chemokine Signaling,CREB Signaling in Neurons,FAK Signaling,G-Protein Coupled Receptor Signaling,Granulocyte Adhesion and Diapedesis,Phagosome Formation,Th1 and Th2 Activation Pathway,Th2 Pathway
hsa-miR-127-3p	miR-127-3p (miRNAs w/seed CGGAUCC)	1022.65	miRecords	Experimentally Observed	XBP1	Adipogenesis pathway,Endoplasmic Reticulum Stress Pathway,Unfolded protein response
hsa-miR-199a-3p	miR-199a-3p (and other miRNAs w/seed CAGUAGU)	9101.29	Ingenuity Expert Findings,miRecords	Experimentally Observed	PTGS2	Cancer Drug Resistance By Drug Efflux,Cardiac Hypertrophy Signaling (Enhanced),CD40 Signaling,Cholecystokinin/Gastrin-mediated Signaling,Colorectal Cancer Metastasis Signaling,Coronavirus Pathogenesis Pathway,Corticotropin Releasing Hormone Signaling,Eicosanoid Signaling,Endocannabinoid Neuronal Synapse Pathway,Endothelin-1 Signaling,Fatty Acid Œ±-oxidation,Glucocorticoid Receptor Signaling,HER-2…
hsa-miR-424-5p	miR-16-5p (and other miRNAs w/seed AGCAGCA)	222.809	TarBase	Experimentally Observed	ADSS2	Cardiac Hypertrophy Signaling,Purine Nucleotides De Novo Biosynthesis II
hsa-miR-424-5p	miR-16-5p (and other miRNAs w/seed AGCAGCA)	222.809	miRecords	Experimentally Observed	ASXL2	Senescence Pathway
hsa-miR-29a-3p	miR-29b-3p (and other miRNAs w/seed AGCACCA)	10020.5	Ingenuity Expert Findings	Experimentally Observed	GMFB
hsa-miR-29a-3p	miR-29b-3p (and other miRNAs w/seed AGCACCA)	10020.5	Ingenuity Expert Findings	Experimentally Observed	CRTAP
hsa-miR-146b-5p	miR-146a-5p (and other miRNAs w/seed GAGAACU)	466.318	miRecords	Experimentally Observed	MCM10
hsa-miR-29a-3p	miR-29b-3p (and other miRNAs w/seed AGCACCA)	10020.5	Ingenuity Expert Findings	Experimentally Observed	TGFBR2	Antiproliferative Role of TOB in T Cell Signaling,Cardiac Hypertrophy Signaling,Cardiac Hypertrophy Signaling (Enhanced),Chronic Myeloid Leukemia Signaling,CLEAR Signaling Pathway,Colorectal Cancer Metastasis Signaling,Coronavirus Pathogenesis Pathway,CREB Signaling in Neurons,Epithelial Adherens Junction Signaling,Factors Promoting Cardiogenesis in Vertebrates,FAK Signaling,FAT10 Cancer Signalin…
hsa-miR-193b-3p	miR-193a-3p (and other miRNAs w/seed ACUGGCC)	210.624	miRecords	Experimentally Observed	PTK2	Actin Cytoskeleton Signaling,Adrenomedullin signaling pathway,Agrin Interactions at Neuromuscular Junction,Angiopoietin Signaling,Axonal Guidance Signaling,B Cell Receptor Signaling,Cardiac Hypertrophy Signaling (Enhanced),Chemokine Signaling,Cholecystokinin/Gastrin-mediated Signaling,CXCR4 Signaling,Endocannabinoid Cancer Inhibition Pathway,Ephrin A Signaling,Ephrin B Signaling,Ephrin Receptor S…
hsa-miR-29a-3p	miR-29b-3p (and other miRNAs w/seed AGCACCA)	10020.5	Ingenuity Expert Findings	Experimentally Observed	PLEC
hsa-miR-146b-5p	miR-146a-5p (and other miRNAs w/seed GAGAACU)	466.318	Ingenuity Expert Findings	Experimentally Observed	IL36B	Acute Phase Response Signaling,Adrenomedullin signaling pathway,Agranulocyte Adhesion and Diapedesis,Airway Pathology in Chronic Obstructive Pulmonary Disease,Altered T Cell and B Cell Signaling in Rheumatoid Arthritis,Atherosclerosis Signaling,Cardiac Hypertrophy Signaling (Enhanced),Cholecystokinin/Gastrin-mediated Signaling,Communication between Innate and Adaptive Immune Cells,Dendritic Cell …
hsa-miR-146b-5p	miR-146a-5p (and other miRNAs w/seed GAGAACU)	466.318	miRecords	Experimentally Observed	BRCA1	ATM Signaling,Cell Cycle: G2/M DNA Damage Checkpoint Regulation,DNA damage-induced 14-3-3œÉ Signaling,DNA Double-Strand Break Repair by Homologous Recombination,Endocannabinoid Developing Neuron Pathway,GADD45 Signaling,Glucocorticoid Receptor Signaling,Hereditary Breast Cancer Signaling,Molecular Mechanisms of Cancer,Ovarian Cancer Signaling,p53 Signaling,Protein Ubiquitination Pathway,Regulatio…
hsa-miR-29a-3p	miR-29b-3p (and other miRNAs w/seed AGCACCA)	10020.5	miRecords	Experimentally Observed	TGFB3	Airway Inflammation in Asthma,Airway Pathology in Chronic Obstructive Pulmonary Disease,Antiproliferative Role of TOB in T Cell Signaling,Apelin Cardiac Fibroblast Signaling Pathway,Aryl Hydrocarbon Receptor Signaling,Cardiac Hypertrophy Signaling,Cardiac Hypertrophy Signaling (Enhanced),Cell Cycle: G1/S Checkpoint Regulation,Chronic Myeloid Leukemia Signaling,Colorectal Cancer Metastasis Signali…
hsa-miR-193b-3p	miR-193a-3p (and other miRNAs w/seed ACUGGCC)	210.624	miRecords	Experimentally Observed	ESR1	Aryl Hydrocarbon Receptor Signaling,eNOS Signaling,ERK/MAPK Signaling,Estrogen Receptor Signaling,Estrogen-Dependent Breast Cancer Signaling,Estrogen-mediated S-phase Entry,Glucocorticoid Receptor Signaling,Hepatic Cholestasis,HOTAIR Regulatory Pathway,RHOGDI Signaling,Systemic Lupus Erythematosus In T Cell Signaling Pathway
hsa-miR-29a-3p	miR-29b-3p (and other miRNAs w/seed AGCACCA)	10020.5	Ingenuity Expert Findings	Experimentally Observed	VCAN	Semaphorin Neuronal Repulsive Signaling Pathway
hsa-miR-146b-5p	miR-146a-5p (and other miRNAs w/seed GAGAACU)	466.318	Ingenuity Expert Findings	Experimentally Observed	KIR2DL2	Crosstalk between Dendritic Cells and Natural Killer Cells,Natural Killer Cell Signaling
hsa-miR-29a-3p	miR-29b-3p (and other miRNAs w/seed AGCACCA)	10020.5	miRecords	Experimentally Observed	ACVR2A	Cardiac Hypertrophy Signaling (Enhanced),Epithelial Adherens Junction Signaling,Factors Promoting Cardiogenesis in Vertebrates,FAK Signaling,FAT10 Cancer Signaling Pathway,GADD45 Signaling,Hepatic Fibrosis Signaling Pathway,ID1 Signaling Pathway,Neuroinflammation Signaling Pathway,PPARŒ±/RXRŒ± Activation,Pulmonary Fibrosis Idiopathic Signaling Pathway,Pyridoxal 5'-phosphate Salvage Pathway,Salvag…
hsa-miR-29a-3p	miR-29b-3p (and other miRNAs w/seed AGCACCA)	10020.5	Ingenuity Expert Findings	Experimentally Observed	PLOD2
hsa-miR-29a-3p	miR-29b-3p (and other miRNAs w/seed AGCACCA)	10020.5	Ingenuity Expert Findings	Experimentally Observed	Dst
hsa-miR-424-5p	miR-16-5p (and other miRNAs w/seed AGCAGCA)	222.809	miRecords	Experimentally Observed	TRMT13
hsa-miR-424-5p	miR-16-5p (and other miRNAs w/seed AGCAGCA)	222.809	miRecords	Experimentally Observed	OSGEPL1
hsa-miR-424-5p	miR-16-5p (and other miRNAs w/seed AGCAGCA)	222.809	miRecords	Experimentally Observed	PNN
hsa-miR-146b-5p	miR-146a-5p (and other miRNAs w/seed GAGAACU)	466.318	miRecords	Experimentally Observed	PDIK1L
hsa-miR-146b-5p	miR-146a-5p (and other miRNAs w/seed GAGAACU)	466.318	Ingenuity Expert Findings	Experimentally Observed	PGLYRP1
hsa-miR-424-5p	miR-16-5p (and other miRNAs w/seed AGCAGCA)	222.809	miRecords	Experimentally Observed	CRHBP
hsa-miR-889-3p	miR-889-3p (miRNAs w/seed UAAUAUC)	46.471	Ingenuity Expert Findings	Experimentally Observed	HOXB7
hsa-miR-671-5p	miR-671-5p (miRNAs w/seed GGAAGCC)	294.192	Ingenuity Expert Findings	Experimentally Observed	BCL2L12
hsa-miR-629-5p	miR-629-5p (miRNAs w/seed GGGUUUA)	149.363	Ingenuity Expert Findings	Experimentally Observed	PPWD1
hsa-miR-503-5p	miR-503-5p (miRNAs w/seed AGCAGCG)	255.55	Ingenuity Expert Findings	Experimentally Observed	mir-9	HOTAIR Regulatory Pathway,Pyroptosis Signaling Pathway
hsa-miR-503-5p	miR-503-5p (miRNAs w/seed AGCAGCG)	255.55	Ingenuity Expert Findings	Experimentally Observed	CDKN1A	AMPK Signaling,Antiproliferative Role of Somatostatin Receptor 2,Aryl Hydrocarbon Receptor Signaling,ATM Signaling,BAG2 Signaling Pathway,BEX2 Signaling Pathway,Bladder Cancer Signaling,Cell Cycle: G1/S Checkpoint Regulation,Cell Cycle: G2/M DNA Damage Checkpoint Regulation,Chronic Myeloid Leukemia Signaling,Cyclins and Cell Cycle Regulation,Endocannabinoid Cancer Inhibition Pathway,Estrogen Rece…
hsa-miR-503-5p	miR-503-5p (miRNAs w/seed AGCAGCG)	255.55	Ingenuity Expert Findings	Experimentally Observed	AGO1	CSDE1 Signaling Pathway,EIF2 Signaling,HOTAIR Regulatory Pathway,Inhibition of ARE-Mediated mRNA Degradation Pathway,Insulin Secretion Signaling Pathway,Regulation of eIF4 and p70S6K Signaling
hsa-miR-146b-5p	miR-146a-5p (and other miRNAs w/seed GAGAACU)	466.318	Ingenuity Expert Findings	Experimentally Observed	S100A12
hsa-miR-503-5p	miR-503-5p (miRNAs w/seed AGCAGCG)	255.55	Ingenuity Expert Findings	Experimentally Observed	CCNF	Role of OCT4 in Mammalian Embryonic Stem Cell Pluripotency
hsa-miR-503-5p	miR-503-5p (miRNAs w/seed AGCAGCG)	255.55	Ingenuity Expert Findings	Experimentally Observed	FGFR1	Adipogenesis pathway,Cardiac Hypertrophy Signaling (Enhanced),CLEAR Signaling Pathway,CREB Signaling in Neurons,Epithelial Adherens Junction Signaling,FGF Signaling,Hepatic Fibrosis / Hepatic Stellate Cell Activation,Hepatic Fibrosis Signaling Pathway,Human Embryonic Stem Cell Pluripotency,ID1 Signaling Pathway,IL-15 Production,NF-Œ∫B Signaling,Osteoarthritis Pathway,PTEN Signaling,Pulmonary Fibr…
hsa-miR-503-5p	miR-503-5p (miRNAs w/seed AGCAGCG)	255.55	Ingenuity Expert Findings	Experimentally Observed	CCNE2	Antiproliferative Role of TOB in T Cell Signaling,Aryl Hydrocarbon Receptor Signaling,Cell Cycle Regulation by BTG Family Proteins,Cell Cycle: G1/S Checkpoint Regulation,Coronavirus Pathogenesis Pathway,Cyclins and Cell Cycle Regulation,DNA damage-induced 14-3-3œÉ Signaling,Endocannabinoid Cancer Inhibition Pathway,Estrogen-mediated S-phase Entry,GADD45 Signaling,Glioblastoma Multiforme Signaling…
hsa-miR-193a-5p	miR-193a-5p (miRNAs w/seed GGGUCUU)	269.762	Ingenuity Expert Findings	Experimentally Observed	IL2RG	Cardiac Hypertrophy Signaling (Enhanced),Crosstalk between Dendritic Cells and Natural Killer Cells,FAK Signaling,Glucocorticoid Receptor Signaling,ICOS-ICOSL Signaling in T Helper Cells,IL-15 Signaling,IL-2 Signaling,IL-4 Signaling,IL-7 Signaling Pathway,IL-9 Signaling,p70S6K Signaling,PD-1, PD-L1 cancer immunotherapy pathway,PI3K/AKT Signaling,Primary Immunodeficiency Signaling,Role of JAK1 and…
hsa-miR-146b-5p	miR-146a-5p (and other miRNAs w/seed GAGAACU)	466.318	miRecords	Experimentally Observed	IRAK2	Hepatic Cholestasis,Hepatic Fibrosis Signaling Pathway,IL-1 Signaling,IL-8 Signaling,iNOS Signaling,Neuroinflammation Signaling Pathway,p38 MAPK Signaling,Role of Macrophages, Fibroblasts and Endothelial Cells in Rheumatoid Arthritis,Th17 Activation Pathway,Toll-like Receptor Signaling
hsa-miR-146b-5p	miR-146a-5p (and other miRNAs w/seed GAGAACU)	466.318	miRecords	Experimentally Observed	PA2G4	Bladder Cancer Signaling,Cell Cycle: G1/S Checkpoint Regulation,Chronic Myeloid Leukemia Signaling,Coronavirus Pathogenesis Pathway,Cyclins and Cell Cycle Regulation,Glioma Signaling,Molecular Mechanisms of Cancer,Non-Small Cell Lung Cancer Signaling,Ovarian Cancer Signaling,Pancreatic Adenocarcinoma Signaling,Prostate Cancer Signaling,Small Cell Lung Cancer Signaling
hsa-miR-503-5p	miR-503-5p (miRNAs w/seed AGCAGCG)	255.55	Ingenuity Expert Findings	Experimentally Observed	ATF6	Cardiac Hypertrophy Signaling (Enhanced),Endoplasmic Reticulum Stress Pathway,ID1 Signaling Pathway,PI3K Signaling in B Lymphocytes,Unfolded protein response
hsa-miR-193a-5p	miR-193a-5p (miRNAs w/seed GGGUCUU)	269.762	Ingenuity Expert Findings	Experimentally Observed	MTOR	Acute Myeloid Leukemia Signaling,Acute Phase Response Signaling,AMPK Signaling,Apelin Endothelial Signaling Pathway,Autophagy,B Cell Receptor Signaling,BEX2 Signaling Pathway,Breast Cancer Regulation by Stathmin1,Cardiac Hypertrophy Signaling,Cardiac Hypertrophy Signaling (Enhanced),Circadian Rhythm Signaling,CLEAR Signaling Pathway,CNTF Signaling,Dilated Cardiomyopathy Signaling Pathway,EGF Sign…
hsa-miR-29a-3p	miR-29b-3p (and other miRNAs w/seed AGCACCA)	10020.5	Ingenuity Expert Findings	Experimentally Observed	ADAMTS15	Axonal Guidance Signaling
hsa-miR-485-3p	miR-485-3p (and other miRNAs w/seed UCAUACA)	170.175	Ingenuity Expert Findings	Experimentally Observed	KMT2C	HOTAIR Regulatory Pathway
hsa-miR-193a-5p	miR-193a-5p (miRNAs w/seed GGGUCUU)	269.762	Ingenuity Expert Findings	Experimentally Observed	Ccl6	Agranulocyte Adhesion and Diapedesis,Granulocyte Adhesion and Diapedesis
hsa-miR-146b-5p	miR-146a-5p (and other miRNAs w/seed GAGAACU)	466.318	Ingenuity Expert Findings	Experimentally Observed	IL1RAP	Acute Phase Response Signaling,Granulocyte Adhesion and Diapedesis,Hepatic Cholestasis,Hepatic Fibrosis / Hepatic Stellate Cell Activation,Hepatic Fibrosis Signaling Pathway,IL-1 Signaling,IL-10 Signaling,IL-6 Signaling,LPS/IL-1 Mediated Inhibition of RXR Function,LXR/RXR Activation,Osteoarthritis Pathway,p38 MAPK Signaling,PPAR Signaling,PPARŒ±/RXRŒ± Activation,Role of Macrophages, Fibroblasts a…
hsa-miR-431-5p	miR-431-5p (and other miRNAs w/seed GUCUUGC)	114.684	TarBase,miRecords	Experimentally Observed	RTL1
hsa-miR-424-5p	miR-16-5p (and other miRNAs w/seed AGCAGCA)	222.809	miRecords	Experimentally Observed	CARD8
hsa-miR-193a-5p	miR-193a-5p (miRNAs w/seed GGGUCUU)	269.762	Ingenuity Expert Findings	Experimentally Observed	PIK3R3	14-3-3-mediated Signaling,3-phosphoinositide Biosynthesis,Actin Cytoskeleton Signaling,Acute Myeloid Leukemia Signaling,Acute Phase Response Signaling,Adrenomedullin signaling pathway,Aldosterone Signaling in Epithelial Cells,AMPK Signaling,Amyotrophic Lateral Sclerosis Signaling,Angiopoietin Signaling,Antiproliferative Role of Somatostatin Receptor 2,Apelin Cardiomyocyte Signaling Pathway,Apelin…
hsa-miR-424-5p	miR-16-5p (and other miRNAs w/seed AGCAGCA)	222.809	miRecords	Experimentally Observed	GOLGA5
hsa-miR-424-5p	miR-16-5p (and other miRNAs w/seed AGCAGCA)	222.809	miRecords	Experimentally Observed	C2orf74
hsa-miR-424-5p	miR-16-5p (and other miRNAs w/seed AGCAGCA)	222.809	TarBase	Experimentally Observed	KPNA3	RAN Signaling,Role of NFAT in Regulation of the Immune Response,Role of PI3K/AKT Signaling in the Pathogenesis of Influenza
hsa-miR-193a-5p	miR-193a-5p (miRNAs w/seed GGGUCUU)	269.762	Ingenuity Expert Findings	Experimentally Observed	IL10	Activation of IRF by Cytosolic Pattern Recognition Receptors,Airway Inflammation in Asthma,Allograft Rejection Signaling,Altered T Cell and B Cell Signaling in Rheumatoid Arthritis,Autoimmune Thyroid Disease Signaling,Communication between Innate and Adaptive Immune Cells,Dendritic Cell Maturation,Differential Regulation of Cytokine Production in Intestinal Epithelial Cells by IL-17A and IL-17F,D…
hsa-miR-146b-5p	miR-146a-5p (and other miRNAs w/seed GAGAACU)	466.318	Ingenuity Expert Findings	Experimentally Observed	NOS2	Citrulline-Nitric Oxide Cycle,Colorectal Cancer Metastasis Signaling,Corticotropin Releasing Hormone Signaling,Endocannabinoid Cancer Inhibition Pathway,Endothelin-1 Signaling,Glucocorticoid Receptor Signaling,HIF1Œ± Signaling,IL-12 Signaling and Production in Macrophages,IL-17 Signaling,ILK Signaling,iNOS Signaling,LXR/RXR Activation,MIF Regulation of Innate Immunity,MSP-RON Signaling In Macroph…
hsa-miR-146b-5p	miR-146a-5p (and other miRNAs w/seed GAGAACU)	466.318	miRecords	Experimentally Observed	MR1	Antigen Presentation Pathway,Caveolar-mediated Endocytosis Signaling,Communication between Innate and Adaptive Immune Cells,CTLA4 Signaling in Cytotoxic T Lymphocytes,Cytotoxic T Lymphocyte-mediated Apoptosis of Target Cells,Dendritic Cell Maturation,Neuroinflammation Signaling Pathway,PD-1, PD-L1 cancer immunotherapy pathway,Phagosome Maturation,Protein Ubiquitination Pathway,Virus Entry via End…
hsa-miR-127-3p	miR-127-3p (miRNAs w/seed CGGAUCC)	1022.65	TarBase,miRecords	Experimentally Observed	RTL1
hsa-miR-424-5p	miR-16-5p (and other miRNAs w/seed AGCAGCA)	222.809	miRecords	Experimentally Observed	ANAPC16
hsa-miR-424-5p	miR-16-5p (and other miRNAs w/seed AGCAGCA)	222.809	miRecords	Experimentally Observed	MAP2K4	14-3-3-mediated Signaling,4-1BB Signaling in T Lymphocytes,Activation of IRF by Cytosolic Pattern Recognition Receptors,Acute Myeloid Leukemia Signaling,Acute Phase Response Signaling,Adrenomedullin signaling pathway,Agrin Interactions at Neuromuscular Junction,Antioxidant Action of Vitamin C,Apelin Endothelial Signaling Pathway,Apelin Liver Signaling Pathway,Apelin Pancreas Signaling Pathway,Apo…
hsa-miR-424-5p	miR-16-5p (and other miRNAs w/seed AGCAGCA)	222.809	miRecords	Experimentally Observed	VPS45
hsa-miR-146b-5p	miR-146a-5p (and other miRNAs w/seed GAGAACU)	466.318	Ingenuity Expert Findings	Experimentally Observed	DMBT1
hsa-miR-424-5p	miR-16-5p (and other miRNAs w/seed AGCAGCA)	222.809	miRecords	Experimentally Observed	CENPJ
hsa-miR-424-5p	miR-16-5p (and other miRNAs w/seed AGCAGCA)	222.809	miRecords	Experimentally Observed	ECHDC1	Ubiquinol-10 Biosynthesis (Eukaryotic)
hsa-miR-424-5p	miR-16-5p (and other miRNAs w/seed AGCAGCA)	222.809	Ingenuity Expert Findings	Experimentally Observed	OGT
hsa-miR-424-5p	miR-16-5p (and other miRNAs w/seed AGCAGCA)	222.809	miRecords	Experimentally Observed	UGP2	Colanic Acid Building Blocks Biosynthesis,Glycogen Biosynthesis II (from UDP-D-Glucose)
hsa-miR-185-5p	miR-185-5p (and other miRNAs w/seed GGAGAGA)	208.728	miRecords	Experimentally Observed	CORO2B
hsa-miR-146b-5p	miR-146a-5p (and other miRNAs w/seed GAGAACU)	466.318	Ingenuity Expert Findings	Experimentally Observed	SYT1	SNARE Signaling Pathway,Synaptogenesis Signaling Pathway
hsa-miR-146b-5p	miR-146a-5p (and other miRNAs w/seed GAGAACU)	466.318	miRecords	Experimentally Observed	IRF5	Systemic Lupus Erythematosus In B Cell Signaling Pathway
hsa-miR-424-5p	miR-16-5p (and other miRNAs w/seed AGCAGCA)	222.809	miRecords	Experimentally Observed	NT5DC1
hsa-miR-424-5p	miR-16-5p (and other miRNAs w/seed AGCAGCA)	222.809	miRecords	Experimentally Observed	SLC35A1
hsa-miR-185-5p	miR-185-5p (and other miRNAs w/seed GGAGAGA)	208.728	Ingenuity Expert Findings	Experimentally Observed	RHOA	Actin Cytoskeleton Signaling,Actin Nucleation by ARP-WASP Complex,Axonal Guidance Signaling,Breast Cancer Regulation by Stathmin1,Cardiac Hypertrophy Signaling,Cardiac Hypertrophy Signaling (Enhanced),CCR3 Signaling in Eosinophils,Chemokine Signaling,Cholecystokinin/Gastrin-mediated Signaling,Colorectal Cancer Metastasis Signaling,CXCR4 Signaling,Endocannabinoid Cancer Inhibition Pathway,Endocann…
hsa-miR-424-5p	miR-16-5p (and other miRNAs w/seed AGCAGCA)	222.809	miRecords	Experimentally Observed	CFL2	Actin Cytoskeleton Signaling,Axonal Guidance Signaling,B Cell Receptor Signaling,CCR3 Signaling in Eosinophils,CDC42 Signaling,Ephrin A Signaling,Ephrin B Signaling,Ephrin Receptor Signaling,Epithelial Adherens Junction Signaling,Estrogen Receptor Signaling,Germ Cell-Sertoli Cell Junction Signaling,ILK Signaling,Natural Killer Cell Signaling,PAK Signaling,Phagosome Formation,Pulmonary Healing Sig…
hsa-miR-29a-3p	miR-29b-3p (and other miRNAs w/seed AGCACCA)	10020.5	Ingenuity Expert Findings,miRecords	Experimentally Observed	Tpm1	Calcium Signaling
hsa-miR-424-5p	miR-16-5p (and other miRNAs w/seed AGCAGCA)	222.809	miRecords	Experimentally Observed	LDAH	Gustation Pathway
hsa-miR-185-5p	miR-185-5p (and other miRNAs w/seed GGAGAGA)	208.728	miRecords	Experimentally Observed	CCNE1	Antiproliferative Role of TOB in T Cell Signaling,Aryl Hydrocarbon Receptor Signaling,Cell Cycle Regulation by BTG Family Proteins,Cell Cycle: G1/S Checkpoint Regulation,Coronavirus Pathogenesis Pathway,Cyclins and Cell Cycle Regulation,DNA damage-induced 14-3-3œÉ Signaling,Endocannabinoid Cancer Inhibition Pathway,Estrogen-mediated S-phase Entry,GADD45 Signaling,Glioblastoma Multiforme Signaling…
hsa-miR-146b-5p	miR-146a-5p (and other miRNAs w/seed GAGAACU)	466.318	Ingenuity Expert Findings	Experimentally Observed	IFNB1	Activation of IRF by Cytosolic Pattern Recognition Receptors,Communication between Innate and Adaptive Immune Cells,Coronavirus Pathogenesis Pathway,Crosstalk between Dendritic Cells and Natural Killer Cells,Dendritic Cell Maturation,Glucocorticoid Receptor Signaling,IL-15 Production,Interferon Signaling,Necroptosis Signaling Pathway,Neuroinflammation Signaling Pathway,Retinoic acid Mediated Apop…
hsa-miR-424-5p	miR-16-5p (and other miRNAs w/seed AGCAGCA)	222.809	TarBase	Experimentally Observed	SERPINE2	p53 Signaling
hsa-miR-424-5p	miR-16-5p (and other miRNAs w/seed AGCAGCA)	222.809	TarBase	Experimentally Observed	PANX1	Gustation Pathway,Inflammasome pathway,Pyroptosis Signaling Pathway
hsa-miR-29a-3p	miR-29b-3p (and other miRNAs w/seed AGCACCA)	10020.5	Ingenuity Expert Findings	Experimentally Observed	SHROOM2
hsa-miR-424-5p	miR-16-5p (and other miRNAs w/seed AGCAGCA)	222.809	miRecords	Experimentally Observed	GOLPH3L
hsa-miR-185-5p	miR-185-5p (and other miRNAs w/seed GGAGAGA)	208.728	Ingenuity Expert Findings	Experimentally Observed	DDIT3	Adipogenesis pathway,Apelin Pancreas Signaling Pathway,Autophagy,Coronavirus Pathogenesis Pathway,EIF2 Signaling,Endocannabinoid Cancer Inhibition Pathway,Endoplasmic Reticulum Stress Pathway,Oxytocin In Brain Signaling Pathway,p38 MAPK Signaling,Unfolded protein response
hsa-miR-424-5p	miR-16-5p (and other miRNAs w/seed AGCAGCA)	222.809	TarBase	Experimentally Observed	UTP15
hsa-miR-29a-3p	miR-29b-3p (and other miRNAs w/seed AGCACCA)	10020.5	Ingenuity Expert Findings	Experimentally Observed	ARPC3	Actin Cytoskeleton Signaling,Actin Nucleation by ARP-WASP Complex,Axonal Guidance Signaling,CD28 Signaling in T Helper Cells,CDC42 Signaling,Clathrin-mediated Endocytosis Signaling,Ephrin Receptor Signaling,Epithelial Adherens Junction Signaling,FAK Signaling,FcŒ≥ Receptor-mediated Phagocytosis in Macrophages and Monocytes,fMLP Signaling in Neutrophils,Integrin Signaling,Phagosome Formation,RAC S…
hsa-miR-185-5p	miR-185-5p (and other miRNAs w/seed GGAGAGA)	208.728	Ingenuity Expert Findings	Experimentally Observed	VEGFC	Amyotrophic Lateral Sclerosis Signaling,Axonal Guidance Signaling,BEX2 Signaling Pathway,Bladder Cancer Signaling,Breast Cancer Regulation by Stathmin1,Clathrin-mediated Endocytosis Signaling,Colorectal Cancer Metastasis Signaling,Endocannabinoid Cancer Inhibition Pathway,eNOS Signaling,Ephrin Receptor Signaling,Estrogen Receptor Signaling,Hepatic Fibrosis / Hepatic Stellate Cell Activation,Hepat…
hsa-miR-146b-5p	miR-146a-5p (and other miRNAs w/seed GAGAACU)	466.318	Ingenuity Expert Findings	Experimentally Observed	CD1D	Dendritic Cell Maturation,Lipid Antigen Presentation by CD1
hsa-miR-146b-5p	miR-146a-5p (and other miRNAs w/seed GAGAACU)	466.318	Ingenuity Expert Findings	Experimentally Observed	IL10	Activation of IRF by Cytosolic Pattern Recognition Receptors,Airway Inflammation in Asthma,Allograft Rejection Signaling,Altered T Cell and B Cell Signaling in Rheumatoid Arthritis,Autoimmune Thyroid Disease Signaling,Communication between Innate and Adaptive Immune Cells,Dendritic Cell Maturation,Differential Regulation of Cytokine Production in Intestinal Epithelial Cells by IL-17A and IL-17F,D…
hsa-miR-424-5p	miR-16-5p (and other miRNAs w/seed AGCAGCA)	222.809	miRecords	Experimentally Observed	SLC35B3
hsa-miR-424-5p	miR-16-5p (and other miRNAs w/seed AGCAGCA)	222.809	TarBase	Experimentally Observed	IFRD1
hsa-miR-424-5p	miR-16-5p (and other miRNAs w/seed AGCAGCA)	222.809	miRecords	Experimentally Observed	PWWP2A
hsa-miR-29a-3p	miR-29b-3p (and other miRNAs w/seed AGCACCA)	10020.5	Ingenuity Expert Findings	Experimentally Observed	ADAMTS14	Axonal Guidance Signaling
hsa-miR-424-5p	miR-16-5p (and other miRNAs w/seed AGCAGCA)	222.809	miRecords	Experimentally Observed	RAB21
hsa-miR-29a-3p	miR-29b-3p (and other miRNAs w/seed AGCACCA)	10020.5	Ingenuity Expert Findings	Experimentally Observed	TGFBR1	Antiproliferative Role of TOB in T Cell Signaling,Cardiac Hypertrophy Signaling,Cardiac Hypertrophy Signaling (Enhanced),Chronic Myeloid Leukemia Signaling,CLEAR Signaling Pathway,Colorectal Cancer Metastasis Signaling,Coronavirus Pathogenesis Pathway,CREB Signaling in Neurons,Epithelial Adherens Junction Signaling,Factors Promoting Cardiogenesis in Vertebrates,FAK Signaling,FAT10 Cancer Signalin…
hsa-miR-146b-5p	miR-146a-5p (and other miRNAs w/seed GAGAACU)	466.318	miRecords	Experimentally Observed	TRIM14
hsa-miR-424-5p	miR-16-5p (and other miRNAs w/seed AGCAGCA)	222.809	miRecords	Experimentally Observed	CEP63
hsa-miR-424-5p	miR-16-5p (and other miRNAs w/seed AGCAGCA)	222.809	TarBase	Experimentally Observed	LAMTOR5	CLEAR Signaling Pathway,HOTAIR Regulatory Pathway
hsa-miR-424-5p	miR-16-5p (and other miRNAs w/seed AGCAGCA)	222.809	TarBase	Experimentally Observed	SRPRB
hsa-miR-181b-5p	miR-181a-5p (and other miRNAs w/seed ACAUUCA)	2138.36	miRecords	Experimentally Observed	AICDA	Primary Immunodeficiency Signaling,Salvage Pathways of Pyrimidine Deoxyribonucleotides,Salvage Pathways of Pyrimidine Ribonucleotides
hsa-miR-424-5p	miR-16-5p (and other miRNAs w/seed AGCAGCA)	222.809	Ingenuity Expert Findings	Experimentally Observed	MAPK3	14-3-3-mediated Signaling,4-1BB Signaling in T Lymphocytes,Actin Cytoskeleton Signaling,Acute Myeloid Leukemia Signaling,Acute Phase Response Signaling,Adrenomedullin signaling pathway,Agrin Interactions at Neuromuscular Junction,Aldosterone Signaling in Epithelial Cells,Amyloid Processing,Androgen Signaling,Antioxidant Action of Vitamin C,Antiproliferative Role of Somatostatin Receptor 2,Apelin …
hsa-miR-424-5p	miR-16-5p (and other miRNAs w/seed AGCAGCA)	222.809	Ingenuity Expert Findings	Experimentally Observed	SPI1	Acute Myeloid Leukemia Signaling,IL-12 Signaling and Production in Macrophages,Production of Nitric Oxide and Reactive Oxygen Species in Macrophages,Th1 and Th2 Activation Pathway,Th2 Pathway
hsa-miR-424-5p	miR-16-5p (and other miRNAs w/seed AGCAGCA)	222.809	TarBase	Experimentally Observed	DTD1
hsa-miR-424-5p	miR-16-5p (and other miRNAs w/seed AGCAGCA)	222.809	miRecords	Experimentally Observed	CDC14B	Protein Kinase A Signaling
hsa-miR-29a-3p	miR-29b-3p (and other miRNAs w/seed AGCACCA)	10020.5	TarBase,miRecords	Experimentally Observed	DNMT3A	DNA Methylation and Transcriptional Repression Signaling,Sumoylation Pathway
hsa-miR-181b-5p	miR-181a-5p (and other miRNAs w/seed ACAUUCA)	2138.36	miRecords	Experimentally Observed	NLK	Molecular Mechanisms of Cancer,Role of Macrophages, Fibroblasts and Endothelial Cells in Rheumatoid Arthritis,WNT/Œ≤-catenin Signaling
hsa-miR-146b-5p	miR-146a-5p (and other miRNAs w/seed GAGAACU)	466.318	miRecords	Experimentally Observed	POLE2	NER (Nucleotide Excision Repair, Enhanced Pathway)
hsa-miR-424-5p	miR-16-5p (and other miRNAs w/seed AGCAGCA)	222.809	Ingenuity Expert Findings	Experimentally Observed	CCNF	Role of OCT4 in Mammalian Embryonic Stem Cell Pluripotency
hsa-miR-424-5p	miR-16-5p (and other miRNAs w/seed AGCAGCA)	222.809	TarBase	Experimentally Observed	SEC24A
hsa-miR-485-3p	miR-485-3p (and other miRNAs w/seed UCAUACA)	170.175	miRecords	Experimentally Observed	NTRK3	Axonal Guidance Signaling,CLEAR Signaling Pathway,CREB Signaling in Neurons,Human Embryonic Stem Cell Pluripotency,IL-15 Production,Neurotrophin/TRK Signaling,NF-Œ∫B Signaling,PTEN Signaling,Sperm Motility,STAT3 Pathway,Thyroid Cancer Signaling
hsa-miR-424-5p	miR-16-5p (and other miRNAs w/seed AGCAGCA)	222.809	miRecords	Experimentally Observed	WIPF1	Actin Nucleation by ARP-WASP Complex,Axonal Guidance Signaling,CDC42 Signaling,Ephrin Receptor Signaling,FAK Signaling,Integrin Signaling,Leukocyte Extravasation Signaling,Natural Killer Cell Signaling,Phagosome Formation,Regulation of Actin-based Motility by Rho,Signaling by Rho Family GTPases
hsa-miR-181b-5p	miR-181a-5p (and other miRNAs w/seed ACAUUCA)	2138.36	miRecords	Experimentally Observed	NOTCH4	Epithelial Adherens Junction Signaling,Notch Signaling,Pulmonary Fibrosis Idiopathic Signaling Pathway,Pulmonary Healing Signaling Pathway,Regulation of the Epithelial-Mesenchymal Transition Pathway,Th1 and Th2 Activation Pathway,Th1 Pathway,Th2 Pathway
hsa-miR-424-5p	miR-16-5p (and other miRNAs w/seed AGCAGCA)	222.809	miRecords	Experimentally Observed	ACTR1A
hsa-miR-424-5p	miR-16-5p (and other miRNAs w/seed AGCAGCA)	222.809	miRecords	Experimentally Observed	CREBL2
hsa-miR-146b-5p	miR-146a-5p (and other miRNAs w/seed GAGAACU)	466.318	Ingenuity Expert Findings	Experimentally Observed	IL1RL2	Cardiac Hypertrophy Signaling (Enhanced),Dendritic Cell Maturation,FAK Signaling,Glucocorticoid Receptor Signaling,Granulocyte Adhesion and Diapedesis,Hepatic Cholestasis,Hepatic Fibrosis / Hepatic Stellate Cell Activation,Hepatic Fibrosis Signaling Pathway,IL-10 Signaling,IL-6 Signaling,LPS/IL-1 Mediated Inhibition of RXR Function,LXR/RXR Activation,Osteoarthritis Pathway,p38 MAPK Signaling,PI3K…
hsa-miR-424-5p	miR-16-5p (and other miRNAs w/seed AGCAGCA)	222.809	Ingenuity Expert Findings,miRecords	Experimentally Observed	NFIA	Aryl Hydrocarbon Receptor Signaling
hsa-miR-424-5p	miR-16-5p (and other miRNAs w/seed AGCAGCA)	222.809	Ingenuity Expert Findings	Experimentally Observed	KITLG	Acute Myeloid Leukemia Signaling,Hematopoiesis from Multipotent Stem Cells,Hematopoiesis from Pluripotent Stem Cells,Melanocyte Development and Pigmentation Signaling
hsa-miR-424-5p	miR-16-5p (and other miRNAs w/seed AGCAGCA)	222.809	TarBase	Experimentally Observed	IGF2R	CLEAR Signaling Pathway,CREB Signaling in Neurons,Estrogen Receptor Signaling,Glioma Signaling,NF-Œ∫B Signaling,PTEN Signaling,STAT3 Pathway
hsa-miR-29a-3p	miR-29b-3p (and other miRNAs w/seed AGCACCA)	10020.5	Ingenuity Expert Findings	Experimentally Observed	GAS7
hsa-miR-181b-5p	miR-181a-5p (and other miRNAs w/seed ACAUUCA)	2138.36	miRecords	Experimentally Observed	CDX2	Role of NANOG in Mammalian Embryonic Stem Cell Pluripotency,Role of OCT4 in Mammalian Embryonic Stem Cell Pluripotency,Transcriptional Regulatory Network in Embryonic Stem Cells
hsa-miR-424-5p	miR-16-5p (and other miRNAs w/seed AGCAGCA)	222.809	TarBase	Experimentally Observed	MLLT11
hsa-miR-424-5p	miR-16-5p (and other miRNAs w/seed AGCAGCA)	222.809	TarBase	Experimentally Observed	HARS1	tRNA Charging
hsa-miR-29a-3p	miR-29b-3p (and other miRNAs w/seed AGCACCA)	10020.5	miRecords	Experimentally Observed	SP1	Apelin Endothelial Signaling Pathway,Aryl Hydrocarbon Receptor Signaling,BAG2 Signaling Pathway,BER (Base Excision Repair) Pathway,ERB2-ERBB3 Signaling,Estrogen Receptor Signaling,Estrogen-Dependent Breast Cancer Signaling,FAK Signaling,Ferroptosis Signaling Pathway,Gap Junction Signaling,Hepatic Fibrosis Signaling Pathway,HER-2 Signaling in Breast Cancer,HMGB1 Signaling,Huntington's Disease Sign…
hsa-miR-181b-5p	miR-181a-5p (and other miRNAs w/seed ACAUUCA)	2138.36	miRecords	Experimentally Observed	TIMP3	Glioma Invasiveness Signaling,Inhibition of Matrix Metalloproteases,Leukocyte Extravasation Signaling,Oncostatin M Signaling,Osteoarthritis Pathway
hsa-miR-146b-5p	miR-146a-5p (and other miRNAs w/seed GAGAACU)	466.318	miRecords	Experimentally Observed	COL13A1	GP6 Signaling Pathway,Hepatic Fibrosis / Hepatic Stellate Cell Activation,Pulmonary Fibrosis Idiopathic Signaling Pathway,VDR/RXR Activation,Wound Healing Signaling Pathway
hsa-miR-146b-5p	miR-146a-5p (and other miRNAs w/seed GAGAACU)	466.318	Ingenuity Expert Findings	Experimentally Observed	IL12RB2	Cardiac Hypertrophy Signaling (Enhanced),FAK Signaling,Glucocorticoid Receptor Signaling,IL-12 Signaling and Production in Macrophages,IL-23 Signaling Pathway,Natural Killer Cell Signaling,PI3K/AKT Signaling,STAT3 Pathway,T Cell Exhaustion Signaling Pathway,T Helper Cell Differentiation,Th1 and Th2 Activation Pathway,Th1 Pathway,Th17 Activation Pathway,Th2 Pathway
hsa-miR-574-5p	miR-574-5p (miRNAs w/seed GAGUGUG)	107.752	Ingenuity Expert Findings	Experimentally Observed	SCAI
hsa-miR-146b-5p	miR-146a-5p (and other miRNAs w/seed GAGAACU)	466.318	Ingenuity Expert Findings	Experimentally Observed	CAMP	VDR/RXR Activation,White Adipose Tissue Browning Pathway
hsa-miR-10a-5p	miR-10a-5p (and other miRNAs w/seed ACCCUGU)	167.832	miRecords	Experimentally Observed	USF2
hsa-miR-10a-5p	miR-10a-5p (and other miRNAs w/seed ACCCUGU)	167.832	Ingenuity Expert Findings	Experimentally Observed	LINC00324
hsa-miR-10a-5p	miR-10a-5p (and other miRNAs w/seed ACCCUGU)	167.832	Ingenuity Expert Findings	Experimentally Observed	NF1	BER (Base Excision Repair) Pathway,Glioblastoma Multiforme Signaling,Molecular Mechanisms of Cancer,Senescence Pathway

## Sheet: Sheet1
		https://www.frontiersin.org/articles/10.3389/fonc.2021.728393/full							https://pubmed.ncbi.nlm.nih.gov/27280801/
hsa-miR-199b-5p	miR-199a-5p (and other miRNAs w/seed CCAGUGU)	478.885	TarBase,miRecords	Experimentally Observed	LAMC2	CDK5 Signaling,GP6 Signaling Pathway,Wound Healing Signaling Pathway
hsa-miR-199b-5p	miR-199a-5p (and other miRNAs w/seed CCAGUGU)	478.885	Ingenuity Expert Findings,TargetScan Human	Experimentally Observed,Moderate (predicted)	DYRK1A	IL-15 Production,Pyridoxal 5'-phosphate Salvage Pathway,Salvage Pathways of Pyrimidine Ribonucleotides,Sonic Hedgehog Signaling,Sperm Motility
hsa-miR-199b-5p	miR-199a-5p (and other miRNAs w/seed CCAGUGU)	478.885	Ingenuity Expert Findings,TargetScan Human,miRecords	Experimentally Observed,Moderate (predicted)	HIF1A	Adipogenesis pathway,Adrenomedullin signaling pathway,Apelin Adipocyte Signaling Pathway,Apelin Cardiomyocyte Signaling Pathway,Apelin Endothelial Signaling Pathway,Autophagy,BEX2 Signaling Pathway,Breast Cancer Regulation by Stathmin1,Circadian Rhythm Signaling,CLEAR Signaling Pathway,Coronavirus Pathogenesis Pathway,Endocannabinoid Cancer Inhibition Pathway,Erythropoietin Signaling Pathway,Estr…
hsa-miR-199b-5p	miR-199a-5p (and other miRNAs w/seed CCAGUGU)	478.885	TargetScan Human,miRecords	Experimentally Observed,Moderate (predicted)	SET	3-phosphoinositide Biosynthesis,3-phosphoinositide Degradation,D-myo-inositol (1,4,5,6)-Tetrakisphosphate Biosynthesis,D-myo-inositol (3,4,5,6)-tetrakisphosphate Biosynthesis,D-myo-inositol-5-phosphate Metabolism,Granzyme A Signaling,Superpathway of Inositol Phosphate Compounds,Transcriptional Regulatory Network in Embryonic Stem Cells
hsa-miR-199b-5p	miR-199a-5p (and other miRNAs w/seed CCAGUGU)	478.885	TargetScan Human,miRecords	Experimentally Observed,Moderate (predicted)	SIRT1	Adipogenesis pathway,AMPK Signaling,Autophagy,Circadian Rhythm Signaling,NAD Signaling Pathway,Osteoarthritis Pathway,p53 Signaling,Senescence Pathway,Sirtuin Signaling Pathway,Sumoylation Pathway,White Adipose Tissue Browning Pathway
hsa-miR-199b-5p	miR-199a-5p (and other miRNAs w/seed CCAGUGU)	478.885	Ingenuity Expert Findings,TargetScan Human	Experimentally Observed,Moderate (predicted)	ETS1	B Cell Receptor Signaling,ERK/MAPK Signaling,FAK Signaling,GM-CSF Signaling,HER-2 Signaling in Breast Cancer,HGF Signaling,ID1 Signaling Pathway,MSP-RON Signaling In Cancer Cells Pathway,Regulation Of The Epithelial Mesenchymal Transition By Growth Factors Pathway,Regulation of the Epithelial-Mesenchymal Transition Pathway,Renal Cell Carcinoma Signaling,Senescence Pathway,Sumoylation Pathway,Telo…
hsa-miR-199b-5p	miR-199a-5p (and other miRNAs w/seed CCAGUGU)	478.885	Ingenuity Expert Findings	Experimentally Observed	MYH9	Actin Cytoskeleton Signaling,Agranulocyte Adhesion and Diapedesis,Calcium Signaling,Cellular Effects of Sildenafil (Viagra),Dilated Cardiomyopathy Signaling Pathway,Hepatic Fibrosis / Hepatic Stellate Cell Activation,ILK Signaling,Oxytocin Signaling Pathway,Phagosome Formation,RHOGDI Signaling,SNARE Signaling Pathway,Tight Junction Signaling
		Chen et al., 2021		ront. Oncol., 31 August 2021			Rie Sato-Kunisada		Microrna		miR-199b-5p, which was up-regulated 2.6 times in the pancreas of the PPx treated group, significantly enhanced the proliferation of β-cells when its precursor was over-expressed. Target genes of miR-199b-5p were investigated and Mixed lineage kinase-3 (MLK3)
				Sec. Gastrointestinal Cancers					. 2016;5(1):57-65		MiR-199b-5p can significantly promote GC cell proliferation and migration in vitro and in vivo. Western blot showed that miR-199b-5p could promote the EMT process of GC. HHIP has been proved to be a target of miR-199b-5p
				Volume 11 - 2021
hsa-miR-199a-3p	miR-199a-3p (and other miRNAs w/seed CAGUAGU)	9101.29	TargetScan Human,miRecords	Experimentally Observed,Moderate (predicted)	MTOR	Acute Myeloid Leukemia Signaling,Acute Phase Response Signaling,AMPK Signaling,Apelin Endothelial Signaling Pathway,Autophagy,B Cell Receptor Signaling,BEX2 Signaling Pathway,Breast Cancer Regulation by Stathmin1,Cardiac Hypertrophy Signaling,Cardiac Hypertrophy Signaling (Enhanced),Circadian Rhythm Signaling,CLEAR Signaling Pathway,CNTF Signaling,Dilated Cardiomyopathy Signaling Pathway,EGF Sign…
hsa-miR-199a-3p	miR-199a-3p (and other miRNAs w/seed CAGUAGU)	9101.29	Ingenuity Expert Findings,TargetScan Human	Experimentally Observed,Moderate (predicted)	CD44	Glioma Invasiveness Signaling,HIPPO signaling,HOTAIR Regulatory Pathway,Leukocyte Extravasation Signaling,Ovarian Cancer Signaling,RAC Signaling,RHOGDI Signaling,Semaphorin Neuronal Repulsive Signaling Pathway,Systemic Lupus Erythematosus In T Cell Signaling Pathway,Tumor Microenvironment Pathway,WNT/Œ≤-catenin Signaling
hsa-miR-199a-3p	miR-199a-3p (and other miRNAs w/seed CAGUAGU)	9101.29	Ingenuity Expert Findings,TargetScan Human	Experimentally Observed,Moderate (predicted)	FN1	Actin Cytoskeleton Signaling,Acute Phase Response Signaling,Agranulocyte Adhesion and Diapedesis,CSDE1 Signaling Pathway,Hepatic Fibrosis / Hepatic Stellate Cell Activation,ID1 Signaling Pathway,ILK Signaling,Osteoarthritis Pathway,Phagosome Formation,Pulmonary Fibrosis Idiopathic Signaling Pathway,Role of Macrophages, Fibroblasts and Endothelial Cells in Rheumatoid Arthritis,Tumor Microenvironme…
hsa-miR-199a-3p	miR-199a-3p (and other miRNAs w/seed CAGUAGU)	9101.29	Ingenuity Expert Findings	Experimentally Observed	PRDX6	Antioxidant Action of Vitamin C,Apelin Adipocyte Signaling Pathway,Atherosclerosis Signaling,Eicosanoid Signaling,Endothelin-1 Signaling,Glutathione Redox Reactions I,Heparan Sulfate Biosynthesis,Heparan Sulfate Biosynthesis (Late Stages),Neurovascular Coupling Signaling Pathway,Oxytocin In Brain Signaling Pathway,Phagosome Formation,Phagosome Maturation,Phospholipases,Role of MAPK Signaling in I…
hsa-miR-199a-3p	miR-199a-3p (and other miRNAs w/seed CAGUAGU)	9101.29	Ingenuity Expert Findings	Experimentally Observed	CREB1	AMPK Signaling,ATM Signaling,Autophagy,B Cell Receptor Signaling,BMP signaling pathway,Breast Cancer Regulation by Stathmin1,Calcium Signaling,cAMP-mediated signaling,Cardiac Hypertrophy Signaling,Circadian Rhythm Signaling,CLEAR Signaling Pathway,Corticotropin Releasing Hormone Signaling,CREB Signaling in Neurons,Dendritic Cell Maturation,Dopamine-DARPP32 Feedback in cAMP Signaling,Endocannabino…
hsa-miR-199a-3p	miR-199a-3p (and other miRNAs w/seed CAGUAGU)	9101.29	miRecords	Experimentally Observed	SMAD1	Adipogenesis pathway,BMP signaling pathway,Cardiomyocyte Differentiation via BMP Receptors,Factors Promoting Cardiogenesis in Vertebrates,HIPPO signaling,Human Embryonic Stem Cell Pluripotency,ID1 Signaling Pathway,Iron homeostasis signaling pathway,Molecular Mechanisms of Cancer,Mouse Embryonic Stem Cell Pluripotency,Osteoarthritis Pathway,Pulmonary Healing Signaling Pathway,RAR Activation,Role …
	https://www.nature.com/articles/s42003-021-01952-2					miR-199-3p has the ability to enhance myogenic differentiation and muscle regeneration								have potential as a novel RNA therapeutic for DMD as well as age-related diseases.
	Masashi Fukuoka		Communications Biology volume 4, Article number: 427 (2021)
	https://www.ncbi.nlm.nih.gov/pmc/articles/PMC6446055/
hsa-miR-134-5p	miR-3118 (and other miRNAs w/seed GUGACUG)	214.496	TarBase,miRecords	Experimentally Observed	NR5A2	FXR/RXR Activation,Hepatic Cholestasis,LPS/IL-1 Mediated Inhibition of RXR Function,Role of OCT4 in Mammalian Embryonic Stem Cell Pluripotency,WNT/Œ≤-catenin Signaling
hsa-miR-134-5p	miR-3118 (and other miRNAs w/seed GUGACUG)	214.496	TarBase,miRecords	Experimentally Observed	LIMK1	Actin Cytoskeleton Signaling,Axonal Guidance Signaling,CCR3 Signaling in Eosinophils,CDC42 Signaling,Chemokine Signaling,Death Receptor Signaling,Ephrin A Signaling,Ephrin B Signaling,Ephrin Receptor Signaling,Epithelial Adherens Junction Signaling,Estrogen Receptor Signaling,Germ Cell-Sertoli Cell Junction Signaling,IL-8 Signaling,Natural Killer Cell Signaling,PAK Signaling,Phagosome Formation,P…
hsa-miR-134-5p	miR-3118 (and other miRNAs w/seed GUGACUG)	214.496	TarBase,miRecords	Experimentally Observed	NANOG	Embryonic Stem Cell Differentiation into Cardiac Lineages,FAK Signaling,Human Embryonic Stem Cell Pluripotency,ID1 Signaling Pathway,Mouse Embryonic Stem Cell Pluripotency,PI3K/AKT Signaling,Role of NANOG in Mammalian Embryonic Stem Cell Pluripotency,Role of OCT4 in Mammalian Embryonic Stem Cell Pluripotency,Transcriptional Regulatory Network in Embryonic Stem Cells
hsa-miR-134-5p	miR-3118 (and other miRNAs w/seed GUGACUG)	214.496	TargetScan Human,miRecords	Experimentally Observed,Moderate (predicted)	GNAO1	AMPK Signaling,Androgen Signaling,Apelin Endothelial Signaling Pathway,Apelin Muscle Signaling Pathway,Axonal Guidance Signaling,cAMP-mediated signaling,Cardiac Hypertrophy Signaling,Cardiac Œ≤-adrenergic Signaling,CCR3 Signaling in Eosinophils,CCR5 Signaling in Macrophages,Colorectal Cancer Metastasis Signaling,Corticotropin Releasing Hormone Signaling,CREB Signaling in Neurons,CXCR4 Signaling,E…
Ying Wang et al 2016		ur findings revealed that miR-134-5p was a novel regulator in vascular remodeling and pathological progress of TAD via targeting STAT5B/ITGB1 expression.
		https://pubs.rsc.org/en/content/articlelanding/2019/ra/c9ra02816a
hsa-miR-377-3p	miR-377-3p (miRNAs w/seed UCACACA)	36.896	Ingenuity Expert Findings	Experimentally Observed	TEAD1	HIPPO signaling
Jian Yuan 2019		These findings show that miR-377-3p negatively regulates tumor growth in malignant melanoma,
hsa-miR-127-3p	miR-127-3p (miRNAs w/seed CGGAUCC)	1022.65	miRecords	Experimentally Observed	BCL6	B Cell Receptor Signaling,IL-7 Signaling Pathway,Systemic Lupus Erythematosus In T Cell Signaling Pathway,T Cell Exhaustion Signaling Pathway,T Helper Cell Differentiation
hsa-miR-127-3p	miR-127-3p (miRNAs w/seed CGGAUCC)	1022.65	miRecords	Experimentally Observed	XBP1	Adipogenesis pathway,Endoplasmic Reticulum Stress Pathway,Unfolded protein response
hsa-miR-382-5p	miR-382-5p (miRNAs w/seed AAGUUGU)	424.758	miRecords	Experimentally Observed	VIM	14-3-3-mediated Signaling,CSDE1 Signaling Pathway,Endocannabinoid Cancer Inhibition Pathway,HIF1Œ± Signaling,HOTAIR Regulatory Pathway,ID1 Signaling Pathway,ILK Signaling,MSP-RON Signaling In Cancer Cells Pathway,Pulmonary Fibrosis Idiopathic Signaling Pathway,Regulation Of The Epithelial Mesenchymal Transition By Growth Factors Pathway,Signaling by Rho Family GTPases,Wound Healing Signaling Path…
hsa-miR-382-5p	miR-382-5p (miRNAs w/seed AAGUUGU)	424.758	miRecords	Experimentally Observed	SEPTIN3	RHOA Signaling,Signaling by Rho Family GTPases
hsa-miR-382-5p	miR-382-5p (miRNAs w/seed AAGUUGU)	424.758	miRecords	Experimentally Observed	CAPN8	Amyloid Processing,Amyotrophic Lateral Sclerosis Signaling,Apoptosis Signaling,FAK Signaling,Huntington's Disease Signaling,Integrin Signaling,Necroptosis Signaling Pathway,nNOS Signaling in Neurons,Regulation of Cellular Mechanics by Calpain Protease,Senescence Pathway
hsa-miR-193a-5p	miR-193a-5p (miRNAs w/seed GGGUCUU)	269.762	Ingenuity Expert Findings	Experimentally Observed	IL2RG	Cardiac Hypertrophy Signaling (Enhanced),Crosstalk between Dendritic Cells and Natural Killer Cells,FAK Signaling,Glucocorticoid Receptor Signaling,ICOS-ICOSL Signaling in T Helper Cells,IL-15 Signaling,IL-2 Signaling,IL-4 Signaling,IL-7 Signaling Pathway,IL-9 Signaling,p70S6K Signaling,PD-1, PD-L1 cancer immunotherapy pathway,PI3K/AKT Signaling,Primary Immunodeficiency Signaling,Role of JAK1 and…
hsa-miR-193a-5p	miR-193a-5p (miRNAs w/seed GGGUCUU)	269.762	Ingenuity Expert Findings	Experimentally Observed	MTOR	Acute Myeloid Leukemia Signaling,Acute Phase Response Signaling,AMPK Signaling,Apelin Endothelial Signaling Pathway,Autophagy,B Cell Receptor Signaling,BEX2 Signaling Pathway,Breast Cancer Regulation by Stathmin1,Cardiac Hypertrophy Signaling,Cardiac Hypertrophy Signaling (Enhanced),Circadian Rhythm Signaling,CLEAR Signaling Pathway,CNTF Signaling,Dilated Cardiomyopathy Signaling Pathway,EGF Sign…
hsa-miR-193a-5p	miR-193a-5p (miRNAs w/seed GGGUCUU)	269.762	Ingenuity Expert Findings	Experimentally Observed	Ccl6	Agranulocyte Adhesion and Diapedesis,Granulocyte Adhesion and Diapedesis
hsa-miR-193a-5p	miR-193a-5p (miRNAs w/seed GGGUCUU)	269.762	Ingenuity Expert Findings	Experimentally Observed	PIK3R3	14-3-3-mediated Signaling,3-phosphoinositide Biosynthesis,Actin Cytoskeleton Signaling,Acute Myeloid Leukemia Signaling,Acute Phase Response Signaling,Adrenomedullin signaling pathway,Aldosterone Signaling in Epithelial Cells,AMPK Signaling,Amyotrophic Lateral Sclerosis Signaling,Angiopoietin Signaling,Antiproliferative Role of Somatostatin Receptor 2,Apelin Cardiomyocyte Signaling Pathway,Apelin…
hsa-miR-193a-5p	miR-193a-5p (miRNAs w/seed GGGUCUU)	269.762	Ingenuity Expert Findings	Experimentally Observed	IL10	Activation of IRF by Cytosolic Pattern Recognition Receptors,Airway Inflammation in Asthma,Allograft Rejection Signaling,Altered T Cell and B Cell Signaling in Rheumatoid Arthritis,Autoimmune Thyroid Disease Signaling,Communication between Innate and Adaptive Immune Cells,Dendritic Cell Maturation,Differential Regulation of Cytokine Production in Intestinal Epithelial Cells by IL-17A and IL-17F,D…
hsa-miR-214-3p	miR-214-3p (and other miRNAs w/seed CAGCAGG)	111.242	Ingenuity Expert Findings,TarBase,TargetScan Human,miRecords	Experimentally Observed,Moderate (predicted)	PTEN	3-phosphoinositide Biosynthesis,3-phosphoinositide Degradation,Autophagy,B Cell Receptor Signaling,BEX2 Signaling Pathway,Cancer Drug Resistance By Drug Efflux,Cardiac Hypertrophy Signaling (Enhanced),CSDE1 Signaling Pathway,D-myo-inositol (1,3,4)-trisphosphate Biosynthesis,D-myo-inositol (1,4,5,6)-Tetrakisphosphate Biosynthesis,D-myo-inositol (3,4,5,6)-tetrakisphosphate Biosynthesis,D-myo-inosit…
hsa-miR-214-3p	miR-214-3p (and other miRNAs w/seed CAGCAGG)	111.242	Ingenuity Expert Findings	Experimentally Observed	ATF4	AMPK Signaling,ATM Signaling,Autophagy,B Cell Receptor Signaling,Breast Cancer Regulation by Stathmin1,Calcium Signaling,cAMP-mediated signaling,Circadian Rhythm Signaling,CLEAR Signaling Pathway,Coronavirus Pathogenesis Pathway,Corticotropin Releasing Hormone Signaling,CREB Signaling in Neurons,Dendritic Cell Maturation,Dopamine-DARPP32 Feedback in cAMP Signaling,EIF2 Signaling,Endocannabinoid C…
hsa-miR-214-3p	miR-214-3p (and other miRNAs w/seed CAGCAGG)	111.242	miRecords	Experimentally Observed	FGF16	Actin Cytoskeleton Signaling,Airway Pathology in Chronic Obstructive Pulmonary Disease,Bladder Cancer Signaling,Cardiac Hypertrophy Signaling (Enhanced),Clathrin-mediated Endocytosis Signaling,FGF Signaling,Regulation Of The Epithelial Mesenchymal Transition By Growth Factors Pathway,Regulation of the Epithelial-Mesenchymal Transition Pathway,Tumor Microenvironment Pathway
has-6812-3p
hsa-miR-3154
hsa-miR-6769a-3p
	Ying-Zhi Liang, 2020				https://pubmed.ncbi.nlm.nih.gov/29341487/
Four miRNAs (miR-142-3p, miR-155, miR-21, and miR-34c-5p) were dysregulated in patients with T2DM
whereas five miRNAs (miR-146a, miR-199a-3p, miR-200b, miR-29b and miR-30e) were dysregulated in animal models of diabetes.
In addition, two dysregulated miRNAs (miR-146a and miR-21) were highly cornea specific and heart specific.
In sensitivity analysis, only miR-155 was still significantly dysregulated after removing studies with small sample sizes.
	Agnieszka Zmyslowska 2022				https://pubmed.ncbi.nlm.nih.gov/36506055/
We found eight miRNAs (miR-30a-5p, miR-92b-3p, miR-99a-5p, miR-122-5p, miR-192-5p, miR-193a-5p, miR-199a-3p and miR-205-5p)
that significantly correlated with at least of the analyzed clinical variables representing an association with the course of the diseases.
