# Supplementary material for: MicroRNA and Protein Cargos of Human Limbal Epithelial Cell-Derived Exosomes and Their Regulatory Roles in Limbal Stromal Cells of Diabetic and Non-Diabetic Corneas
Source: Cells. 2023 Oct 25;12(21):2524. doi: 10.3390/cells12212524 (PMC10649916; doi:10.3390/cells12212524)
Supplement: Supplementary file 1 [file cells-12-02524-s001.zip › Supplementary Data/Supplementary Dataset S4.xlsx]

## Sheet: Sheet1
UniprotID	Protein Functional Name	Name	Localization	DM_1822p3_1	DM_1829p3_1	DM_1907p3_1	DM_1936p3_1	DM_19033p3_1	N_1938p3_1	N_1953p3_1	N_2012p3_1	N_2014p3_1	N_2018p3_1	DM_Mean	N_Mean	FC	Log2FC	pValue (nominal)	FDR	IncludedVolcano	OLD-Log2FC	OLDpValue	OLD-FDR
Q9HC35	Echinoderm microtubule-associated protein-like 4	EMAL4	Cytoplasm	0.451851	0.286981	0.0515794	0.55777	0.648717	1.67246	1.80586	1.7244	1.41076	1.33332	0.39938	1.58936	0.180675	-2.46853	2.84e-05	0.02632	Y	-2.0946	0.00013021	0.015533
P61009	Signal peptidase complex subunit 3	SPCS3	Endoplasmic Reticulum	0.273331	0.348584	0.712858	0.0871646	0.724416	1.64971	1.69547	1.4916	1.35848	1.45874	0.429271	1.5308	0.166469	-2.58668	4.97e-05	0.02632	Y	-2.2489	0.00076055	0.028863
Q96GG9	DCN1-like protein 1	DCNL1	Cytoplasm	0.0749214	0.0955488	0.14789	0.0238923	0.109617	0.308131	0.385245	0.324007	0.276505	0.320869	0.0903738	0.322951	0.15241	-2.71397	2.58e-05	0.02632	Y	Filtered	Filtered	Filtered
Q13564	NEDD8-activating enzyme E1 regulatory subunit	ULA1	Cytoplasm	0.211081	0.170075	0.0498248	0.0425279	0.151068	0.422099	0.400507	0.42524	0.375695	0.385976	0.124915	0.401903	0.168914	-2.56564	4.7e-05	0.02632	Y	Filtered	Filtered	Filtered
P07900	Heat shock protein HSP 90-alpha	HS90A	Cytoplasm/Exosome	20.2898	18.4403	24.1591	19.9283	27.2093	47.8188	45.5605	43.7893	42.2696	35.6332	22.0054	43.0143	0.33292	-1.58675	4.25e-05	0.02632	Y	Filtered	Filtered	Filtered
P18085	ADP-ribosylation factor 4	ARF4	Cytoplasm/Exosome	5.28789	1.72972	2.53367	4.8972	3.16838	7.96324	10.6518	10.8245	9.93121	10.5043	3.52337	9.97501	0.243309	-2.03914	6.98e-05	0.027536	Y	-1.542	2.7e-05	0.014361
Q9BQA1	Methylosome protein 50	MEP50	Cytoplasm	0.189629	0.109872	0.160939	0.15096	0.130427	0.407657	0.511558	0.5416	0.548261	0.34059	0.148365	0.469933	0.201308	-2.31253	7.28e-05	0.027536	Y	Filtered	Filtered	Filtered
P83731	60S ribosomal protein L24	RL24	Cytoplasm/Exosome	2.55981	1.76443	2.84603	2.20601	2.86023	6.7407	6.51912	5.1415	4.63661	6.82661	2.4473	5.97291	0.262856	-1.92765	0.00010409	0.033438	Y	-1.5562	0.00019457	0.018645
P01023	Alpha-2-macroglobulin	A2MG	Cytoplasm/Exosome	0.96681	1.31981	1.46507	1.14545	1.81334	2.51483	2.37918	2.27272	2.63296	2.78792	1.3421	2.51752	0.327746	-1.60935	0.00012628	0.033438	Y	Filtered	Filtered	Filtered
P46781	40S ribosomal protein S9	RS9	Cytoplasm/Exosome	10.1689	13.8544	9.91405	10.6532	11.2179	16.7433	17.8027	16.6281	17.1412	19.9596	11.1617	17.655	0.375439	-1.41335	0.00012032	0.033438	Y	Filtered	Filtered	Filtered
Q6P9B6	MTOR-associated protein MEAK7	MEAK7	Cytoplasm	24.969	15.9444	16.9233	19.9304	15.1254	4.63659	7.6796	0.677014	5.21184	3.86794	18.5785	4.4146	2.65743	1.41003	0.00015568	0.034353	Y	2.251	0.00036427	0.021539
P36957	Dihydrolipoyllysine-residue succinyltransferase component of 2-oxoglutarate dehydrogenase complex, mitochondrial	ODO2	Mitochondria	0.103825	0.13241	0.0387904	0.0331095	0.167952	0.534108	0.42571	0.381796	0.383038	0.301162	0.0952174	0.405163	0.123818	-3.0137	0.00015134	0.034353	Y	Filtered	Filtered	Filtered
P62937	Peptidyl-prolyl cis-trans isomerase A	PPIA	Cytoplasm/Exosome	38.8252	24.5389	41.19	33.1911	28.0328	63.1525	57.634	60.9015	55.2604	74.846	33.1556	62.3589	0.345466	-1.53338	0.00023065	0.046982	Y	Filtered	Filtered	Filtered
Q8IWB7	WD repeat and FYVE domain-containing protein 1	WDFY1	Cytoplasm	2.37944	3.30137	3.41365	2.85461	2.9243	1.71061	1.64659	2.10777	1.56284	1.63348	2.97467	1.73226	1.04461	0.0629651	0.00032391	0.061265	Y	Filtered	Filtered	Filtered
P16144	Integrin beta-4	ITB4	Cytoplasm/Exosome	25.4901	29.8493	23.2642	28.7337	19.7239	7.16889	7.87879	2.07751	15.5824	10.932	25.4123	8.72793	1.57651	0.65673	0.00041677	0.073574	Y	1.7337	8.56e-05	0.014361
P54105	Methylosome subunit pICln	ICLN	Cytoplasm	0.117222	0.0694078	0.16086	0.0867782	0.143308	0.207733	0.255088	0.275925	0.257015	0.206384	0.115515	0.240429	0.312126	-1.6798	0.00047908	0.074624	Y	Filtered	Filtered	Filtered
Q8N0X4	Citramalyl-CoA lyase, mitochondrial	CLYBL	Mitochondria	0.394808	0.281075	0.411715	0.0702837	0.306327	0.732462	0.749616	0.852213	1.06351	1.20491	0.292842	0.920542	0.182231	-2.45616	0.00046932	0.074624	Y	Filtered	Filtered	Filtered
P27348	14-3-3 protein theta	1433T	Cytoplasm/Exosome	3.27694	4.05152	3.49538	1.49206	3.53717	6.15541	6.43114	7.24083	9.52396	8.94525	3.17061	7.65932	0.243242	-2.03953	0.00051947	0.07642	Y	Filtered	Filtered	Filtered
Q9UKN8	General transcription factor 3C polypeptide 4	TF3C4	Nucleus	7.66167	2.17519	13.2647	4.07785	6.63211	26.8965	24.7217	14.5674	22.552	23.0608	6.76231	22.3597	0.202423	-2.30455	0.00055	0.076653	Y	-1.8113	7.82e-05	0.014361
Q06203	Amidophosphoribosyltransferase	PUR1	Cytoplasm	0.691488	0.0918227	0.134501	0.0229606	0.580607	1.1696	1.61559	1.65959	1.56219	0.936841	0.304276	1.38876	0.179857	-2.47508	0.00059539	0.07883	Y	-2.0855	7.02e-05	0.014361
P28482	Mitogen-activated protein kinase 1	MK01	Cytoplasm	4.08973	2.69551	5.81368	3.23912	3.6058	7.58891	9.60013	8.04336	7.72808	6.14887	3.88877	7.82187	0.321733	-1.63607	0.00089338	0.080925	Y	-1.0461	4.53e-05	0.014361
P08238	Heat shock protein HSP 90-beta	HS90B	Cytoplasm/Exosome	11.7666	3.33098	12.2619	9.96215	13.3867	20.318	18.2198	22.8718	25.3644	21.4567	10.1416	21.6461	0.329636	-1.60105	0.00069707	0.080925	Y	-1.1547	5.28e-05	0.014361
P26640	Valine--tRNA ligase	SYVC	Cytoplasm	12.9635	4.83929	12.6436	14.5895	16.1833	22.9446	23.1109	24.9406	31.6384	23.9055	12.2438	25.308	0.3323	-1.58944	0.00088326	0.080925	Y	-1.0752	9.04e-05	0.014361
P61962	DDB1- and CUL4-associated factor 7	DCAF7	Cytoplasm	1.84594	1.60836	1.96775	1.77289	1.4381	0.488768	0.385841	0.97397	0.612972	1.28746	1.72661	0.749802	1.43643	0.522485	0.00091683	0.080925	Y	1.26	0.0002171	0.019165
Q9H0E2	Toll-interacting protein	TOLIP	Cytoplasm/Exosome	10.8471	19.1786	13.344	15.6611	11.5538	7.53947	5.22373	6.30787	3.69405	4.71918	14.117	5.49686	1.53005	0.613576	0.00080651	0.080925	Y	1.2695	0.00052852	0.026244
Q8IW45	ATP-dependent -NADH-hydrate dehydratase	NNRD	Mitochondria	0.128807	0.0589283	0.198091	0.073676	0.138917	0.408059	0.31965	0.272334	0.259588	0.29241	0.119684	0.310408	0.258282	-1.95298	0.00077301	0.080925	Y	Filtered	Filtered	Filtered
Q99471	Prefoldin subunit 5	PFD5	Cytoplasm	0.0491697	0.0107223	0.0879864	0.0134057	0.0523332	0.295378	0.361402	0.237466	0.197241	0.158	0.0427235	0.249898	0.120726	-3.05019	0.00068212	0.080925	Y	Filtered	Filtered	Filtered
Q9H9E3	Conserved oligomeric Golgi complex subunit 4	COG4	Cytoplasm	0.0164466	0.0208264	0.0345623	0.00520771	0.0184989	0.0663887	0.0794197	0.065237	0.0836401	0.0387436	0.0191084	0.0666858	0.148781	-2.74874	0.00082356	0.080925	Y	Filtered	Filtered	Filtered
Q7L1Q6	Basic leucine zipper and W2 domain-containing protein 1	BZW1	Cytoplasm	0.103031	0.0619133	0.0906897	0.0154816	0.0898317	0.33424	0.444134	0.157921	0.414771	0.359736	0.0721895	0.34216	0.125528	-2.99392	0.00087194	0.080925	Y	Filtered	Filtered	Filtered
Q9Y2H1	Serine/threonine-protein kinase 38-like	ST38L	Cytoplasm	0.471908	0.189955	0.278244	0.253029	0.559937	0.805636	0.695462	0.775554	0.815981	0.666757	0.350615	0.751878	0.331344	-1.5936	0.00077921	0.080925	Y	Filtered	Filtered	Filtered
P02647	Apolipoprotein A-I	APOA1	Cytoplasm/Exosome	2.46994	2.29556	2.99293	1.88639	3.50747	6.09178	5.19439	6.28362	3.96023	4.71165	2.63046	5.24833	0.335852	-1.5741	0.00096116	0.082101	Y	Filtered	Filtered	Filtered
P09525	Annexin A4	ANXA4	Cytoplasm/Exosome	53.6393	43.1524	52.7087	76.3461	54.2962	27.8212	33.3334	23.1616	21.8653	13.71	56.0285	23.9783	1.52892	0.612511	0.001011	0.083658	Y	1.3735	0.00027045	0.020464
O95299	NADH dehydrogenase [ubiquinone] 1 alpha subcomplex subunit 10, mitochondrial	NDUAA	Mitochondria	0.601199	0.340496	0.498754	0.0851422	0.69769	1.11919	0.91468	1.19797	1.02993	0.946154	0.444656	1.04159	0.282252	-1.82494	0.0010799	0.08608	Y	-1.0856	0.0095229	0.090071
P49795	Regulator of G-protein signaling 19	RGS19	Golgi Apparatus	0.864322	1.14695	0.975285	1.41368	0.581942	0.237496	0.379027	0.362148	0.247509	0.150923	0.996435	0.275421	2.15995	1.111	0.0011053	0.08608	Y	Filtered	Filtered	Filtered
P34932	Heat shock 70 kDa protein 4	HSP74	Cytoplasm/Exosome	21.8913	23.3683	34.9101	21.68	32.0305	42.1009	40.7587	45.3356	46.626	37.6444	26.776	42.4931	0.395394	-1.33864	0.0012168	0.092062	Y	Filtered	Filtered	Filtered
P62906	60S ribosomal protein L10a	RL10A	Cytoplasm/Exosome	9.00102	12.6701	12.1254	5.78016	12.8803	18.3882	19.8178	17.3369	20.2866	15.6038	10.4914	18.2867	0.344111	-1.53905	0.0012969	0.095395	Y	Filtered	Filtered	Filtered
Q9Y3A6	Transmembrane emp24 domain-containing protein 5	TMED5	Endoplasmic Reticulum	0.319492	0.160701	0.0470785	0.200919	0.0285482	0.754855	0.647186	0.477258	0.354781	0.600752	0.151348	0.566966	0.157363	-2.66784	0.0014337	0.1026	Y	Filtered	Filtered	Filtered
P07355	Annexin A2	ANXA2	Cytoplasm/Exosome	87.0126	114.088	128.728	185.298	105.182	49.1176	50.7358	31.4635	41.2589	44.0797	124.062	43.3311	1.70871	0.772911	0.0014892	0.10317	Y	1.5136	0.00012224	0.015533
O15382	Branched-chain-amino-acid aminotransferase, mitochondrial	BCAT2	Mitochondria	0.00302232	0.0963606	3.70596	0.00481906	2.11012	7.67157	6.19928	4.91	4.88006	4.55396	1.18406	5.64297	0.136293	-2.87521	0.0015195	0.10317	Y	-2.3502	0.00059168	0.027358
P35606	Coatomer subunit beta'	COPB2	Cytoplasm	5.79882	6.56274	5.31829	5.32638	6.0201	15.6848	15.1142	10.0411	12.2657	8.56394	5.80527	12.3339	0.292091	-1.77551	0.0016566	0.10602	Y	-1.1718	0.00019947	0.018645
P30305	M-phase inducer phosphatase 2	MPIP2	Cytoplasm	1.26538	0.545007	1.74395	0.881773	1.35012	4.03519	4.22338	3.4885	3.2853	1.7881	1.15725	3.36409	0.238949	-2.06523	0.0016817	0.10602	Y	-1.7652	0.00025132	0.02042
P61513	60S ribosomal protein L37a	RL37A	Cytoplasm/Exosome	2.35866	1.81311	2.65583	2.65808	2.9808	3.51898	4.43554	4.02886	3.42474	3.49813	2.49329	3.78125	0.41977	-1.25233	0.0016547	0.10602	Y	Filtered	Filtered	Filtered
Q9UN37	Vacuolar protein sorting-associated protein 4A	VPS4A	Cytoplasm/Exosome	4.03768	2.9333	3.43057	4.86438	4.60318	10.9714	9.40428	7.49982	6.64714	6.55942	3.97382	8.21641	0.327593	-1.61002	0.0018439	0.11355	Y	-1.0932	0.0010782	0.032326
Q13835	Plakophilin-1	PKP1	Cytoplasm	0.855544	1.01966	1.62818	1.61568	1.26381	0.32415	0.440181	0.794762	0.417712	0.496743	1.27657	0.49471	1.63215	0.706769	0.002065	0.12054	Y	1.2395	0.00025702	0.02042
Q15678	Tyrosine-protein phosphatase non-receptor type 14	PTN14	Cytoplasm	0.000710116	0.0226407	0.0713522	0.0444203	0.0793816	0.158474	0.132777	0.116506	0.0927607	0.123304	0.043701	0.124764	0.223649	-2.16069	0.0021281	0.12054	Y	Filtered	Filtered	Filtered
Q9UBQ0	Vacuolar protein sorting-associated protein 29	VPS29	Cytoplasm	0.23966	0.120459	0.34697	0.150606	0.308178	0.686425	0.620472	0.559627	0.493126	0.36559	0.233175	0.545048	0.290952	-1.78115	0.0021843	0.12054	Y	Filtered	Filtered	Filtered
Q9Y570	Protein phosphatase methylesterase 1	PPME1	Nucleus	2.80026	2.14816	3.1466	2.99915	3.06847	4.6486	4.58609	4.37151	3.59242	3.57642	2.83253	4.15501	0.434345	-1.20309	0.0021851	0.12054	Y	Filtered	Filtered	Filtered
O95757	Heat shock 70 kDa protein 4L	HS74L	Cytoplasm	1.86944	1.23306	1.80617	2.11988	1.80186	2.45277	2.95447	3.59233	3.3645	2.50104	1.76608	2.97302	0.377646	-1.40489	0.0020635	0.12054	Y	Filtered	Filtered	Filtered
P62249	40S ribosomal protein S16	RS16	Cytoplasm/Exosome	3.68113	6.38697	4.0786	2.50525	3.61263	8.40288	11.5758	8.61257	10.1873	6.1335	4.05292	8.9824	0.250587	-1.99662	0.0022438	0.12126	Y	-1.2012	0.00067618	0.028172
P62318	Small nuclear ribonucleoprotein Sm D3	SMD3	Cytoplasm	0.112545	0.275516	0.0914883	0.0345921	0.124735	0.353555	0.326038	0.374549	0.302407	0.258854	0.127775	0.32308	0.207736	-2.26718	0.002426	0.12596	Y	Filtered	Filtered	Filtered
P63244	Receptor of activated protein C kinase 1	RACK1	Cytoplasm/Exosome	24.6537	40.4199	31.6888	18.0243	27.6409	49.3206	43.3098	54.9935	52.6701	41.4223	28.4855	48.3433	0.339995	-1.55642	0.002409	0.12596	Y	Filtered	Filtered	Filtered
Q8IVH4	Methylmalonic aciduria type A protein, mitochondrial	MMAA	Mitochondria	0.240913	0.103801	0.342919	0.129779	0.286526	0.994959	1.07403	0.782153	0.549811	0.467151	0.220788	0.773621	0.198984	-2.32927	0.0024877	0.12668	Y	Filtered	Filtered	Filtered
Q86VP6	Cullin-associated NEDD8-dissociated protein 1	CAND1	Cytoplasm/Exosome	43.056	35.7201	52.5216	39.8627	45.5204	65.5538	65.3186	64.8557	50.9432	57.2647	43.3362	60.7872	0.463914	-1.10807	0.0025928	0.12954	Y	Filtered	Filtered	Filtered
Q14289	Protein-tyrosine kinase 2-beta	FAK2	Cytoplasm	3.74316	1.29848	2.77151	3.76598	3.24285	6.24155	6.49563	7.88661	6.30098	4.1112	2.9644	6.20719	0.342643	-1.54522	0.0026637	0.13062	Y	-1.1697	0.00034189	0.021539
O95394	Phosphoacetylglucosamine mutase	AGM1	Cytoplasm	9.8371	8.47166	13.1472	9.82974	16.4651	17.7709	17.0329	28.0184	26.997	26.6823	11.5502	23.3003	0.322167	-1.63412	0.0031502	0.13281	Y	-1.051	0.0003931	0.021539
P09758	Tumor-associated calcium signal transducer 2	TACD2	Cytoplasm/Exosome	32.3938	47.6649	54.5213	66.4057	70.7831	4.48445	13.1378	0.983841	34.6637	22.9761	54.3538	15.2492	1.89876	0.925058	0.0028445	0.13281	Y	1.8252	0.00032153	0.021539
Q8NE71	ATP-binding cassette sub-family F member 1	ABCF1	Cytoplasm	1.8354	0.863041	1.26417	1.20468	1.6637	2.29757	1.99267	2.82548	2.72966	3.55118	1.3662	2.67931	0.340998	-1.55216	0.0031964	0.13281	Y	-1.0023	0.00063813	0.028166
P09936	Ubiquitin carboxyl-terminal hydrolase isozyme L1	UCHL1	Cytoplasm	11.992	7.97874	12.3029	5.45662	7.53	26.2521	22.0219	20.3955	15.9344	13.9406	9.05205	19.7089	0.306567	-1.70573	0.0032005	0.13281	Y	-1.1795	0.00080988	0.028863
P18669	Phosphoglycerate mutase 1	PGAM1	Cytoplasm/Exosome	9.17102	4.25308	6.22986	10.5712	6.24097	11.4787	16.4364	20.2475	25.2803	16.106	7.29323	17.9098	0.260343	-1.94152	0.0033102	0.13281	Y	-1.2574	0.00098104	0.032326
P40616	ADP-ribosylation factor-like protein 1	ARL1	Cytoplasm	2.58418	1.67254	5.78602	2.09112	4.54129	9.71723	7.73553	8.93964	5.11176	8.55736	3.33503	8.0123	0.278036	-1.84665	0.0030268	0.13281	Y	-1.3156	0.0011947	0.033306
P39019	40S ribosomal protein S19	RS19	Cytoplasm/Exosome	0.390779	0.313035	0.644082	0.391377	0.594533	1.30406	1.69882	0.744973	1.12439	1.03827	0.466761	1.1821	0.245161	-2.0282	0.0029914	0.13281	Y	-1.6598	0.0014113	0.036454
P19623	Spermidine synthase	SPEE	Cytoplasm	2.67503	1.27131	1.83143	2.34193	2.24385	3.31205	4.34505	4.50606	6.77916	4.2706	2.07271	4.64258	0.294891	-1.76175	0.0033009	0.13281	Y	-1.1013	0.0015374	0.03703
O43148	mRNA cap guanine-N7 methyltransferase -methyltransferase)	MCES	Nucleus	0.556101	0.323013	1.14053	0.576812	0.785421	1.15005	1.15846	1.60099	1.66332	1.52308	0.676375	1.41918	0.308433	-1.69697	0.0029263	0.13281	Y	-1.0852	0.0030964	0.051791
P30043	Flavin reductase	BLVRB	Cytoplasm/Exosome	1.08719	0.911428	2.42919	0.227906	0.809567	2.55077	2.38367	3.14069	3.11174	4.09638	1.09306	3.05665	0.19518	-2.35713	0.0031471	0.13281	Y	-1.0739	0.013917	0.10735
Q15907	Ras-related protein Rab-11B	RB11B	Cytoplasm/Exosome	0.23023	0.124929	0.182995	0.198246	0.194413	0.714917	0.760456	0.794137	0.59503	0.228184	0.186163	0.618545	0.204966	-2.28654	0.003294	0.13281	Y	Filtered	Filtered	Filtered
Q8N5N7	39S ribosomal protein L50, mitochondrial	RM50	Mitochondria	0.379019	0.643482	0.297703	0.591316	0.595295	0.114031	0.19187	0.23747	0.256817	0.0158956	0.501363	0.163217	1.87428	0.906338	0.0032085	0.13281	Y	Filtered	Filtered	Filtered
O14556	Glyceraldehyde-3-phosphate dehydrogenase, testis-specific	G3PT	Cytoplasm	43.6091	23.6626	27.8246	37.1931	28.3217	84.3228	91.6656	101.985	62.168	44.9608	32.1222	77.0204	0.292793	-1.77205	0.0034507	0.13293	Y	-1.4866	0.00079843	0.028863
P36578	60S ribosomal protein L4	RL4	Cytoplasm/Exosome	10.9724	7.98817	12.8205	6.17044	10.6833	19.7036	17.3355	14.1744	13.6933	16.5776	9.72696	16.2969	0.391766	-1.35194	0.0035141	0.13293	Y	Filtered	Filtered	Filtered
Q93099	Homogentisate 1,2-dioxygenase	HGD	Cytoplasm/Exosome	0.520152	0.300642	0.673607	0.375882	0.695024	0.795517	0.834887	1.2792	1.13811	0.978322	0.513061	1.00521	0.335629	-1.57506	0.0034764	0.13293	Y	Filtered	Filtered	Filtered
Q9BZ29	Dedicator of cytokinesis protein 9	DOCK9	Cytoplasm	0.570112	1.13048	0.38784	0.72989	0.571595	0.0382847	0.090441	0.00839927	0.251622	0.227643	0.677984	0.123278	2.61844	1.38871	0.003368	0.13293	Y	Filtered	Filtered	Filtered
Q86X29	Lipolysis-stimulated lipoprotein receptor	LSR	Cytoplasm/Exosome	9.77981	16.018	6.33963	11.5176	6.51595	0.190151	1.81178	0.0417171	5.12441	2.15969	10.0342	1.86555	2.48706	1.31444	0.003631	0.13511	Y	2.5802	0.00091502	0.031608
Q15393	Splicing factor 3B subunit 3	SF3B3	Nucleus	2.44986	0.503814	2.26543	1.42294	2.76773	3.29252	3.63948	5.82138	5.21412	6.52129	1.88195	4.89776	0.277819	-1.84778	0.0037061	0.13511	Y	-1.3279	0.0010115	0.032326
Q9UGI8	Testin	TES	Cytoplasm	4.02137	7.46497	4.62606	7.33907	3.42726	2.01909	1.30368	2.18126	1.77038	2.1398	5.37575	1.88284	1.60736	0.684695	0.0037247	0.13511	Y	1.506	0.0042737	0.062302
P53801	Pituitary tumor-transforming gene 1 protein-interacting protein	PTTG	Cytoplasm/Exosome	12.2432	12.648	3.8038	15.6173	14.3471	0.593406	1.73441	1.78785	5.87228	3.32042	11.7319	2.66167	2.5063	1.32556	0.0039175	0.1366	Y	2.3738	0.00046492	0.024625
Q05707	Collagen alpha-1 chain (XIV) chain	COEA1	Endoplasmic Reticulum	0.108895	0.0484875	0.367942	0.00242489	0.163142	0.534922	0.482787	0.489743	0.304735	0.397672	0.138178	0.441972	0.20953	-2.25477	0.0038328	0.1366	Y	Filtered	Filtered	Filtered
Q9UBC2	Epidermal growth factor receptor substrate 15-like 1	EP15R	Cytoplasm	0.277107	0.184194	0.0539609	0.234844	0.163608	0.336179	0.412711	0.57593	0.346608	0.391692	0.182743	0.412624	0.275976	-1.85738	0.0039205	0.1366	Y	Filtered	Filtered	Filtered
Q5BKZ1	DBIRD complex subunit ZNF326	ZN326	Nucleus	2.56374	1.59801	4.95866	1.99793	2.55437	8.10112	7.7784	5.63318	5.86222	4.29877	2.73454	6.33474	0.273306	-1.87141	0.0044457	0.15093	Y	-1.4367	0.00048751	0.024989
Q9NP61	ADP-ribosylation factor GTPase-activating protein 3	ARFG3	Cytoplasm	0.716955	0.438153	1.2601	0.547808	1.05446	1.56992	1.15847	2.01856	1.81702	2.27485	0.803496	1.76776	0.293019	-1.77093	0.0044231	0.15093	Y	-1.1149	0.0014224	0.036454
P14625	Endoplasmin	ENPL	Cytoplasm/Exosome	41.2288	66.8867	48.9054	35.7663	50.3257	83.6021	64.7697	98.8224	97.1375	69.3204	48.6226	82.7304	0.343321	-1.54237	0.0045161	0.15137	Y	Filtered	Filtered	Filtered
Q9H0U4	Ras-related protein Rab-1B	RAB1B	Cytoplasm/Exosome	1.8862	0.920812	2.26481	1.15126	2.03812	3.44322	3.72248	3.61896	1.98878	3.49477	1.65224	3.25364	0.347403	-1.52532	0.0046941	0.1537	Y	Filtered	Filtered	Filtered
Q9Y6R7	IgGFc-binding protein	FCGBP	Cytoplasm/Exosome	0.00918071	0.0585417	0.0857512	0.0146386	0.0568812	0.228286	0.262231	0.107435	0.169923	0.113813	0.0449987	0.176338	0.106149	-3.23584	0.0047014	0.1537	Y	Filtered	Filtered	Filtered
Q9C037	E3 ubiquitin-protein ligase TRIM4	TRIM4	Cytoplasm	3.45223	1.59472	5.85945	1.99383	4.93751	31.8521	27.1402	14.233	16.9094	9.46676	3.56755	19.9203	0.123118	-3.02189	0.0047994	0.15499	Y	-2.7892	0.0024058	0.046016
Q9NQ50	39S ribosomal protein L40, mitochondrial	RM40	Mitochondria	1.44467	0.682911	1.02519	0.85382	0.702314	2.16408	2.61614	2.65741	1.75396	1.25751	0.941781	2.08982	0.304708	-1.7145	0.0050575	0.15621	Y	-1.2646	0.00060261	0.027358
Q8IWA5	Choline transporter-like protein 2	CTL2	Cytoplasm/Exosome	2.76827	4.65992	3.20143	4.54112	5.92744	0.154512	0.84643	0.847462	2.53041	2.54179	4.21964	1.38412	1.6818	0.750002	0.0051913	0.15621	Y	1.8614	0.00081727	0.028863
P08670	Vimentin	VIME	Cytoplasm/Exosome	1.68499	2.28669	1.5688	0.914262	1.01879	3.19292	4.76342	5.68592	4.20716	2.19591	1.4947	4.00907	0.216736	-2.20599	0.0049965	0.15621	Y	-1.3451	0.0062572	0.07102
P38606	V-type proton ATPase catalytic subunit A	VATA	Cytoplasm/Exosome	31.8463	36.9945	35.8064	27.5973	26.252	57.2466	54.7934	51.6002	46.1943	34.7921	31.6993	48.9253	0.395955	-1.33659	0.0051843	0.15621	Y	Filtered	Filtered	Filtered
P51884	Lumican	LUM	Cytoplasm/Exosome	0.382381	0.254003	0.677223	0.317572	0.537288	0.989517	0.909427	0.882034	0.591066	1.22376	0.433693	0.91916	0.305482	-1.71084	0.0051876	0.15621	Y	Filtered	Filtered	Filtered
P04839	Cytochrome b-245 heavy chain	CY24B	Endoplasmic Reticulum	0.278203	0.0617628	0.171946	0.193764	0.298032	0.694669	0.880725	0.519581	0.554521	0.316617	0.200742	0.593222	0.254692	-1.97317	0.0051497	0.15621	Y	Filtered	Filtered	Filtered
O60716	Catenin delta-1	CTND1	Cytoplasm/Exosome	90.5165	144.475	47.6289	93.0909	65.506	13.1364	21.8192	6.88647	39.7611	32.2588	88.2434	22.7724	1.95714	0.968744	0.0055887	0.15743	Y	2.1568	0.0015614	0.03703
Q9BSR8	Protein YIPF4	YIPF4	Endoplasmic Reticulum	1.9086	0.400388	2.29754	2.49002	2.1695	0.434586	0.295091	0.0850044	0.575546	0.577178	1.85321	0.393481	3.1269	1.64473	0.0054253	0.15743	Y	2.0766	0.019247	0.1269
P61106	Ras-related protein Rab-14	RAB14	Cytoplasm/Exosome	42.5239	37.3876	57.0707	34.4069	50.7361	72.7915	68.6119	97.2413	63.0314	63.2926	44.4251	72.9937	0.400676	-1.31949	0.0055338	0.15743	Y	Filtered	Filtered	Filtered
Q9NWZ5	Uridine-cytidine kinase-like 1	UCKL1	Cytoplasm	0.139505	0.0484786	0.0710107	0.0874281	0.103527	0.386241	0.280852	0.233025	0.147489	0.209042	0.0899898	0.25133	0.263971	-1.92155	0.0054956	0.15743	Y	Filtered	Filtered	Filtered
Q9Y2K2	Serine/threonine-protein kinase SIK3	SIK3	Cytoplasm	0.0457599	0.0236647	0.0502245	0.240581	0.0688184	0.302688	0.384397	0.49184	0.511474	0.161543	0.0858097	0.370388	0.151798	-2.71977	0.0054743	0.15743	Y	Filtered	Filtered	Filtered
P53621	Coatomer subunit alpha	COPA	Cytoplasm/Exosome	24.4883	9.55521	24.1002	19.0662	27.9563	38.896	38.3545	31.8	33.6757	30.7757	21.0332	34.7004	0.426348	-1.2299	0.0053466	0.15743	Y	Filtered	Filtered	Filtered
P00492	Hypoxanthine-guanine phosphoribosyltransferase	HPRT	Cytoplasm/Exosome	7.45395	2.53824	6.17434	7.72572	11.1817	13.2979	11.6298	16.1311	20.1581	12.6589	7.01479	14.7752	0.33581	-1.57428	0.0057173	0.15936	Y	-1.2062	0.00068791	0.028172
Q16775	Hydroxyacylglutathione hydrolase, mitochondrial	GLO2	Mitochondria	0.0793917	0.0726117	0.106361	0.110239	0.0731467	0.22845	0.279203	0.365175	0.389381	0.113425	0.08835	0.275127	0.191453	-2.38494	0.0060121	0.16583	Y	Filtered	Filtered	Filtered
Q13057	Bifunctional coenzyme A synthase	COASY	Cytoplasm/Exosome	0.0854379	0.544803	0.798021	0.13623	0.652063	0.866464	0.978269	1.10704	0.929295	1.03658	0.443311	0.983529	0.199656	-2.32441	0.0064437	0.17267	Y	-1.121	0.0027469	0.048643
Q96G03	Phosphoglucomutase-2	PGM2	Cytoplasm/Exosome	8.6549	21.2333	12.568	6.41647	15.1789	22.2988	22.446	36.1334	24.9267	24.9224	12.8103	26.1455	0.275154	-1.86169	0.0064323	0.17267	Y	Filtered	Filtered	Filtered
Q14376	UDP-glucose 4-epimerase	GALE	Cytoplasm	5.70771	6.57	6.73037	2.93842	5.42605	8.35264	7.8671	12.2385	8.18554	10.8436	5.47451	9.49747	0.354678	-1.49542	0.0064837	0.17267	Y	Filtered	Filtered	Filtered
Q13868	Exosome complex component RRP4	EXOS2	Cytoplasm/Exosome	0.13246	0.158384	0.231999	0.0396044	0.164399	0.308891	0.283348	0.251777	0.254874	0.239902	0.145369	0.267758	0.295125	-1.7606	0.0065206	0.17267	Y	Filtered	Filtered	Filtered
Q9Y5P6	Mannose-1-phosphate guanyltransferase beta	GMPPB	Cytoplasm	3.28619	6.48059	3.76454	4.43593	4.20772	6.50556	6.98969	7.41472	8.20505	5.66112	4.43499	6.95523	0.357291	-1.48483	0.0067146	0.17604	Y	Filtered	Filtered	Filtered
P47989	Xanthine dehydrogenase/oxidase	XDH	Cytoplasm	4.73517	6.15796	5.25283	8.03103	3.89237	3.47966	2.06847	2.109	3.30003	3.21806	5.61387	2.83504	1.14899	0.200368	0.006954	0.18053	Y	Filtered	Filtered	Filtered
P17600	Synapsin-1	SYN1	Cytoplasm	0.993678	1.10991	1.62579	0.277537	1.0003	2.57051	1.99609	2.01189	1.52111	1.82039	1.00144	1.984	0.278419	-1.84467	0.0072518	0.18288	Y	-1.1663	0.0037447	0.058298
P31937	3-hydroxyisobutyrate dehydrogenase, mitochondrial	3HIDH	Mitochondria	2.0911	0.627146	1.05981	2.05018	1.73809	2.6474	3.3414	4.24921	3.37933	2.15205	1.51326	3.15388	0.350487	-1.51257	0.0072293	0.18288	Y	-1.1594	0.0045451	0.064483
Q99805	Transmembrane 9 superfamily member 2	TM9S2	Cytoplasm/Exosome	4.80167	5.74823	5.05696	2.18729	4.94765	6.73137	7.20409	10.38	8.77035	6.59107	4.54836	7.93537	0.351002	-1.51045	0.0072508	0.18288	Y	Filtered	Filtered	Filtered
P35998	26S proteasome regulatory subunit 7	PRS7	Cytoplasm	12.664	20.7671	18.7684	9.65236	18.8765	27.5122	26.8919	24.2577	20.076	29.0603	16.1457	25.5596	0.375186	-1.41432	0.0073639	0.18396	Y	Filtered	Filtered	Filtered
Q15233	Non-POU domain-containing octamer-binding protein	NONO	Nucleus	1.95971	1.09647	1.22117	1.38292	1.21677	3.63049	2.935	2.33984	1.87604	2.22269	1.37541	2.60081	0.366013	-1.45003	0.0074563	0.18452	Y	-1.0336	0.0010208	0.032326
P13473	Lysosome-associated membrane glycoprotein 2	LAMP2	Cytoplasm/Exosome	3.07789	0.743012	1.84036	1.16735	2.30207	4.98807	7.36096	9.28623	6.44263	2.51107	1.82614	6.11779	0.228669	-2.12867	0.0076068	0.1848	Y	-1.8973	0.0025691	0.047476
Q07960	Rho GTPase-activating protein 1	RHG01	Cytoplasm/Exosome	2.1906	1.19794	2.50136	1.27491	2.40288	4.60217	3.50675	3.88692	2.58139	2.97738	1.91354	3.51092	0.384064	-1.38058	0.007573	0.1848	Y	Filtered	Filtered	Filtered
O60292	Signal-induced proliferation-associated 1-like protein 3	SI1L3	Cytoplasm	1.30889	1.11738	2.37991	1.39702	0.1985	3.71529	5.40198	3.92856	2.80292	2.10797	1.28034	3.59134	0.193225	-2.37165	0.0079144	0.18527	Y	-1.5385	0.0015448	0.03703
P10515	Dihydrolipoyllysine-residue acetyltransferase component of pyruvate dehydrogenase complex, mitochondrial	ODP2	Mitochondria	7.6473	0.039219	12.9492	10.3458	10.9593	13.3707	15.3673	27.8017	25.257	23.8986	8.38818	21.139	0.280378	-1.83455	0.0079763	0.18527	Y	-1.279	0.0028531	0.048748
Q5H9R7	Serine/threonine-protein phosphatase 6 regulatory subunit 3	PP6R3	Cytoplasm	0.121739	0.0327403	0.167632	0.128142	0.0290813	0.339204	0.281956	0.141303	0.213614	0.264907	0.0958669	0.248197	0.24881	-2.00688	0.0079403	0.18527	Y	Filtered	Filtered	Filtered
Q9NR45	Sialic acid synthase	SIAS	Cytoplasm/Exosome	11.338	6.8609	18.3983	11.1678	10.3803	24.8935	18.2811	21.5353	24.116	15.2191	11.6291	20.809	0.363092	-1.46159	0.0078717	0.18527	Y	Filtered	Filtered	Filtered
P23381	Tryptophan--tRNA ligase, cytoplasmic	SYWC	Cytoplasm/Exosome	8.36378	6.61123	9.68405	11.7959	11.6727	12.1072	14.213	13.1065	14.1752	13.2649	9.62552	13.3734	0.451533	-1.1471	0.0077956	0.18527	Y	Filtered	Filtered	Filtered
Q8N165	Serine/threonine-protein kinase PDIK1L	PDK1L	Nucleus	0.420194	0.230958	0.338304	0.350981	0.216543	0.651449	0.928051	1.15056	1.29242	0.414098	0.311396	0.887317	0.220376	-2.18196	0.008183	0.18842	Y	Filtered	Filtered	Filtered
Q96CN7	Isochorismatase domain-containing protein 1	ISOC1	Cytoplasm	0.948946	0.411414	0.602634	0.89315	0.405274	1.6576	1.50266	2.2928	1.4557	0.845247	0.652284	1.5508	0.288573	-1.79299	0.0084054	0.18862	Y	-1.3184	0.0014819	0.036792
Q9NVA2	Septin-11	44450	Extracellular	0.220949	0.0545022	0.0798341	0.312714	0.383267	0.573968	0.541484	0.353161	0.392997	0.598512	0.210253	0.492024	0.315543	-1.66409	0.008366	0.18862	Y	Filtered	Filtered	Filtered
P41252	Isoleucine--tRNA ligase, cytoplasmic	SYIC	Cytoplasm/Exosome	9.93462	11.1214	16.3508	10.0788	20.038	21.7193	20.2282	18.5133	21.674	22.4512	13.5047	20.9172	0.410684	-1.2839	0.0083268	0.18862	Y	Filtered	Filtered	Filtered
P12429	Annexin A3	ANXA3	Cytoplasm/Exosome	19.7801	20.5888	18.7415	47.4039	23.8401	2.37205	4.08065	0.42332	10.1183	12.0502	26.0709	5.8089	2.44564	1.29021	0.0085322	0.18899	Y	2.3329	0.0007012	0.028172
Q9NW15	Anoctamin-10	ANO10	Cell membrane	0.405767	0.18458	0.508816	0.230774	0.535522	1.97416	0.397342	1.29303	1.26531	1.66717	0.373092	1.3194	0.1955	-2.35476	0.0087007	0.18899	Y	-2.2219	0.0055444	0.066241
Q86TU7	Actin-histidine N-methyltransferase	SETD3	Cytoplasm	0.894064	0.240863	0.624158	0.301143	0.976992	1.12549	0.94264	1.86932	1.35196	1.57035	0.607444	1.37195	0.327985	-1.6083	0.0086337	0.18899	Y	-1.0431	0.0051047	0.066241
Q9BQL6	Fermitin family homolog 1	FERM1	Cytoplasm	25.4278	38.0895	44.0874	29.2905	14.789	5.42881	8.23398	0.885971	17.7524	16.0023	30.3369	9.6607	1.53157	0.615009	0.008707	0.18899	Y	1.6242	0.012175	0.10182
Q14126	Desmoglein-2	DSG2	Cytoplasm/Exosome	3.94937	3.94461	1.76109	6.40743	3.71733	0.384198	0.744709	0.110481	2.07936	1.9782	3.95597	1.05939	2.0342	1.02446	0.0088932	0.18957	Y	2.0668	0.0018834	0.041565
P15170	Eukaryotic peptide chain release factor GTP-binding subunit ERF3A	ERF3A	Cytoplasm	1.89737	1.15635	3.17034	1.03421	3.19784	4.08575	3.36706	4.81787	3.26207	4.71779	2.09122	4.05011	0.356158	-1.48941	0.0090204	0.18957	Y	Filtered	Filtered	Filtered
P32189	Glycerol kinase	GLPK	Cytoplasm/Exosome	0.750131	0.391535	0.953137	0.489523	0.915894	1.14542	1.05333	1.48483	1.03698	1.1572	0.700044	1.17555	0.403133	-1.31067	0.0089145	0.18957	Y	Filtered	Filtered	Filtered
Q5TAQ9	DDB1- and CUL4-associated factor 8	DCAF8	Cytoplasm	0.0946365	0.0569338	0.177503	0.0711824	0.292603	0.281674	0.307957	0.453948	0.706854	0.714448	0.138572	0.492976	0.183949	-2.44262	0.0089606	0.18957	Y	Filtered	Filtered	Filtered
Q9H2W6	39S ribosomal protein L46, mitochondrial	RM46	Mitochondria	0.011773	0.44452	0.688476	0.168196	0.370143	2.84516	2.42238	1.44507	0.896937	1.00366	0.336622	1.72264	0.105914	-3.23904	0.0091652	0.18998	Y	-2.227	0.026915	0.15391
P62913	60S ribosomal protein L11	RL11	Cytoplasm/Exosome	6.16949	2.89356	5.54756	5.86935	4.67647	7.63417	7.01286	11.1832	8.21291	7.39302	5.03129	8.28724	0.418204	-1.25772	0.0091834	0.18998	Y	Filtered	Filtered	Filtered
P51610	Host cell factor 1	HCFC1	Cytoplasm	1.46891	1.2989	1.46686	0.76741	1.82124	2.03501	1.97961	3.18587	2.00255	2.56593	1.36466	2.35379	0.385321	-1.37587	0.0093669	0.19228	Y	Filtered	Filtered	Filtered
Q96I99	Succinate--CoA ligase [GDP-forming] subunit beta, mitochondrial	SUCB2	Mitochondria	5.38985	1.53243	6.38532	4.995	4.73746	16.2406	12.4407	9.97601	7.3214	7.9293	4.60801	10.7816	0.309403	-1.69244	0.0096358	0.19382	Y	-1.2705	0.0016071	0.037555
Q9HCC0	Methylcrotonoyl-CoA carboxylase beta chain, mitochondrial	MCCB	Mitochondria	0.141749	0.0327679	0.125395	0.0409686	0.0890194	0.216506	0.138644	0.210098	0.202085	0.137712	0.0859799	0.181009	0.343526	-1.54151	0.009552	0.19382	Y	Filtered	Filtered	Filtered
Q9H6D7	HAUS augmin-like complex subunit 4	HAUS4	Cytoplasm	0.115756	0.0905291	0.173752	0.099939	0.101177	0.241446	0.216999	0.278642	0.323544	0.128397	0.116231	0.237805	0.307532	-1.70119	0.0096616	0.19382	Y	Filtered	Filtered	Filtered
Q9HAV0	Guanine nucleotide-binding protein subunit beta-4	GBB4	Cytoplasm/Exosome	1.32659	0.667479	1.73047	2.04879	1.26863	0.129185	0.828146	0.708546	0.597136	0.0900398	1.40839	0.470611	2.1055	1.07416	0.0098197	0.19551	Y	1.7433	0.0011377	0.033294
Q06278	Aldehyde oxidase	AOXA	Cytoplasm/Exosome	1.40785	0.910132	1.33315	1.26686	1.0159	2.682	2.82594	3.53492	2.30674	1.20436	1.18678	2.51079	0.309703	-1.69104	0.009954	0.1967	Y	-1.208	0.0013657	0.036167
P14923	Junction plakoglobin	PLAK	Cytoplasm/Exosome	28.1126	28.2677	16.3461	46.4074	24.9688	5.97818	11.1058	3.96396	16.7218	14.655	28.8205	10.4849	1.56037	0.641888	0.010119	0.19702	Y	1.4804	0.0012544	0.034368
P17980	26S proteasome regulatory subunit 6A	PRS6A	Cytoplasm	27.78	34.8557	43.951	44.8111	42.4207	33.6195	26.8057	24.1411	19.0431	19.6262	38.7637	24.6471	1.00129	0.00185507	0.010056	0.19702	Y	Filtered	Filtered	Filtered
Q99729	Heterogeneous nuclear ribonucleoprotein A/B	ROAA	Cytoplasm	0.718187	0.0888325	0.837778	0.111064	0.586785	1.55349	1.06932	1.36174	0.758937	1.03412	0.468529	1.15552	0.311539	-1.68252	0.010803	0.20881	Y	-1.4351	0.0020638	0.043088
P30740	Leukocyte elastase inhibitor	ILEU	Cytoplasm/Exosome	11.0769	29.3377	9.58456	22.9345	10.7868	0.196605	2.91678	0.0332288	4.80697	6.91316	16.7441	2.97335	2.50835	1.32674	0.011071	0.21091	Y	2.5291	0.0048034	0.065896
O95340	Bifunctional 3'-phosphoadenosine 5'-phosphosulfate synthase 2	PAPS2	Cytoplasm	0.0095826	0.0611044	0.106142	0.0152794	0.0542754	0.275822	0.197532	0.14574	0.157525	0.0778855	0.0492769	0.170901	0.123954	-3.01213	0.011001	0.21091	Y	Filtered	Filtered	Filtered
P61158	Actin-related protein 3	ARP3	Cytoplasm/Exosome	15.8609	28.6336	26.2677	24.4207	18.8575	40.75	36.6795	31.0937	35.3466	26.3202	22.8081	34.038	0.38274	-1.38557	0.011177	0.21141	Y	Filtered	Filtered	Filtered
P56545	C-terminal-binding protein 2	CTBP2	Cytoplasm	0.540188	0.288603	0.615938	0.36083	1.01664	1.10799	0.976024	1.14289	0.89973	0.924539	0.564439	1.01023	0.393052	-1.34721	0.011463	0.21261	Y	-1.014	0.0011614	0.033294
P49354	Protein farnesyltransferase/geranylgeranyltransferase type-1 subunit alpha	FNTA	Cytoplasm	0.0109234	0.0696543	0.102029	0.0174173	0.0763512	0.0853995	0.1349	0.137515	0.125511	0.119171	0.055275	0.120499	0.195977	-2.35125	0.011482	0.21261	Y	Filtered	Filtered	Filtered
P28066	Proteasome subunit alpha type-5	PSA5	Cytoplasm/Exosome	2.15246	3.08919	2.4813	2.48188	3.33803	2.19517	1.61751	1.98877	1.9148	1.95417	2.70857	1.93408	0.86144	-0.215177	0.011446	0.21261	Y	Filtered	Filtered	Filtered
Q9NUB1	Acetyl-coenzyme A synthetase 2-like, mitochondrial	ACS2L	Mitochondria	0.359918	0.165019	0.493059	0.251516	0.146577	0.885289	0.989933	0.865084	0.401467	0.476412	0.283218	0.723637	0.259804	-1.9445	0.011566	0.21268	Y	Filtered	Filtered	Filtered
P21266	Glutathione S-transferase Mu 3	GSTM3	Cytoplasm/Exosome	0.577136	0.404482	3.71458	3.52265	2.02035	9.5648	7.30256	5.35645	4.32214	3.9939	2.04784	6.10797	0.220979	-2.17802	0.011888	0.21511	Y	-1.6263	0.0021704	0.044072
P54578	Ubiquitin carboxyl-terminal hydrolase 14	UBP14	Cytoplasm/Exosome	9.30399	3.01415	12.7312	10.3536	12.9641	14.0354	14.84	16.4047	17.389	16.573	9.6734	15.8484	0.420746	-1.24898	0.011873	0.21511	Y	Filtered	Filtered	Filtered
P49441	Inositol polyphosphate 1-phosphatase	INPP	Cytoplasm	0.593777	0.335748	0.672299	0.016791	0.629562	1.05552	0.915393	0.61367	1.04491	1.27801	0.449635	0.981501	0.301464	-1.72994	0.011942	0.21511	Y	Filtered	Filtered	Filtered
O94804	Serine/threonine-protein kinase 10	STK10	Cytoplasm/Exosome	2.79781	7.89824	3.30551	6.89292	4.5131	1.87579	2.42499	0.239526	1.90845	1.87174	5.08152	1.6641	1.56214	0.643527	0.012418	0.21886	Y	1.6351	0.0044542	0.06419
P22626	Heterogeneous nuclear ribonucleoproteins A2/B1	ROA2	Cytoplasm/Exosome	2.09453	0.776947	2.49989	1.00294	2.09735	4.9574	3.69918	4.83129	1.77333	3.88008	1.69433	3.82826	0.327446	-1.61067	0.012342	0.21886	Y	-1.414	0.022347	0.1371
P48556	26S proteasome non-ATPase regulatory subunit 8	PSMD8	Cytoplasm	0.11216	0.134226	0.196613	0.0335637	0.167631	0.395694	0.38216	0.229319	0.259034	0.185461	0.128839	0.290334	0.249823	-2.00102	0.01248	0.21886	Y	Filtered	Filtered	Filtered
P62857	40S ribosomal protein S28	RS28	Cytoplasm/Exosome	1.24561	0.781862	1.3744	1.1759	0.860828	0.756613	0.918242	0.165993	0.0906461	0.10547	1.08772	0.407393	2.18788	1.12954	0.012233	0.21886	Y	Filtered	Filtered	Filtered
O75400	Pre-mRNA-processing factor 40 homolog A	PR40A	Nucleus	0.501286	0.213962	0.313408	0.332078	0.540701	1.17653	0.584382	1.3883	0.528868	1.07209	0.380287	0.950036	0.29692	-1.75185	0.013104	0.21991	Y	-1.2801	0.0050497	0.066241
Q14894	Ketimine reductase mu-crystallin	CRYM	Cytoplasm/Exosome	0.984925	2.11143	0.596419	0.284295	0.908729	1.50327	2.37775	2.80143	3.07322	1.85912	0.977159	2.32296	0.215551	-2.2139	0.013138	0.21991	Y	-1.3028	0.0051047	0.066241
Q92930	Ras-related protein Rab-8B	RAB8B	Cytoplasm/Exosome	5.31599	12.1027	3.61587	11.0849	4.87571	0.959875	0.116101	2.36199	2.70361	2.23582	7.39903	1.67548	2.29217	1.19671	0.013347	0.21991	Y	2.2923	0.0060873	0.070092
P07911	Uromodulin	UROM	Cytoplasm/Exosome	0.198549	0.253214	0.731045	0.602048	0.044983	1.17063	1.15027	0.495067	0.832429	1.36058	0.365968	1.00179	0.184428	-2.43887	0.012918	0.21991	Y	-1.3012	0.0066419	0.074851
Q6UWV6	Ectonucleotide pyrophosphatase/phosphodiesterase family member 7	ENPP7	Golgi Apparatus	1.05467	0.62162	0.182108	0.777191	0.653978	1.14088	1.77685	0.809482	1.80144	1.5885	0.657913	1.42343	0.275382	-1.8605	0.012788	0.21991	Y	-1.1381	0.062154	0.24055
Q15185	Prostaglandin E synthase 3	TEBP	Cytoplasm	2.43782	2.9315	3.06135	1.88143	2.15829	5.1856	5.11271	4.05415	2.97262	3.2438	2.49408	4.11378	0.373093	-1.42239	0.013149	0.21991	Y	Filtered	Filtered	Filtered
P10155	60 kDa SS-A/Ro ribonucleoprotein	RO60	Cytoplasm	1.67396	1.00864	2.07469	1.26107	1.66342	2.51688	2.78838	3.10562	2.15536	1.7878	1.53636	2.47081	0.410274	-1.28534	0.013435	0.21991	Y	Filtered	Filtered	Filtered
P31939	Bifunctional purine biosynthesis protein ATIC	PUR9	Cytoplasm/Exosome	32.0852	21.2759	41.7501	20.3533	32.1438	41.4873	38.1109	53.1123	42.8015	46.9149	29.5217	44.4854	0.437985	-1.19105	0.013348	0.21991	Y	Filtered	Filtered	Filtered
Q4G0N4	NAD kinase 2, mitochondrial	NAKD2	Mitochondria	1.97646	1.31322	1.98374	1.64187	2.31701	2.54019	2.17802	2.45945	2.38861	2.72932	1.84646	2.45912	0.485344	-1.04292	0.01319	0.21991	Y	Filtered	Filtered	Filtered
O60462	Neuropilin-2	NRP2	Cell membrane	0.461293	0.115823	0.416342	0.674812	0.651645	0.138888	0.179577	0.122949	0.173103	0.0952031	0.463983	0.141944	2.27616	1.1866	0.013454	0.21991	Y	Filtered	Filtered	Filtered
Q8NE01	Metal transporter CNNM3	CNNM3	Cell membrane	0.121706	0.0775681	0.133499	0.14213	0.116381	0.0150126	0.0114337	0.0823404	0.0510555	0.100607	0.118257	0.0520899	1.55987	0.641426	0.013403	0.21991	Y	Filtered	Filtered	Filtered
Q8WW59	SPRY domain-containing protein 4	SPRY4	Nucleus	0.415703	0.456565	0.668771	0.114166	0.703101	1.11427	0.846282	1.01243	0.60951	0.913191	0.471661	0.899137	0.314248	-1.67002	0.013708	0.22078	Y	-1.255	0.0025695	0.047476
P25398	40S ribosomal protein S12	RS12	Cytoplasm	2.1489	1.25402	1.83688	1.84365	1.96163	2.68154	2.56174	2.94095	2.1381	2.1383	1.80902	2.49213	0.483596	-1.04813	0.01363	0.22078	Y	Filtered	Filtered	Filtered
P55039	Developmentally-regulated GTP-binding protein 2	DRG2	Cytoplasm	0.76946	0.288955	0.423258	0.565285	0.554547	1.04831	1.37092	1.02577	1.84783	0.6673	0.520301	1.19202	0.290193	-1.78491	0.013757	0.22078	Y	Filtered	Filtered	Filtered
Q7KZ85	Transcription elongation factor SPT6	SPT6H	Nucleus	3.33935	1.15743	3.87461	1.4471	2.13384	8.00058	8.02354	3.93962	5.50415	3.59218	2.39047	5.81201	0.277651	-1.84866	0.013862	0.22112	Y	-1.4183	0.002088	0.043088
Q9BSE5	Agmatinase, mitochondrial	SPEB	Mitochondria	0.437421	0.318591	0.0933337	0.405637	0.282986	0.65769	0.730657	0.826614	0.642493	0.318666	0.307594	0.635224	0.297946	-1.74688	0.014087	0.22203	Y	Filtered	Filtered	Filtered
Q9NYR9	NF-kappa-B inhibitor-interacting Ras-like protein 2	KBRS2	Cytoplasm	0.156385	0.102497	0.150137	0.205497	0.13421	0.132109	0.0758782	0.0217607	0.0782462	0.0138264	0.149745	0.0643642	1.6488	0.721413	0.014077	0.22203	Y	Filtered	Filtered	Filtered
P07737	Profilin-1	PROF1	Cytoplasm/Exosome	72.9972	119.477	60.9195	145.259	59.419	25.6866	52.4908	17.0483	42.614	35.7751	91.6143	34.723	1.42132	0.507236	0.01475	0.22577	Y	1.6165	0.0022466	0.044072
P23368	NAD-dependent malic enzyme, mitochondrial	MAOM	Mitochondria	0.390468	0.531221	0.731992	0.0787675	0.408499	0.961244	0.857567	0.719702	0.698159	0.730185	0.42819	0.793372	0.317626	-1.6546	0.014674	0.22577	Y	Filtered	Filtered	Filtered
P22694	cAMP-dependent protein kinase catalytic subunit beta	KAPCB	Cytoplasm/Exosome	0.383459	0.0288944	0.281751	0.0361257	0.249315	0.73492	0.549713	0.884358	0.412829	0.326822	0.195909	0.581729	0.280318	-1.83487	0.014511	0.22577	Y	Filtered	Filtered	Filtered
O60524	Nuclear export mediator factor NEMF	NEMF	Nucleus	0.102402	0.0606606	0.0888548	0.0151684	0.0883248	0.240166	0.210896	0.0822748	0.129136	0.209806	0.0710821	0.174456	0.253732	-1.97862	0.014722	0.22577	Y	Filtered	Filtered	Filtered
P13796	Plastin-2	PLSL	Cytoplasm/Exosome	3.34824	2.24509	4.80319	6.68324	4.83282	2.17259	1.75084	2.52051	1.94877	1.59166	4.38252	1.99687	1.44184	0.527912	0.014663	0.22577	Y	Filtered	Filtered	Filtered
Q8NDZ4	Divergent protein kinase domain 2A	DIK2A	Golgi Apparatus	2.44776	1.2817	2.31578	4.06071	1.58871	1.25157	0.944627	0.272111	0.148595	0.935916	2.33893	0.710563	2.45773	1.29733	0.01495	0.22621	Y	1.7748	0.0017787	0.040375
P24534	Elongation factor 1-beta	EF1B	Cytoplasm	1.96581	0.905373	1.31094	0.0317614	1.39594	1.89792	1.79268	2.59704	3.70323	3.0437	1.12197	2.60691	0.29198	-1.77606	0.014874	0.22621	Y	Filtered	Filtered	Filtered
P34949	Mannose-6-phosphate isomerase	MPI	Cytoplasm/Exosome	0.230948	0.20402	0.298846	0.320087	0.332961	0.402548	0.461341	0.367429	0.680031	0.77337	0.277372	0.536944	0.304606	-1.71498	0.015054	0.22649	Y	Filtered	Filtered	Filtered
Q96P20	NACHT, LRR and PYD domains-containing protein 3	NLRP3	Cytoplasm	0.410041	0.282111	0.413233	0.0705429	0.0501166	0.571217	0.541886	0.922709	0.742286	0.357688	0.245209	0.627157	0.200981	-2.31487	0.015276	0.22854	Y	Filtered	Filtered	Filtered
Q96FW1	Ubiquitin thioesterase OTUB1	OTUB1	Cytoplasm/Exosome	1.88975	4.79159	2.66296	0.332085	2.44604	6.29618	4.38774	4.81109	4.07104	5.00194	2.42448	4.9136	0.261073	-1.93748	0.015603	0.23081	Y	-1.0254	0.0053394	0.066241
Q9NYU2	UDP-glucose:glycoprotein glucosyltransferase 1	UGGG1	Cytoplasm/Exosome	0.876825	1.94865	0.637462	0.411894	1.10723	1.68006	1.46019	2.44144	2.65948	2.05729	0.996413	2.05969	0.257712	-1.95617	0.015553	0.23081	Y	-1.0971	0.0050122	0.066241
O00232	26S proteasome non-ATPase regulatory subunit 12	PSD12	Cytoplasm/Exosome	8.69793	10.8292	12.2307	9.52218	11.8776	19.8518	14.9448	11.5179	13.7819	17.3361	10.6315	15.4865	0.421246	-1.24726	0.015726	0.23135	Y	Filtered	Filtered	Filtered
Q9H1I8	Activating signal cointegrator 1 complex subunit 2	ASCC2	Nucleus	0.0708213	0.0360649	0.0663929	0.0450908	0.071489	0.0843848	0.0778971	0.101104	0.0705844	0.0986184	0.0579718	0.0865177	0.453492	-1.14085	0.015916	0.23285	Y	Filtered	Filtered	Filtered
O60502	Protein O-GlcNAcase	OGA	Cytoplasm	3.16901	9.0048	6.15979	2.97922	6.94905	3.76503	0.368685	2.68439	0.421082	0.64032	5.65237	1.5759	2.35635	1.23655	0.016286	0.23311	Y	1.7028	0.0084315	0.085342
Q9UMS4	Pre-mRNA-processing factor 19	PRP19	Cytoplasm	0.782103	0.24423	0.357745	0.542513	0.907698	1.66881	1.10658	1.0768	0.778434	1.09657	0.566858	1.14544	0.374182	-1.41819	0.016252	0.23311	Y	-1.3728	0.015074	0.11246
P61019	Ras-related protein Rab-2A	RAB2A	Cytoplasm/Exosome	10.1708	0.431081	11.6125	5.39981	11.1497	16.287	14.6747	16.9161	13.7981	12.1041	7.7528	14.756	0.400913	-1.31864	0.016153	0.23311	Y	Filtered	Filtered	Filtered
Q7KZF4	Staphylococcal nuclease domain-containing protein 1	SND1	Cytoplasm/Exosome	14.1943	12.1582	14.3481	14.1104	14.8797	18.5478	16.2328	14.8971	22.1087	23.0058	13.9381	18.9584	0.457874	-1.12698	0.016181	0.23311	Y	Filtered	Filtered	Filtered
Q6NVY1	3-hydroxyisobutyryl-CoA hydrolase, mitochondrial	HIBCH	Mitochondria	2.43751	0.616775	3.37347	1.41085	3.50964	4.70655	3.7713	6.85143	5.32672	10.5453	2.26965	6.24026	0.25727	-1.95864	0.016417	0.23373	Y	-1.235	0.011703	0.10052
P06730	Eukaryotic translation initiation factor 4E	IF4E	Cytoplasm/Exosome	0.225662	0.578711	0.162655	0.18938	0.320561	0.673814	0.672249	0.537847	0.636009	0.37777	0.295394	0.579538	0.272228	-1.87711	0.016709	0.23586	Y	Filtered	Filtered	Filtered
Q9H223	EH domain-containing protein 4	EHD4	Cytoplasm/Exosome	13.2802	16.471	13.7828	16.9003	18.3085	5.80105	12.0997	3.41366	14.9928	7.57918	15.7486	8.77728	1.0166	0.0237454	0.016745	0.23586	Y	Filtered	Filtered	Filtered
Q96DH6	RNA-binding protein Musashi homolog 2	MSI2H	Cytoplasm	1.53055	0.852704	1.4838	1.06611	0.991036	2.06102	1.4037	2.61828	1.55572	2.55779	1.18484	2.0393	0.380164	-1.3953	0.016851	0.23609	Y	Filtered	Filtered	Filtered
Q9NWV4	CXXC motif containing zinc binding protein	CZIB	Other	1.02848	0.968126	1.07	0.605103	0.833984	1.42533	1.62214	2.80558	1.97313	1.14761	0.901139	1.79476	0.320312	-1.64245	0.017192	0.2371	Y	-1.102	0.0039383	0.060172
P78346	Ribonuclease P protein subunit p30	RPP30	Nucleus	0.0594857	0.15949	0.0529638	0.00505333	0.062305	0.172189	0.234182	0.211625	0.166637	0.0876492	0.0678596	0.174456	0.196058	-2.35065	0.017015	0.2371	Y	Filtered	Filtered	Filtered
P13489	Ribonuclease inhibitor	RINI	Cytoplasm/Exosome	0.215621	0.117523	0.172146	0.481999	0.371311	0.463765	0.684588	0.382654	0.600387	0.509711	0.27172	0.528221	0.335969	-1.5736	0.017102	0.2371	Y	Filtered	Filtered	Filtered
Q8TCT9	Minor histocompatibility antigen H13	HM13	Cytoplasm	1.49426	0.896622	2.01105	1.12102	1.06424	2.28281	2.12332	4.07594	2.32551	2.11876	1.31744	2.58527	0.33102	-1.59501	0.017425	0.23815	Y	-1.0537	0.0031943	0.052328
Q13131	5'-AMP-activated protein kinase catalytic subunit alpha-1	AAPK1	Cytoplasm	0.0846306	0.0459739	0.0907497	0.0494904	0.117131	0.224269	0.184724	0.158091	0.0974246	0.117801	0.0775952	0.156462	0.359875	-1.47443	0.017448	0.23815	Y	Filtered	Filtered	Filtered
Q13617	Cullin-2	CUL2	Cytoplasm	1.8173	0.338213	2.02795	0.422856	1.19888	4.0676	3.10413	2.74172	2.1423	1.70997	1.16104	2.75314	0.31285	-1.67646	0.017666	0.23989	Y	-1.1978	0.0066911	0.074874
P31040	Succinate dehydrogenase [ubiquinone] flavoprotein subunit, mitochondrial	SDHA	Mitochondria	0.754388	0.348083	0.509867	0.604665	0.552218	1.11548	0.8704	1.43897	0.782479	0.733661	0.553844	0.988198	0.394248	-1.34283	0.017842	0.24105	Y	Filtered	Filtered	Filtered
P47895	Aldehyde dehydrogenase family 1 member A3	AL1A3	Cytoplasm/Exosome	17.6162	15.0086	37.1153	38.2158	17.642	2.70386	2.78375	0.593199	12.7456	16.9505	25.1196	7.15536	1.88555	0.914983	0.018279	0.24446	Y	1.7114	0.0036238	0.057583
Q12904	Aminoacyl tRNA synthase complex-interacting multifunctional protein 1	AIMP1	Cytoplasm	2.79189	1.37001	2.00678	2.74169	2.09814	2.83101	3.28391	3.71439	3.70083	2.59751	2.2017	3.22553	0.449219	-1.15451	0.018248	0.24446	Y	Filtered	Filtered	Filtered
P23634	Plasma membrane calcium-transporting ATPase 4	AT2B4	Cell membrane	11.5363	19.8537	7.07514	15.3322	9.50187	3.38047	4.91832	4.07731	8.56619	6.58062	12.6598	5.50458	1.20581	0.270002	0.018808	0.24902	Y	1.3995	0.0054662	0.066241
P55010	Eukaryotic translation initiation factor 5	IF5	Cytoplasm	1.35096	0.807303	1.74526	1.4024	1.74141	2.36941	2.20703	1.71864	1.82568	1.99873	1.40947	2.0239	0.467406	-1.09725	0.018782	0.24902	Y	Filtered	Filtered	Filtered
P49821	NADH dehydrogenase [ubiquinone] flavoprotein 1, mitochondrial	NDUV1	Mitochondria	4.76375	2.85187	5.37159	3.88498	3.70163	8.36525	6.9353	6.49875	4.686	5.39725	4.11476	6.37651	0.436823	-1.19488	0.019001	0.25032	Y	Filtered	Filtered	Filtered
P41250	Glycine--tRNA ligase	GARS	Cytoplasm/Exosome	13.1293	7.43645	15.5522	9.29754	17.013	14.7949	16.0537	25.6741	28.3928	27.934	12.4857	22.5699	0.355757	-1.49104	0.019776	0.25924	Y	Filtered	Filtered	Filtered
P55084	Trifunctional enzyme subunit beta, mitochondrial	ECHB	Mitochondria	3.26054	0.387185	0.0699264	1.08264	1.73679	2.41697	3.28136	4.22688	2.72239	3.23503	1.30742	3.17653	0.34785	-1.52346	0.020001	0.25982	Y	-1.0171	0.036727	0.17685
Q8N6R0	eEF1A lysine and N-terminal methyltransferase	EFNMT	Cytoplasm	0.387909	0.136456	0.199879	0.254247	0.255004	0.343591	0.324166	0.466156	0.407933	0.393503	0.246699	0.38707	0.444875	-1.16853	0.020016	0.25982	Y	Filtered	Filtered	Filtered
Q92520	Protein FAM3C	FAM3C	Cytoplasm/Exosome	11.8768	15.9345	8.53313	18.4569	7.54813	5.78658	2.88529	0.599368	9.92175	5.4296	12.4699	4.92452	1.33106	0.412579	0.020339	0.26029	Y	1.4998	0.0042443	0.062302
P06576	ATP synthase subunit beta, mitochondrial	ATPB	Cytoplasm/Exosome	136.651	249.739	187.637	141.534	132.305	267.383	238.77	270.378	236.152	203.44	169.573	243.225	0.392888	-1.34781	0.020184	0.26029	Y	Filtered	Filtered	Filtered
Q8TB96	T-cell immunomodulatory protein	TIP	Cytoplasm/Exosome	1.054	0.397711	1.15293	0.828409	0.590918	0.609885	0.41541	0.0844359	0.251051	0.268246	0.804793	0.325806	1.70849	0.772722	0.020348	0.26029	Y	Filtered	Filtered	Filtered
Q9NR19	Acetyl-coenzyme A synthetase, cytoplasmic	ACSA	Mitochondria	1.37928	1.35936	1.00151	2.74022	1.26688	0.675643	0.685862	0.586975	0.731778	0.660021	1.54945	0.668056	1.43185	0.517878	0.020535	0.26143	Y	1.0617	0.033577	0.17113
O75843	AP-1 complex subunit gamma-like 2	AP1G2	Cell membrane	0.136721	0.11893	0.0348413	0.148694	0.0211276	0.291937	0.210768	0.303292	0.211732	0.0967236	0.0920627	0.222891	0.212219	-2.23638	0.02093	0.26353	Y	Filtered	Filtered	Filtered
Q9NR50	Translation initiation factor eIF-2B subunit gamma	EI2BG	Cytoplasm	0.471445	0.349257	0.764744	0.436665	0.507377	1.31174	1.27688	0.774844	0.672908	0.733897	0.505898	0.954053	0.336879	-1.5697	0.020983	0.26353	Y	Filtered	Filtered	Filtered
P41091	Eukaryotic translation initiation factor 2 subunit 3	IF2G	Cytoplasm/Exosome	0.567371	0.275438	0.403459	0.553946	0.4902	0.590042	0.715628	0.935256	1.23985	0.664813	0.458083	0.829117	0.356939	-1.48625	0.020999	0.26353	Y	Filtered	Filtered	Filtered
Q8N122	Regulatory-associated protein of mTOR	RPTOR	Cytoplasm	0.723554	0.437002	1.13948	1.58623	1.07103	0.42289	0.351379	0.520329	0.3738	0.465861	0.991458	0.426852	1.52408	0.607937	0.021182	0.26458	Y	Filtered	Filtered	Filtered
Q9Y333	U6 snRNA-associated Sm-like protein LSm2	LSM2	Cytoplasm	0.716184	0.749379	0.136874	0.849383	0.16051	0.59165	1.03307	1.29938	1.3653	1.48049	0.522466	1.15398	0.258975	-1.94912	0.021328	0.26515	Y	Filtered	Filtered	Filtered
Q9Y2J2	Band 4.1-like protein 3	E41L3	Cytoplasm	8.00265	6.43523	8.18356	9.00745	9.06288	15.0295	32.8809	24.1866	11.153	14.4348	8.13836	19.537	0.27909	-1.8412	0.021616	0.26594	Y	-1.3409	0.0077375	0.081966
Q5T6V5	Queuosine salvage protein	QSPP	Other	0.306903	0.317243	0.483269	0.396639	0.441518	0.853585	0.826296	0.693043	0.369371	0.564635	0.389114	0.661386	0.371786	-1.42745	0.021693	0.26594	Y	Filtered	Filtered	Filtered
Q92499	ATP-dependent RNA helicase DDX1	DDX1	Cytoplasm	5.64717	8.93814	8.1133	4.38442	7.29046	9.90397	8.26028	10.5021	8.95629	12.582	6.8747	10.0409	0.401021	-1.31825	0.021525	0.26594	Y	Filtered	Filtered	Filtered
P09211	Glutathione S-transferase P	GSTP1	Cytoplasm/Exosome	41.5874	33.6089	36.3418	66.0811	58.3839	17.1584	29.6856	10.9267	32.7839	33.9419	47.2006	24.8993	1.15967	0.213717	0.021984	0.26826	Y	1.0983	0.0028093	0.048748
Q9Y490	Talin-1	TLN1	Cytoplasm/Exosome	55.6493	84.2582	53.3689	90.8931	70.7831	56.2771	54.4807	39.8023	48.3529	37.2886	70.9905	47.2403	0.897412	-0.156157	0.022121	0.2687	Y	Filtered	Filtered	Filtered
O00159	Unconventional myosin-Ic	MYO1C	Cytoplasm/Exosome	91.1005	106.541	62.715	201.128	66.1109	23.3924	39.9218	20.0455	41.3683	41.499	105.519	33.2454	1.80606	0.852847	0.022673	0.27209	Y	1.7995	0.0028482	0.048748
Q92973	Transportin-1	TNPO1	Cytoplasm/Exosome	2.27108	1.56718	2.96454	1.95939	2.38208	5.52812	4.80013	3.16565	2.95947	2.94713	2.22886	3.8801	0.371485	-1.42863	0.022568	0.27209	Y	Filtered	Filtered	Filtered
P50897	Palmitoyl-protein thioesterase 1	PPT1	Cytoplasm/Exosome	0.435807	0.151484	0.221892	0.037879	0.0269108	0.39062	0.429233	0.648587	0.496662	0.273573	0.174794	0.447735	0.247348	-2.01539	0.022708	0.27209	Y	Filtered	Filtered	Filtered
P23229	Integrin alpha-6	ITA6	Cell membrane	31.6432	63.8574	24.6233	31.3219	21.7165	6.30217	11.4224	8.4471	19.2034	16.5043	34.6325	12.3759	1.36398	0.447825	0.02297	0.27398	Y	1.5978	0.01029	0.092902
Q8N1G0	Zinc finger protein 687	ZN687	Cytoplasm	0.127527	0.0394945	0.25268	0.0493787	0.00701613	0.353704	0.375188	0.263503	0.205664	0.145409	0.0952193	0.268694	0.221261	-2.17618	0.023082	0.27408	Y	Filtered	Filtered	Filtered
P07948	Tyrosine-protein kinase Lyn	LYN	Cytoplasm/Exosome	12.4167	9.4089	7.38758	22.4548	8.8594	1.18945	2.87809	2.36307	7.61247	5.30457	12.1055	3.86953	1.78771	0.838116	0.023412	0.27553	Y	1.734	0.0037356	0.058298
O14744	Protein arginine N-methyltransferase 5	ANM5	Cytoplasm	2.97723	0.985189	3.37945	4.7631	4.55127	0.953374	1.50289	1.39229	1.62546	1.57174	3.33125	1.40915	1.58787	0.667091	0.023388	0.27553	Y	1.3301	0.0097763	0.09138
P62266	40S ribosomal protein S23	RS23	Cytoplasm	2.11192	1.19223	3.57743	1.49061	4.0604	5.32982	5.80968	2.66303	7.36116	4.60241	2.48652	5.15322	0.3077	-1.7004	0.023683	0.27626	Y	-1.2243	0.0041943	0.062302
P10586	Receptor-type tyrosine-protein phosphatase F	PTPRF	Cytoplasm/Exosome	3.65393	2.34704	2.812	6.21857	4.63262	1.04873	1.47507	0.471811	2.85936	2.40653	3.93283	1.6523	1.43292	0.518954	0.023617	0.27626	Y	1.4822	0.0052165	0.066241
O95071	E3 ubiquitin-protein ligase UBR5	UBR5	Cytoplasm	1.07301	0.704369	0.20635	0.880648	1.05716	3.47048	3.85074	3.12599	2.92518	0.095016	0.784308	2.69348	0.194201	-2.36438	0.023983	0.27732	Y	-2.1706	0.004484	0.06419
Q9H0C8	Integrin-linked kinase-associated serine/threonine phosphatase 2C	ILKAP	Cytoplasm	0.959913	0.630737	1.59226	0.78859	1.12851	1.97845	1.4317	1.67022	1.30976	1.51479	1.02	1.58098	0.418493	-1.25672	0.023907	0.27732	Y	Filtered	Filtered	Filtered
P43897	Elongation factor Ts, mitochondrial	EFTS	Mitochondria	0.103418	0.0981815	0.144784	0.0245506	0.0872088	0.27784	0.239608	0.251016	0.125478	0.111396	0.0916286	0.201068	0.267345	-1.90323	0.024191	0.27851	Y	Filtered	Filtered	Filtered
Q13418	Integrin-linked protein kinase	ILK	Cytoplasm	20.881	10.0427	23.6138	32.3923	16.6733	10.2023	8.97543	8.62293	9.87007	13.3546	20.7206	10.2051	1.32168	0.40237	0.024449	0.28026	Y	1.0015	0.0040546	0.06136
P29317	Ephrin type-A receptor 2	EPHA2	Cell membrane	27.8381	46.3128	14.7152	70.8396	19.4054	1.99584	7.20179	1.29092	13.9722	9.56828	35.8222	6.8058	2.59678	1.37672	0.025085	0.28146	Y	2.5492	0.0048105	0.065896
P11233	Ras-related protein Ral-A	RALA	Cytoplasm/Exosome	3.92369	4.45012	2.39719	5.32369	2.04971	1.5424	2.5682	2.09659	1.67259	1.04575	3.62888	1.78511	1.22689	0.295003	0.024956	0.28146	Y	1.0981	0.021769	0.13512
Q9BRQ8	Ferroptosis suppressor protein 1	FSP1	Mitochondria	6.79236	10.8028	6.63202	14.3265	0.371093	1.25235	0.683617	3.44576	0.0420871	0.244848	7.78495	1.13373	4.66958	2.22329	0.024935	0.28146	Y	2.7131	0.039509	0.18666
Q9GZZ9	Ubiquitin-like modifier-activating enzyme 5	UBA5	Cytoplasm	1.50484	1.22245	2.60536	1.66189	1.70647	0.236594	0.954941	1.29766	0.917099	1.20323	1.7402	0.921905	1.18083	0.239807	0.025043	0.28146	Y	Filtered	Filtered	Filtered
P20073	Annexin A7	ANXA7	Cytoplasm/Exosome	6.21194	4.93604	7.50844	9.60068	7.19567	5.53878	6.11223	2.52053	3.42988	3.80242	7.09055	4.28077	1.0669	0.0934255	0.025083	0.28146	Y	Filtered	Filtered	Filtered
Q99719	Septin-5	44444	Cell membrane	1.16704	1.06288	3.021	0.418052	2.59506	4.1897	3.17106	3.23904	2.19864	3.49756	1.65281	3.2592	0.339722	-1.55757	0.025839	0.28749	Y	Filtered	Filtered	Filtered
O15371	Eukaryotic translation initiation factor 3 subunit D	EIF3D	Cytoplasm	4.21288	5.42798	5.15539	4.10454	5.68946	6.19444	5.36363	5.56915	6.27918	6.4685	4.91805	5.97498	0.499806	-1.00056	0.025763	0.28749	Y	Filtered	Filtered	Filtered
O95834	Echinoderm microtubule-associated protein-like 2	EMAL2	Cytoplasm	2.46586	1.32555	2.16409	3.32416	1.56697	3.58942	3.68988	3.44197	3.22584	2.49728	2.16933	3.28888	0.438629	-1.18893	0.026465	0.29322	Y	Filtered	Filtered	Filtered
P54577	Tyrosine--tRNA ligase, cytoplasmic	SYYC	Cytoplasm	9.07448	10.3984	31.3134	29.4581	9.23627	46.2388	43.7456	55.4133	55.6921	13.5593	17.8961	42.9298	0.242854	-2.04184	0.026955	0.29399	Y	-1.5712	0.0052951	0.066241
P02749	Beta-2-glycoprotein 1	APOH	Cytoplasm/Exosome	11.249	5.81646	16.6363	9.78113	10.2811	1.12573	7.56428	8.05719	3.37169	4.28849	10.7528	4.88148	1.50196	0.586848	0.026979	0.29399	Y	1.3574	0.0050798	0.066241
Q9UHD8	Septin-9	44448	Cytoplasm	1.76905	5.06875	2.49159	2.30129	3.21124	5.9355	5.85869	4.79712	5.10425	3.27576	2.96838	4.99426	0.323171	-1.62963	0.026868	0.29399	Y	Filtered	Filtered	Filtered
P16885	1-phosphatidylinositol 4,5-bisphosphate phosphodiesterase gamma-2	PLCG2	Cytoplasm/Exosome	0.399917	0.150084	0.230086	0.187645	0.216242	0.302495	0.327713	0.383255	0.556131	0.497921	0.236795	0.413503	0.37666	-1.40866	0.026685	0.29399	Y	Filtered	Filtered	Filtered
P04066	Tissue alpha-L-fucosidase	FUCO	Cytoplasm/Exosome	4.06094	2.61793	4.55225	3.79736	4.28146	5.274	4.17523	7.83267	5.52034	5.6886	3.86199	5.69817	0.457266	-1.12889	0.027572	0.29636	Y	Filtered	Filtered	Filtered
Q9NV96	Cell cycle control protein 50A	CC50A	Endoplasmic Reticulum	0.0226694	0.0124136	0.0181833	0.00310407	0.0244499	0.0312535	0.0827641	0.0703426	0.0252329	0.0349521	0.0161641	0.048909	0.224849	-2.15297	0.027666	0.29636	Y	Filtered	Filtered	Filtered
Q8NCA5	Protein FAM98A	FA98A	Cytoplasm	0.137253	0.0535958	0.0785064	0.184642	0.152644	0.273429	0.302405	0.119306	0.339526	0.19593	0.121328	0.246119	0.326008	-1.61702	0.027313	0.29636	Y	Filtered	Filtered	Filtered
Q8N1G4	Leucine-rich repeat-containing protein 47	LRC47	Other	0.883435	0.581038	1.35811	1.72581	1.14259	0.651105	0.383161	0.665545	0.516063	0.717818	1.1382	0.586738	1.28153	0.357868	0.027664	0.29636	Y	Filtered	Filtered	Filtered
P52888	Thimet oligopeptidase	THOP1	Mitochondria	2.13724	3.78147	2.69876	2.22476	2.09074	1.92878	1.13407	2.28821	0.386328	0.885292	2.5866	1.32454	1.23363	0.302912	0.027756	0.29636	Y	Filtered	Filtered	Filtered
P35221	Catenin alpha-1	CTNA1	Cytoplasm	95.7723	119.907	38.7239	186.229	59.9983	17.608	27.3808	11.0895	49.648	38.3776	100.126	28.8208	1.86741	0.901039	0.027982	0.29758	Y	1.959	0.0046623	0.065562
P21399	Cytoplasmic aconitate hydratase	ACOHC	Cytoplasm/Exosome	20.5067	28.1565	16.2751	19.6236	19.6488	25.0498	23.0252	28.9588	31.1708	28.8849	20.8421	27.4179	0.445906	-1.16519	0.02816	0.29827	Y	Filtered	Filtered	Filtered
O75874	Isocitrate dehydrogenase [NADP] cytoplasmic	IDHC	Cytoplasm/Exosome	29.6596	33.7078	43.5646	32.6766	28.5504	45.7565	38.7244	39.2266	43.6039	40.5708	33.6318	41.5765	0.48718	-1.03747	0.028479	0.30045	Y	Filtered	Filtered	Filtered
P62753	40S ribosomal protein S6	RS6	Cytoplasm	3.99532	4.64681	2.66899	4.5098	4.83622	18.2932	12.616	5.93627	6.51551	8.37039	4.13143	10.3463	0.258927	-1.94938	0.028925	0.30256	Y	-1.5098	0.0060478	0.070092
Q6P2E9	Enhancer of mRNA-decapping protein 4	EDC4	Cytoplasm	0.129926	0.410671	0.147346	0.255756	0.188345	0.064992	0.0448859	0.0911325	0.111139	0.119196	0.226409	0.0862691	1.31366	0.393595	0.029022	0.30256	Y	Filtered	Filtered	Filtered
P00558	Phosphoglycerate kinase 1	PGK1	Cytoplasm/Exosome	269.214	351.368	207.273	276.55	179.935	95.1334	191.016	188.948	155.42	187.868	256.868	163.677	0.904582	-0.144677	0.028898	0.30256	Y	Filtered	Filtered	Filtered
P50990	T-complex protein 1 subunit theta	TCPQ	Cytoplasm/Exosome	12.0948	24.9194	14.8954	13.9241	17.871	23.37	26.6835	19.5013	27.8921	22.2101	16.7409	23.9314	0.387015	-1.36954	0.029259	0.30383	Y	Filtered	Filtered	Filtered
Q00796	Sorbitol dehydrogenase	DHSO	Cytoplasm/Exosome	2.41281	5.92627	1.41285	6.2306	1.93659	0.468472	0.831632	0.570413	1.08014	1.19817	3.58382	0.829767	2.14013	1.0977	0.029493	0.30388	Y	2.1317	0.013136	0.1034
P23588	Eukaryotic translation initiation factor 4B	IF4B	Cytoplasm	0.428231	0.126977	0.552321	0.158755	0.369168	0.867091	1.60974	1.50886	0.789369	0.283034	0.32709	1.01162	0.233297	-2.09976	0.029378	0.30388	Y	-2.5465	0.056524	0.22754
P05026	Sodium/potassium-transporting ATPase subunit beta-1	AT1B1	Cytoplasm/Exosome	44.5092	63.338	15.5268	49.6403	12.9812	5.89971	9.7188	12.669	15.2688	10.8623	37.1991	10.8837	1.82384	0.866979	0.029992	0.30428	Y	1.6339	0.023501	0.14039
O43615	Mitochondrial import inner membrane translocase subunit TIM44	TIM44	Mitochondria	0.384801	0.182403	0.68187	0.228053	0.165112	1.02966	0.824688	0.776095	0.458718	0.473216	0.328448	0.712476	0.300552	-1.73431	0.02998	0.30428	Y	Filtered	Filtered	Filtered
P12277	Creatine kinase B-type	KCRB	Cytoplasm/Exosome	21.9596	25.7859	24.8412	21.2004	18.7608	38.1394	39.0296	31.6886	20.6303	29.9975	22.5096	31.8971	0.436017	-1.19754	0.029662	0.30428	Y	Filtered	Filtered	Filtered
Q13435	Splicing factor 3B subunit 2	SF3B2	Nucleus	0.0464513	0.0592403	0.0173549	0.0148132	0.0941938	0.114512	0.109282	0.084071	0.0669251	0.0829208	0.0464107	0.0915421	0.282926	-1.8215	0.029963	0.30428	Y	Filtered	Filtered	Filtered
Q13620	Cullin-4B	CUL4B	Cytoplasm/Exosome	11.1424	3.7369	9.41834	5.78332	12.3816	13.6311	13.9941	15.8719	11.1965	11.7964	8.4925	13.298	0.47097	-1.08629	0.030251	0.30438	Y	Filtered	Filtered	Filtered
Q9UNK0	Syntaxin-8	STX8	Cytoplasm	3.06944	1.97343	3.02827	3.70661	4.66366	2.92223	1.64792	2.09485	1.19233	1.60866	3.28828	1.89319	1.21643	0.282653	0.030346	0.30438	Y	Filtered	Filtered	Filtered
P15056	Serine/threonine-protein kinase B-raf	BRAF	Cytoplasm	0.128006	0.12479	0.213426	0.275459	0.174585	0.136792	0.0983445	0.0264936	0.0723385	0.127703	0.183253	0.0923342	1.23247	0.301549	0.030319	0.30438	Y	Filtered	Filtered	Filtered
Q8TEB1	DDB1- and CUL4-associated factor 11	DCA11	Nucleus	0.112805	0.143862	0.0421454	0.0359732	0.137721	0.155739	0.15016	0.393155	0.212876	0.212683	0.0945012	0.224923	0.210856	-2.24567	0.030927	0.30673	Y	Filtered	Filtered	Filtered
O95602	DNA-directed RNA polymerase I subunit RPA1	RPA1	Nucleus	0.0778944	0.0261559	0.107456	0.0766361	0.0900619	0.147426	0.136968	0.103692	0.131955	0.087718	0.0756409	0.121552	0.429233	-1.22017	0.030781	0.30673	Y	Filtered	Filtered	Filtered
P62136	Serine/threonine-protein phosphatase PP1-alpha catalytic subunit	PP1A	Cytoplasm/Exosome	0.415253	0.149778	0.219393	0.401047	0.29098	0.314931	0.487709	0.462789	0.710537	0.726699	0.29529	0.540533	0.35631	-1.4888	0.030859	0.30673	Y	Filtered	Filtered	Filtered
Q15717	ELAV-like protein 1	ELAV1	Cytoplasm	0.329517	0.11026	0.161507	0.0275709	0.0195875	0.361412	0.3644	0.354567	0.305749	0.158605	0.129689	0.308946	0.270042	-1.88875	0.031165	0.30793	Y	Filtered	Filtered	Filtered
P50552	Vasodilator-stimulated phosphoprotein	VASP	Cytoplasm/Exosome	14.2827	18.6365	15.6639	22.0502	17.7565	10.7568	10.1488	2.62175	16.2172	13.9426	17.678	10.7374	0.924472	-0.113298	0.031447	0.30956	Y	Filtered	Filtered	Filtered
P62241	40S ribosomal protein S8	RS8	Cytoplasm/Exosome	9.90998	5.81243	11.0768	9.35579	12.344	24.4878	23.3825	10.2428	12.8167	16.6654	9.69979	17.5191	0.376595	-1.40891	0.032326	0.3147	Y	Filtered	Filtered	Filtered
P60981	Destrin	DEST	Cytoplasm/Exosome	8.85321	6.35063	5.49703	4.23668	2.69412	7.61082	8.57348	12.2676	6.89745	11.8276	5.52633	9.43539	0.37586	-1.41173	0.0323	0.3147	Y	Filtered	Filtered	Filtered
Q9Y530	ADP-ribose glycohydrolase OARD1	OARD1	Nucleus	0.351977	0.241757	0.642062	0.302261	0.633475	0.807128	0.742584	0.51601	0.924511	0.617103	0.434306	0.721467	0.380805	-1.39288	0.032213	0.3147	Y	Filtered	Filtered	Filtered
Q99816	Tumor susceptibility gene 101 protein	TS101	Cytoplasm/Exosome	4.41444	10.8064	3.68389	11.1561	4.86398	2.16408	3.53535	2.54813	3.2032	1.90669	6.98496	2.67149	1.38899	0.474033	0.032602	0.31622	Y	1.6078	0.0074838	0.080897
Q9H3U1	Protein unc-45 homolog A	UN45A	Cytoplasm	0.762464	0.471712	1.07696	0.92924	0.418994	1.98441	1.58826	0.829349	0.98519	1.39046	0.731874	1.35554	0.334084	-1.58172	0.033786	0.31766	Y	-1.0423	0.005535	0.066241
P07910	Heterogeneous nuclear ribonucleoproteins C1/C2	HNRPC	Cytoplasm/Exosome	5.37955	16.8576	7.98866	6.96771	13.1618	6.65334	2.81962	2.7277	3.00491	5.74229	10.0711	4.18957	1.33776	0.419815	0.033596	0.31766	Y	1.0166	0.066222	0.24803
P36405	ADP-ribosylation factor-like protein 3	ARL3	Cytoplasm/Exosome	1.89644	2.59643	1.68202	1.6576	1.24498	3.00989	3.12045	3.54664	2.12867	2.01332	1.81549	2.76379	0.392883	-1.34783	0.03383	0.31766	Y	Filtered	Filtered	Filtered
Q9UN36	Protein NDRG2	NDRG2	Cytoplasm/Exosome	0.80673	1.24389	0.654602	1.12151	0.830372	1.90637	1.65223	1.45751	1.28708	0.917295	0.931421	1.4441	0.388032	-1.36575	0.033098	0.31766	Y	Filtered	Filtered	Filtered
Q9UKV3	Apoptotic chromatin condensation inducer in the nucleus	ACINU	Cytoplasm	0.114861	0.114268	0.167378	0.028573	0.0202994	0.233425	0.212666	0.20786	0.0817941	0.21199	0.0890757	0.189547	0.220792	-2.17924	0.033484	0.31766	Y	Filtered	Filtered	Filtered
P08243	Asparagine synthetase [glutamine-hydrolyzing]	ASNS	Cytoplasm	5.31866	3.63538	9.77906	4.14161	7.09472	8.98932	11.2202	8.22875	8.4795	15.3513	5.99389	10.4538	0.3659	-1.45048	0.033485	0.31766	Y	Filtered	Filtered	Filtered
Q14117	Dihydropyrimidinase	DPYS	Cytoplasm/Exosome	7.35677	14.7926	10.4274	9.02373	6.64356	5.32676	4.82128	6.92544	4.5921	6.97936	9.6488	5.72899	0.927158	-0.109113	0.033823	0.31766	Y	Filtered	Filtered	Filtered
P16930	Fumarylacetoacetase	FAAA	Cytoplasm/Exosome	13.7717	24.6176	20.2631	20.4168	16.9444	14.9195	10.0091	16.4178	13.9944	4.35904	19.2027	11.94	0.955481	-0.0657015	0.033601	0.31766	Y	Filtered	Filtered	Filtered
Q9P2R3	Rabankyrin-5	ANFY1	Cytoplasm/Exosome	1.64145	1.35127	1.71076	2.08681	1.66166	1.64609	1.44468	1.08501	0.860474	0.692918	1.69039	1.14583	0.98281	-0.0250163	0.033695	0.31766	Y	Filtered	Filtered	Filtered
Q9P265	Disco-interacting protein 2 homolog B	DIP2B	Cytoplasm/Exosome	23.0026	19.1576	13.1511	37.0618	13.6641	4.16689	6.99502	4.64966	17.0433	10.2198	21.2074	8.61492	1.38962	0.474693	0.034818	0.32167	Y	1.4818	0.0059317	0.069305
Q16881	Thioredoxin reductase 1, cytoplasmic	TRXR1	Cytoplasm/Exosome	0.512749	0.552911	0.885424	1.20459	1.27037	0.107011	0.738034	0.586929	0.325998	0.0745851	0.885208	0.366511	1.72538	0.786915	0.035228	0.32167	Y	1.3006	0.0092891	0.088876
P04083	Annexin A1	ANXA1	Cytoplasm/Exosome	74.1651	183.828	59.2495	162.019	68.137	12.7673	38.7668	27.1656	42.4953	70.8274	109.48	38.4045	1.4019	0.487384	0.034531	0.32167	Y	1.6849	0.012554	0.1034
Q13884	Beta-1-syntrophin	SNTB1	Cytoplasm	0.609631	0.285488	0.70158	0.176018	0.508416	0.901778	1.04018	0.989426	0.647346	0.50845	0.456227	0.817437	0.393851	-1.34428	0.034774	0.32167	Y	Filtered	Filtered	Filtered
Q96C23	Galactose mutarotase	GALM	Cytoplasm/Exosome	0.615582	0.364187	0.437783	0.187837	0.47361	0.69246	0.448221	1.22322	0.661355	1.07258	0.4158	0.819567	0.353398	-1.50063	0.034577	0.32167	Y	Filtered	Filtered	Filtered
Q9Y285	Phenylalanine--tRNA ligase alpha subunit	SYFA	Cytoplasm	3.79658	3.63641	6.62304	4.64972	5.9189	8.2725	9.56687	3.86014	8.74065	10.6084	4.92493	8.20972	0.35278	-1.50316	0.035189	0.32167	Y	Filtered	Filtered	Filtered
Q9H832	Ubiquitin-conjugating enzyme E2 Z	UBE2Z	Cytoplasm	0.0254766	0.0209873	0.00614838	0.0262397	0.0261573	0.067353	0.0730597	0.0761257	0.0658704	0.00283109	0.0210019	0.057048	0.234206	-2.09415	0.034891	0.32167	Y	Filtered	Filtered	Filtered
Q15006	ER membrane protein complex subunit 2	EMC2	Cytoplasm	0.805906	0.719835	1.09425	1.24398	2.23039	0.77853	0.767197	0.152825	0.417274	0.0971024	1.21887	0.442586	2.05856	1.04163	0.035188	0.32167	Y	Filtered	Filtered	Filtered
O00330	Pyruvate dehydrogenase protein X component, mitochondrial	ODPX	Mitochondria	0.0472753	0.0602912	0.171156	0.015076	0.0893806	0.250328	0.277946	0.13873	0.128392	0.123891	0.0766359	0.183857	0.237068	-2.07663	0.035399	0.32211	Y	Filtered	Filtered	Filtered
Q9BQE3	Tubulin alpha-1C chain	TBA1C	Cytoplasm	113.876	59.7207	134.182	212.301	87.3212	82.8814	9.30219	45.5679	39.8108	67.8135	121.48	49.0752	1.66516	0.73566	0.036286	0.32737	Y	1.0628	0.043869	0.20342
A0AVT1	Ubiquitin-like modifier-activating enzyme 6	UBA6	Cytoplasm	2.76829	1.31574	4.58494	2.17871	3.59519	7.12442	5.86967	2.26288	6.87142	5.33798	2.88857	5.49327	0.341531	-1.54991	0.036347	0.32737	Y	Filtered	Filtered	Filtered
P20936	Ras GTPase-activating protein 1	RASA1	Cytoplasm	8.18795	14.9346	5.57872	11.6854	6.22106	4.76653	4.2128	4.13438	5.68712	5.35435	9.32154	4.83104	1.04033	0.0570448	0.036221	0.32737	Y	Filtered	Filtered	Filtered
Q9HBH5	Retinol dehydrogenase 14	RDH14	Cytoplasm	0.0270276	0.172345	1.33868	0.0430953	0.153083	0.930917	2.52624	4.95835	3.01992	0.609382	0.346846	2.40896	0.0715877	-3.80415	0.036669	0.32804	Y	-2.9897	0.0093166	0.088876
P26038	Moesin	MOES	Cytoplasm/Exosome	81.1729	170.091	59.4089	190.885	78.7214	31.4275	53.6394	50.4668	50.9432	54.2508	116.056	48.1455	1.30608	0.385244	0.036655	0.32804	Y	1.2894	0.016593	0.11859
P62633	CCHC-type zinc finger nucleic acid binding protein	CNBP	Cytoplasm	2.07703	6.71969	2.34536	3.2993	1.96423	1.26409	0.725646	1.34701	0.659434	1.13923	3.28112	1.02708	1.63538	0.709626	0.037042	0.32915	Y	1.507	0.04633	0.20855
P23919	Thymidylate kinase	KTHY	Mitochondria	0.0460075	0.0515261	0.015095	0.0128843	0.0457676	0.00997243	0.141069	0.0893046	0.130307	0.109575	0.0342561	0.0960455	0.166269	-2.58841	0.037021	0.32915	Y	Filtered	Filtered	Filtered
O60763	General vesicular transport factor p115	USO1	Cytoplasm	7.84001	5.76733	10.1095	6.14452	8.60425	12.2347	9.60716	12.9041	8.70801	9.42703	7.69313	10.5762	0.488606	-1.03326	0.037262	0.33	Y	Filtered	Filtered	Filtered
Q9NRX4	14 kDa phosphohistidine phosphatase	PHP14	Cytoplasm/Exosome	0.578135	0.0950543	1.24287	0.118843	0.606028	2.9757	2.14581	1.25211	0.93239	0.938212	0.528185	1.64884	0.232466	-2.10491	0.03764	0.3302	Y	-1.8971	0.007592	0.081511
Q7Z5G4	Golgin subfamily A member 7	GOGA7	Cytoplasm/Exosome	1.04976	0.234343	0.925141	2.06898	1.67344	0.0453551	0.398955	0.248761	0.543573	0.609427	1.19033	0.369214	2.10522	1.07397	0.038964	0.3302	Y	1.9942	0.0079061	0.083198
Q9Y2J8	Protein-arginine deiminase type-2	PADI2	Cytoplasm/Exosome	1.33439	0.799245	2.35221	0.999269	0.796958	6.29445	5.7476	2.24357	2.41725	1.84278	1.25642	3.70913	0.214596	-2.2203	0.039132	0.3302	Y	-1.6724	0.010114	0.092379
O43795	Unconventional myosin-Ib	MYO1B	Cytoplasm/Exosome	77.085	37.5883	41.324	83.3355	37.3488	16.8788	21.0502	12.9575	42.925	37.4232	55.3363	26.2469	1.29293	0.37064	0.039041	0.3302	Y	1.2143	0.011121	0.097092
P61088	Ubiquitin-conjugating enzyme E2 N	UBE2N	Cytoplasm/Exosome	3.28715	4.73264	4.83913	2.63307	2.49604	3.6437	1.81942	0.200953	0.930314	1.94521	3.59761	1.70792	1.24579	0.317066	0.039062	0.3302	Y	1.1654	0.030287	0.16204
O43709	Probable 18S rRNA -methyltransferase	BUD23	Cytoplasm	0.0207816	0.132516	0.194108	0.0331362	0.125564	0.245872	0.236543	0.188605	0.130779	0.182183	0.101221	0.196797	0.219381	-2.18849	0.038681	0.3302	Y	Filtered	Filtered	Filtered
Q13227	G protein pathway suppressor 2	GPS2	Cytoplasm	0.0603237	0.196583	0.0115181	0.00983123	0.1114	0.178326	0.230548	0.173669	0.222441	0.102169	0.0779311	0.181431	0.202077	-2.30702	0.03847	0.3302	Y	Filtered	Filtered	Filtered
Q99832	T-complex protein 1 subunit eta	TCPH	Cytoplasm/Exosome	21.5996	11.859	33.7084	19.3236	28.8662	43.4095	37.2467	29.376	30.3609	32.1649	23.0714	34.5116	0.452128	-1.1452	0.037909	0.3302	Y	Filtered	Filtered	Filtered
Q9UBS9	SUN domain-containing ossification factor	SUCO	Cytoplasm	0.00904044	0.0576473	0.261414	0.0720745	0.0102409	0.229132	0.475092	0.461469	0.242548	0.0881012	0.0820835	0.299269	0.126591	-2.98175	0.038072	0.3302	Y	Filtered	Filtered	Filtered
Q5R3I4	Tetratricopeptide repeat protein 38	TTC38	Cytoplasm/Exosome	0.381863	0.205036	0.300335	0.354136	0.240367	0.423566	0.326838	0.584505	0.372061	0.452821	0.296348	0.431958	0.453878	-1.13962	0.039041	0.3302	Y	Filtered	Filtered	Filtered
Q14914	Prostaglandin reductase 1	PTGR1	Cytoplasm/Exosome	0.444052	0.100593	0.147347	0.499555	0.121679	0.743857	0.485207	0.430367	0.903991	0.390537	0.262645	0.590792	0.303064	-1.7223	0.037443	0.3302	Y	Filtered	Filtered	Filtered
Q9UHA4	Ragulator complex protein LAMTOR3	LTOR3	Cytoplasm/Exosome	0.412168	0.172219	0.537736	0.86222	0.81427	0.335808	0.333104	0.182814	0.189386	0.0232315	0.559723	0.212869	1.92549	0.945227	0.038958	0.3302	Y	Filtered	Filtered	Filtered
Q9NRP0	Oligosaccharyltransferase complex subunit OSTC	OSTC	Cell membrane	0.926714	0.426401	0.923359	0.533115	0.615038	0.609701	0.0628525	0.090527	0.361566	0.46823	0.684925	0.318575	1.50465	0.589429	0.038119	0.3302	Y	Filtered	Filtered	Filtered
P22314	Ubiquitin-like modifier-activating enzyme 1	UBA1	Cytoplasm/Exosome	96.3563	173.098	101.147	135.016	93.2749	69.5474	53.1347	70.4425	77.71	107.999	119.778	75.7668	0.87127	-0.198809	0.03807	0.3302	Y	Filtered	Filtered	Filtered
P54652	Heat shock-related 70 kDa protein 2	HSP72	Cytoplasm/Exosome	36.875	50.0053	28.8382	53.7276	30.1599	24.2812	23.6614	33.0011	27.2299	25.3119	39.9212	26.6971	0.88921	-0.169403	0.039155	0.3302	Y	Filtered	Filtered	Filtered
P51148	Ras-related protein Rab-5C	RAB5C	Cytoplasm/Exosome	19.1577	49.8932	19.1439	21.3375	16.2944	9.30693	8.62293	11.3757	9.22068	10.5003	25.1653	9.80531	1.3052	0.384274	0.039548	0.3314	Y	1.3158	0.028649	0.15697
Q9UNE7	E3 ubiquitin-protein ligase CHIP	CHIP	Cytoplasm	1.2999	0.134803	0.197458	0.92234	0.294738	0.852439	1.01724	1.24805	1.50009	1.44351	0.569849	1.21226	0.350546	-1.51232	0.039431	0.3314	Y	Filtered	Filtered	Filtered
Q8WVJ2	NudC domain-containing protein 2	NUDC2	Cytoplasm	0.0787902	0.0601407	0.0176187	0.0150384	0.0732493	0.088544	0.120069	0.0638409	0.0741893	0.110023	0.0489675	0.0913331	0.302065	-1.72707	0.039809	0.33158	Y	Filtered	Filtered	Filtered
P25685	DnaJ homolog subfamily B member 1	DNJB1	Cytoplasm/Exosome	4.21896	7.30716	2.53835	6.62789	3.19755	3.08371	1.45687	2.48345	2.84722	1.94039	4.77798	2.36233	1.14286	0.192644	0.039819	0.33158	Y	Filtered	Filtered	Filtered
P62979	Ubiquitin-40S ribosomal protein S27a	RS27A	Cytoplasm/Exosome	1.14802	0.500243	2.03295	0.625437	1.14628	3.7342	3.1563	1.45256	1.46443	2.1276	1.09058	2.38702	0.305634	-1.71013	0.040723	0.33714	Y	-1.2312	0.0085761	0.085974
Q9Y305	Acyl-coenzyme A thioesterase 9, mitochondrial	ACOT9	Mitochondria	0.193126	0.0410719	0.512056	0.0513509	0.243819	0.278124	0.613934	0.631188	0.823696	0.32175	0.208285	0.533738	0.252268	-1.98697	0.040742	0.33714	Y	Filtered	Filtered	Filtered
P12830	Cadherin-1	CADH1	Cytoplasm/Exosome	17.4702	7.70125	9.80137	39.6367	14.2566	1.10394	2.40349	0.347612	7.95202	5.57397	17.7732	3.47621	2.93	1.5509	0.04167	0.33893	Y	2.5843	0.0071061	0.077602
Q8WUA8	Tsukushi	TSK	Extracellular	2.13953	9.01627	1.85487	7.65116	3.53748	0.16381	0.124758	0.898454	1.91951	2.41594	4.83986	1.10449	2.0544	1.03872	0.041626	0.33893	Y	2.4296	0.011437	0.099305
Q01968	Inositol polyphosphate 5-phosphatase OCRL	OCRL	Cytoplasm	3.03234	0.806275	2.60629	2.47999	2.69006	3.86224	3.83796	6.13557	2.81889	3.31308	2.32299	3.99355	0.437104	-1.19395	0.041727	0.33893	Y	Filtered	Filtered	Filtered
Q8N3D4	EH domain-binding protein 1-like protein 1	EH1L1	Cell membrane	0.201672	0.124731	0.36716	0.155947	0.265728	0.600252	0.617239	0.290378	0.312727	0.328007	0.223048	0.42972	0.337943	-1.56515	0.04133	0.33893	Y	Filtered	Filtered	Filtered
Q13637	Ras-related protein Rab-32	RAB32	Mitochondria	0.35349	0.115216	0.174581	0.561701	0.343339	0.111495	0.183295	0.0244608	0.172099	0.015542	0.309665	0.101378	2.12742	1.0891	0.041624	0.33893	Y	Filtered	Filtered	Filtered
Q92599	Septin-8	44447	Extracellular	1.89501	1.45915	2.13735	2.87281	1.76771	2.1342	1.08714	0.309785	0.848088	1.13145	2.02641	1.10213	1.19686	0.259248	0.041197	0.33893	Y	Filtered	Filtered	Filtered
P11171	Protein 4.1	EPB41	Cytoplasm	1.33733	1.63216	0.737909	3.20813	1.05488	0.493893	0.631828	0.254163	0.646707	0.664356	1.59408	0.538189	1.69627	0.762365	0.042014	0.33919	Y	1.7283	0.008785	0.086309
P23396	40S ribosomal protein S3	RS3	Cytoplasm/Exosome	35.419	38.8812	71.5129	35.2547	66.1524	57.8706	71.3564	67.4395	82.4589	77.3576	49.4441	71.2966	0.428516	-1.22258	0.041922	0.33919	Y	Filtered	Filtered	Filtered
Q9Y6W5	Wiskott-Aldrich syndrome protein family member 2	WASF2	Cytoplasm/Exosome	2.49098	2.37292	2.75631	8.28156	2.9316	0.614256	0.863951	0.100756	1.46174	1.71692	3.76667	0.951525	2.24862	1.16904	0.042725	0.33975	Y	2.3034	0.0077298	0.081966
Q5VTR2	E3 ubiquitin-protein ligase BRE1A	BRE1A	Nucleus	0.0934773	0.0660615	0.131749	0.0165189	0.0586785	0.261103	0.182642	0.157857	0.0898021	0.107188	0.0732971	0.159718	0.280786	-1.83246	0.042667	0.33975	Y	Filtered	Filtered	Filtered
P26368	Splicing factor U2AF 65 kDa subunit	U2AF2	Nucleus	1.7871	1.73472	1.21714	0.277959	1.03521	1.99096	1.51041	2.69914	1.68323	2.45245	1.21043	2.06724	0.367328	-1.44486	0.042217	0.33975	Y	Filtered	Filtered	Filtered
O43169	Cytochrome b5 type B	CYB5B	Mitochondria	0.0563381	0.0139836	0.020483	0.00349664	0.0537019	0.246793	0.23474	0.117844	0.0156978	0.0838551	0.0296006	0.139786	0.175	-2.51457	0.042455	0.33975	Y	Filtered	Filtered	Filtered
Q04323	UBX domain-containing protein 1	UBXN1	Cytoplasm	1.72776	0.548425	1.53758	2.12977	2.0403	1.16234	0.404196	0.662456	1.27709	0.399023	1.59677	0.781021	1.40348	0.489006	0.042597	0.33975	Y	Filtered	Filtered	Filtered
Q9NS86	LanC-like protein 2	LANC2	Cytoplasm	0.0246423	0.157134	0.230168	0.039292	0.231454	0.462954	0.48789	0.741339	0.0182175	0.472741	0.136538	0.436628	0.164475	-2.60406	0.043185	0.34237	Y	Filtered	Filtered	Filtered
P16219	Short-chain specific acyl-CoA dehydrogenase, mitochondrial	ACADS	Mitochondria	3.04189	6.00398	4.05001	2.15284	2.29446	7.4883	6.72117	6.32657	4.7334	3.89295	3.50864	5.83248	0.330572	-1.59696	0.043369	0.34281	Y	Filtered	Filtered	Filtered
Q9UP38	Frizzled-1	FZD1	Cell membrane	0.0324758	0.207085	0.905997	0.258912	0.280534	2.73573	2.00274	1.1636	1.43443	0.0279348	0.337001	1.47289	0.125225	-2.99741	0.043596	0.3429	Y	-2.2752	0.012798	0.1034
Q9H267	Vacuolar protein sorting-associated protein 33B	VP33B	Cytoplasm	0.395334	0.829493	0.405427	0.468096	0.250437	0.319881	0.269879	0.247451	0.0897952	0.166043	0.469757	0.21861	1.20457	0.268522	0.04364	0.3429	Y	Filtered	Filtered	Filtered
Q8ND76	Cyclin-Y	CCNY	Cytoplasm	3.0504	5.99955	1.98803	6.43212	2.18774	1.19816	1.70758	2.26642	1.56081	1.38093	3.93157	1.62278	1.34754	0.430333	0.044401	0.34441	Y	1.4178	0.014899	0.11168
P06756	Integrin alpha-V	ITAV	Cytoplasm/Exosome	249.942	305.471	59.7803	199.265	93.9365	36.3128	52.5421	31.1412	113.543	90.9203	181.679	64.8918	1.4628	0.548733	0.044282	0.34441	Y	1.5717	0.018756	0.12576
Q9NPA0	ER membrane protein complex subunit 7	EMC7	Endoplasmic Reticulum	0.0344652	0.0439541	0.0128767	0.0109909	0.0419863	0.168287	0.100545	0.0800841	0.0379691	0.0471429	0.0288546	0.0868056	0.175038	-2.51426	0.044406	0.34441	Y	Filtered	Filtered	Filtered
P11413	Glucose-6-phosphate 1-dehydrogenase	G6PD	Cytoplasm/Exosome	8.39929	6.38887	3.54516	15.2499	11.4751	10.1188	22.2139	20.0202	14.5176	13.7636	9.01165	16.1268	0.37677	-1.40824	0.044476	0.34441	Y	Filtered	Filtered	Filtered
Q9BPU6	Dihydropyrimidinase-related protein 5	DPYL5	Cytoplasm	9.78221	6.05109	13.4094	18.3876	9.73347	7.95777	6.58752	4.45148	3.94735	7.72943	11.4728	6.13471	1.22413	0.291754	0.044482	0.34441	Y	Filtered	Filtered	Filtered
O15031	Plexin-B2	PLXB2	Cytoplasm/Exosome	12.6749	14.9898	3.16617	25.6686	8.68059	2.31067	6.79258	2.97922	4.25239	3.44278	13.036	3.95553	1.92275	0.943169	0.044784	0.34574	Y	1.9529	0.00913	0.08846
Q99653	Calcineurin B homologous protein 1	CHP1	Cytoplasm/Exosome	2.29176	0.553232	1.35523	2.44635	1.4892	0.535366	0.0815477	0.826227	0.829662	1.21765	1.62715	0.69809	1.63769	0.711659	0.045135	0.34692	Y	1.4869	0.010405	0.092995
O00443	Phosphatidylinositol 4-phosphate 3-kinase C2 domain-containing subunit alpha	P3C2A	Cytoplasm/Exosome	0.383223	0.0975306	0.159602	0.121939	0.315454	0.484402	0.373837	0.471338	0.223101	0.39441	0.21555	0.389418	0.433775	-1.20498	0.045199	0.34692	Y	Filtered	Filtered	Filtered
Q9NZ32	Actin-related protein 10	ARP10	Cytoplasm	1.67992	3.83804	1.87552	2.03737	1.42394	1.1616	0.920827	1.60649	0.0889935	1.18778	2.17096	0.993138	1.29679	0.374949	0.0454	0.34745	Y	Filtered	Filtered	Filtered
Q16787	Laminin subunit alpha-3	LAMA3	Cytoplasm/Exosome	11.538	11.9393	9.38176	41.0566	33.6031	0.118077	3.11779	0.133453	14.5063	6.03686	21.5037	4.78249	2.44913	1.29227	0.046354	0.34871	Y	2.4579	0.0087993	0.086309
Q13162	Peroxiredoxin-4	PRDX4	Cytoplasm/Exosome	3.58884	2.38394	3.4845	1.88093	1.98433	5.68961	4.59802	4.87815	4.00953	2.23206	2.66451	4.28147	0.414666	-1.26998	0.046017	0.34871	Y	Filtered	Filtered	Filtered
Q99571	P2X purinoceptor 4	P2RX4	Cytoplasm/Exosome	0.603056	0.32777	0.581854	0.4098	0.469585	0.888337	1.04609	1.17974	0.782151	0.325202	0.478413	0.844305	0.383087	-1.38426	0.046219	0.34871	Y	Filtered	Filtered	Filtered
P36776	Lon protease homolog, mitochondrial	LONM	Mitochondria	3.04828	1.6378	3.93179	2.04769	2.92653	3.86452	3.18454	4.43165	3.31895	4.71741	2.71842	3.90341	0.45636	-1.13176	0.045976	0.34871	Y	Filtered	Filtered	Filtered
Q9Y3F4	Serine-threonine kinase receptor-associated protein	STRAP	Cytoplasm	4.51347	1.64442	5.49444	6.19257	5.24839	6.93504	7.31266	6.3511	7.63488	5.32823	4.61866	6.71238	0.468889	-1.09268	0.046302	0.34871	Y	Filtered	Filtered	Filtered
O95782	AP-2 complex subunit alpha-1	AP2A1	Cytoplasm	24.786	40.5331	19.0559	39.0156	17.3112	20.9303	16.343	17.4415	11.8521	13.2985	28.1404	15.9731	1.03013	0.0428207	0.046324	0.34871	Y	Filtered	Filtered	Filtered
P61966	AP-1 complex subunit sigma-1A	AP1S1	Cytoplasm	0.159574	0.621173	0.0337831	0.0288356	0.10243	0.869635	0.736914	0.601289	0.394464	0.221808	0.189159	0.564822	0.127525	-2.97115	0.047408	0.35066	Y	Filtered	Filtered	Filtered
Q14697	Neutral alpha-glucosidase AB	GANAB	Cytoplasm/Exosome	13.3711	12.5389	11.8428	7.89798	12.8378	14.5602	12.2374	21.022	15.1894	16.0145	11.6977	15.8047	0.477467	-1.06653	0.04682	0.35066	Y	Filtered	Filtered	Filtered
Q9NZT2	Opioid growth factor receptor	OGFR	Cytoplasm	0.235671	0.103904	0.0304395	0.129908	0.354162	0.341921	0.370087	0.27977	0.231734	0.362496	0.170817	0.317202	0.390607	-1.35621	0.046945	0.35066	Y	Filtered	Filtered	Filtered
O95373	Importin-7	IPO7	Cytoplasm	1.08285	0.293384	1.50223	0.366808	2.29087	1.56266	1.91748	2.15246	2.08672	3.09772	1.10723	2.16341	0.365666	-1.4514	0.047288	0.35066	Y	Filtered	Filtered	Filtered
Q9BY49	Peroxisomal trans-2-enoyl-CoA reductase	PECR	Cytoplasm	0.837891	0.64695	1.08119	1.67023	0.704464	0.796022	0.0953619	0.686753	0.0750049	0.494671	0.988147	0.429563	1.78656	0.837186	0.047096	0.35066	Y	Filtered	Filtered	Filtered
P60201	Myelin proteolipid protein	MYPR	Cell membrane	0.596901	0.356154	0.699166	1.26183	0.74577	0.393922	0.382188	0.494835	0.343428	0.240217	0.731965	0.370918	1.31919	0.399651	0.047275	0.35066	Y	Filtered	Filtered	Filtered
P18433	Receptor-type tyrosine-protein phosphatase alpha	PTPRA	Cytoplasm/Exosome	4.63595	3.49885	2.80321	7.34105	3.26435	1.69005	2.35125	3.24403	2.35118	1.88854	4.30868	2.30501	1.21711	0.283456	0.047942	0.35146	Y	1.041	0.0086028	0.085974
Q9NSD9	Phenylalanine--tRNA ligase beta subunit	SYFB	Cytoplasm	13.0684	1.40174	13.8144	11.8935	14.7925	18.1383	12.801	17.5194	17.7435	22.1678	10.9941	17.674	0.452608	-1.14367	0.047793	0.35146	Y	Filtered	Filtered	Filtered
P54619	5'-AMP-activated protein kinase subunit gamma-1	AAKG1	Cytoplasm	0.23747	0.147475	0.0432038	0.207516	0.130993	0.310369	0.468453	0.184952	0.354888	0.186552	0.153332	0.301043	0.305195	-1.71219	0.048047	0.35146	Y	Filtered	Filtered	Filtered
Q9BTU6	Phosphatidylinositol 4-kinase type 2-alpha	P4K2A	Cytoplasm	7.74897	4.33867	6.777	8.11829	13.6123	5.14778	4.34178	5.54289	4.07143	2.92633	8.11905	4.40604	1.307	0.386256	0.047756	0.35146	Y	Filtered	Filtered	Filtered
P05166	Propionyl-CoA carboxylase beta chain, mitochondrial	PCCB	Mitochondria	11.025	4.79058	13.236	9.36659	9.67671	12.4574	11.9158	15.9551	11.5383	16.549	9.61899	13.6831	0.479491	-1.06042	0.04844	0.35336	Y	Filtered	Filtered	Filtered
P21964	Catechol O-methyltransferase	COMT	Cytoplasm/Exosome	1.85411	0.506221	1.68883	2.4748	1.0097	0.776663	0.373091	0.107473	0.617207	1.17669	1.50673	0.610225	1.61085	0.687822	0.049222	0.35569	Y	1.2972	0.038988	0.18493
Q16799	Reticulon-1	RTN1	Endoplasmic Reticulum	0.282336	0.137563	0.374795	0.17199	0.172256	1.01735	0.932876	0.610226	0.289764	0.226516	0.227788	0.615347	0.254165	-1.97616	0.048991	0.35569	Y	Filtered	Filtered	Filtered
O43399	Tumor protein D54	TPD54	Cytoplasm	0.139574	0.0745749	0.224377	0.515708	0.469105	0.0144333	0.0109925	0.0791631	0.13988	0.113587	0.284668	0.0716111	2.6261	1.39292	0.049432	0.35569	Y	Filtered	Filtered	Filtered
Q96BM9	ADP-ribosylation factor-like protein 8A	ARL8A	Cytoplasm/Exosome	2.33225	1.69535	2.48332	2.66656	2.4216	1.77721	1.8204	2.30823	1.10616	1.65237	2.31982	1.73287	0.87912	-0.185867	0.049422	0.35569	Y	Filtered	Filtered	Filtered
Q8WYA6	Beta-catenin-like protein 1	CTBL1	Cytoplasm	0.834609	0.507858	0.743904	1.07276	0.925334	0.505968	0.404229	0.589857	0.721667	0.607262	0.816892	0.565796	0.920408	-0.119654	0.049059	0.35569	Y	Filtered	Filtered	Filtered
Q9H6S3	Epidermal growth factor receptor kinase substrate 8-like protein 2	ES8L2	Cytoplasm/Exosome	1.01429	0.872708	1.35997	3.25539	1.50213	0.84392	0.489666	0.037056	0.505171	0.901201	1.6009	0.555403	1.7872	0.837698	0.051026	0.35773	N	1.4947	0.013073	0.1034
Q9UMD9	Collagen alpha-1(XVII) chain	COHA1	Endoplasmic Reticulum	3.04196	0.186269	3.2791	7.3742	4.29796	0.180254	0.496681	0.0395459	2.44199	0.781854	3.6359	0.788065	2.70457	1.4354	0.05012	0.35773	N	2.2556	0.018353	0.1241
O75110	Probable phospholipid-transporting ATPase IIA	ATP9A	Cytoplasm	3.72308	8.9832	3.0301	3.42556	2.73123	0.347724	1.55482	3.01141	1.31689	1.41911	4.37863	1.52999	1.5477	0.630129	0.0506	0.35773	N	1.4263	0.052674	0.21853
P26006	Integrin alpha-3	ITA3	Cytoplasm/Exosome	77.085	8.82408	56.2357	49.695	50.4229	9.2639	17.438	7.29477	26.1632	38.9429	48.4525	19.8206	1.64347	0.716748	0.051547	0.35773	N	1.7521	0.058005	0.22839
Q7Z3K3	Pogo transposable element with ZNF domain	POGZ	Cytoplasm	0.590553	0.0113196	0.0688693	0.0151916	0.0100545	1.89121	1.39106	1.34456	0.306335	0.0277694	0.139198	0.992187	0.145056	-2.78532	0.050414	0.35773	N	-3.384	0.093296	0.3046
Q00610	Clathrin heavy chain 1	CLH1	Cytoplasm/Exosome	249.942	230.126	219.273	225.337	173.981	425.938	329.886	397.661	193.411	263.719	219.732	322.123	0.4482	-1.15778	0.05054	0.35773	N	Filtered	Filtered	Filtered
P41223	Protein BUD31 homolog	BUD31	Nucleus	1.05224	0.443827	1.09669	0.572577	0.989283	1.4039	1.17938	2.38674	1.18318	1.13898	0.830924	1.45844	0.415447	-1.26726	0.050042	0.35773	N	Filtered	Filtered	Filtered
Q9Y5L0	Transportin-3	TNPO3	Cytoplasm	0.764374	0.544407	0.79744	0.136131	0.724885	1.01028	0.78188	1.13061	0.780027	0.865395	0.593448	0.913638	0.402737	-1.31209	0.051876	0.35773	N	Filtered	Filtered	Filtered
Q9UEY8	Gamma-adducin	ADDG	Cytoplasm	1.48985	0.876521	2.34571	1.74171	2.02925	2.46243	4.19475	2.44189	2.56914	2.01014	1.69661	2.73567	0.409742	-1.28721	0.050726	0.35773	N	Filtered	Filtered	Filtered
P31153	S-adenosylmethionine synthase isoform type-2	METK2	Cytoplasm	4.2367	3.11536	5.53454	3.89503	5.81489	6.39138	4.24799	11.433	10.1238	6.53481	4.5193	7.74621	0.37468	-1.41627	0.051781	0.35773	N	Filtered	Filtered	Filtered
Q9BZG1	Ras-related protein Rab-34	RAB34	Cytoplasm/Exosome	0.965992	0.374768	0.548956	0.976083	0.973321	1.36114	2.28656	1.37922	1.21961	0.780146	0.767824	1.40534	0.384081	-1.38052	0.050191	0.35773	N	Filtered	Filtered	Filtered
Q9Y4F1	FERM, ARHGEF and pleckstrin domain-containing protein 1	FARP1	Cytoplasm	1.74637	0.388097	1.0673	1.3497	1.42555	2.1881	4.11465	2.6342	1.6492	1.42981	1.1954	2.40319	0.373952	-1.41908	0.051756	0.35773	N	Filtered	Filtered	Filtered
P62910	60S ribosomal protein L32	RL32	Cytoplasm	0.0603044	0.0769075	0.1435	0.019231	0.118579	0.206963	0.239132	0.0163278	0.328815	0.317086	0.0837043	0.221665	0.195707	-2.35324	0.051549	0.35773	N	Filtered	Filtered	Filtered
P18074	General transcription and DNA repair factor IIH helicase subunit XPD	ERCC2	Cytoplasm	1.10616	0.0836736	0.769364	1.66493	0.878061	0.51395	0.330875	0.0888216	0.00970079	0.427371	0.900438	0.274144	2.50753	1.32627	0.051515	0.35773	N	Filtered	Filtered	Filtered
Q9H1K1	Iron-sulfur cluster assembly enzyme ISCU, mitochondrial	ISCU	Mitochondria	0.251386	0.0710522	0.26934	0.408088	0.184359	0.10875	0.112828	0.0754236	0.0728652	0.1574	0.236845	0.105453	1.49289	0.578105	0.050876	0.35773	N	Filtered	Filtered	Filtered
Q9H4B7	Tubulin beta-1 chain	TBB1	Cytoplasm/Exosome	137.235	75.9654	130.909	122.911	99.8902	73.5122	65.3186	100.404	97.5692	78.8645	113.382	83.1336	0.872777	-0.196315	0.051114	0.35773	N	Filtered	Filtered	Filtered
O95202	Mitochondrial proton/calcium exchanger protein	LETM1	Mitochondria	1.15555	0.323819	2.01149	0.404861	0.935918	1.95075	1.80793	2.28381	1.13291	1.73123	0.966328	1.78132	0.379162	-1.39911	0.052308	0.35977	N	Filtered	Filtered	Filtered
Q14141	Septin-6	44445	Extracellular	0.844227	0.98444	0.964751	1.13529	0.950095	1.57672	1.64699	2.06211	1.24699	0.800395	0.975761	1.46664	0.427565	-1.22578	0.052862	0.3617	N	Filtered	Filtered	Filtered
Q8N1A6	UPF0462 protein C4orf33	CD033	Other	0.564028	0.17823	0.87159	0.222835	0.472522	1.02409	1.29271	1.83253	0.526114	0.655324	0.461841	1.06615	0.31546	-1.66447	0.052853	0.3617	N	Filtered	Filtered	Filtered
P61225	Ras-related protein Rap-2b	RAP2B	Cytoplasm/Exosome	19.368	19.3657	18.8038	46.664	28.2792	6.93029	15.8393	7.77522	18.2586	17.1899	26.4962	13.1987	1.18943	0.250274	0.053117	0.36251	N	1.1898	0.0083142	0.085342
P27487	Dipeptidyl peptidase 4	DPP4	Cytoplasm/Exosome	0.57465	0.086033	0.12602	0.705958	0.682078	2.41432	5.06318	3.81403	0.804169	0.310361	0.434948	2.48121	0.145317	-2.78272	0.053421	0.36309	N	-2.2322	0.0579	0.22839
P50440	Glycine amidinotransferase, mitochondrial	GATM	Cytoplasm/Exosome	1.54128	1.3421	1.89305	0.729107	1.61711	1.81695	1.31739	3.55286	2.45311	3.5858	1.42453	2.54522	0.358096	-1.48158	0.053477	0.36309	N	Filtered	Filtered	Filtered
P52209	6-phosphogluconate dehydrogenase, decarboxylating	6PGD	Cytoplasm/Exosome	19.0983	18.3324	18.5142	17.8282	20.9037	19.9319	25.7188	54.9346	28.5219	33.7025	18.9354	32.5619	0.380088	-1.39559	0.054125	0.36636	N	Filtered	Filtered	Filtered
O60825	6-phosphofructo-2-kinase/fructose-2,6-bisphosphatase 2	F262	Cytoplasm	0.03929	0.0237414	0.0458641	0.00593662	0.0210881	0.0736289	0.00349954	0.0950443	0.100407	0.0741503	0.027184	0.069346	0.234329	-2.09339	0.054235	0.36636	N	Filtered	Filtered	Filtered
P54136	Arginine--tRNA ligase, cytoplasmic	SYRC	Cytoplasm/Exosome	11.0132	16.3467	15.3744	11.1594	18.2427	16.2926	17.4967	16.3523	24.3264	22.7484	14.4273	19.4433	0.434972	-1.201	0.054678	0.36841	N	Filtered	Filtered	Filtered
P08962	CD63 antigen	CD63	Cytoplasm/Exosome	0.99974	0.723384	0.683305	2.01269	2.32238	0.487222	0.868583	0.230116	0.660513	0.48086	1.3483	0.545459	1.62897	0.703964	0.055424	0.37246	N	1.5702	0.0099152	0.091601
Q15436	Protein transport protein Sec23A	SC23A	Cytoplasm	0.865478	0.365844	1.57172	0.457402	1.03957	3.53144	3.23458	0.94056	1.58433	1.35654	0.860003	2.12949	0.271646	-1.8802	0.05567	0.37246	N	-1.345	0.016488	0.11859
Q96PD5	N-acetylmuramoyl-L-alanine amidase	PGRP2	Cytoplasm/Exosome	1.05997	2.20925	3.12325	3.77989	4.63473	1.36677	1.48251	0.118162	1.82523	2.10463	2.96142	1.37946	1.24099	0.311492	0.0557	0.37246	N	Filtered	Filtered	Filtered
Q9Y2L5	Trafficking protein particle complex subunit 8	TPPC8	Cytoplasm	1.14425	3.45309	0.420526	1.69012	0.90701	0.225982	0.150688	0.395993	0.583097	0.352602	1.523	0.341672	2.0558	1.0397	0.056126	0.37299	N	1.9667	0.052882	0.21883
Q15382	GTP-binding protein Rheb	RHEB	Cytoplasm/Exosome	1.46327	0.989754	1.46289	1.23746	1.48669	1.67954	2.48733	1.86332	2.56852	1.15919	1.32801	1.95158	0.424755	-1.2353	0.056159	0.37299	N	Filtered	Filtered	Filtered
Q9NQT8	Kinesin-like protein KIF13B	KI13B	Cytoplasm	0.634678	0.458604	0.835972	0.687941	0.771781	0.700027	0.440664	0.0973638	0.265844	0.520124	0.677795	0.404805	1.09729	0.133951	0.056203	0.37299	N	Filtered	Filtered	Filtered
P17858	ATP-dependent 6-phosphofructokinase, liver type	PFKAL	Cytoplasm/Exosome	13.1852	26.1133	11.7685	15.4774	9.33881	17.6188	25.4926	25.7927	22.9112	20.6695	15.1767	22.497	0.359666	-1.47527	0.056747	0.37567	N	Filtered	Filtered	Filtered
Q99829	Copine-1	CPNE1	Cytoplasm/Exosome	1.6053	1.35365	2.11266	1.69242	1.63301	3.28379	2.8226	1.59068	2.16183	2.10474	1.67941	2.39273	0.429097	-1.22062	0.056946	0.37598	N	Filtered	Filtered	Filtered
P62820	Ras-related protein Rab-1A	RAB1A	Cytoplasm/Exosome	39.0443	13.0133	27.264	52.8338	27.6884	11.3459	16.8784	16.8887	20.0321	18.9645	31.9688	16.8219	1.27586	0.351468	0.057079	0.37598	N	Filtered	Filtered	Filtered
Q15020	Squamous cell carcinoma antigen recognized by T-cells 3	SART3	Cytoplasm	0.906923	1.69697	0.526065	0.0902542	0.799882	1.24762	1.63422	2.36322	2.06391	0.874482	0.804018	1.63669	0.267036	-1.9049	0.058017	0.38027	N	-1.205	0.017446	0.12001
P15586	N-acetylglucosamine-6-sulfatase	GNS	Cytoplasm/Exosome	0.0150544	0.0190375	0.00557718	0.00476039	0.0169099	0.0773146	0.118623	0.00404176	0.052633	0.0294321	0.0122679	0.056409	0.101888	-3.29494	0.057951	0.38027	N	Filtered	Filtered	Filtered
P07741	Adenine phosphoribosyltransferase	APT	Cytoplasm/Exosome	10.2748	17.1297	9.83293	21.4186	5.65906	5.38599	3.76971	1.92501	10.6611	7.40277	12.863	5.82892	1.11667	0.159202	0.059106	0.38457	N	1.1544	0.019757	0.12768
Q9UIW2	Plexin-A1	PLXA1	Cytoplasm/Exosome	1.97313	5.21927	1.58369	5.17197	2.57559	0.818472	2.04627	0.655435	2.37108	1.23224	3.30473	1.4247	1.14973	0.201294	0.05963	0.38457	N	1.3535	0.024922	0.14567
Q8NI36	WD repeat-containing protein 36	WDR36	Nucleus	2.56554	0.0608698	2.36579	2.96822	2.89881	0.81525	0.0448618	0.561862	2.13704	0.00821106	2.17184	0.713445	2.0559	1.03977	0.059304	0.38457	N	1.4931	0.031033	0.16437
P62140	Serine/threonine-protein phosphatase PP1-beta catalytic subunit	PP1B	Cytoplasm/Exosome	1.37937	2.96026	2.26846	0.523239	1.75037	3.23893	3.49626	2.39	2.45291	2.47586	1.77634	2.81079	0.344702	-1.53658	0.059474	0.38457	N	Filtered	Filtered	Filtered
P62314	Small nuclear ribonucleoprotein Sm D1	SMD1	Cytoplasm	0.164092	0.504514	0.280224	0.0300667	0.214721	0.816122	0.685505	0.410684	0.279079	0.398694	0.238723	0.518017	0.23733	-2.07503	0.058832	0.38457	N	Filtered	Filtered	Filtered
Q9NQW6	Anillin	ANLN	Cytoplasm	0.395469	0.224359	0.75692	0.280509	0.557613	1.13022	0.630072	0.625913	0.64122	0.692014	0.442974	0.743888	0.394809	-1.34077	0.059897	0.38457	N	Filtered	Filtered	Filtered
P08559	Pyruvate dehydrogenase E1 component subunit alpha, somatic form, mitochondrial	ODPA	Mitochondria	8.88989	2.03473	10.0989	4.10277	6.97386	9.19003	9.96454	15.156	10.8618	8.03615	6.42003	10.6417	0.438163	-1.19046	0.059925	0.38457	N	Filtered	Filtered	Filtered
Q8TBC3	SH3KBP1-binding protein 1	SHKB1	Lysosome	4.22105	2.27385	7.63454	2.84292	10.0881	8.20598	10.5279	10.8328	12.9428	5.76008	5.4121	9.65392	0.379506	-1.3978	0.059743	0.38457	N	Filtered	Filtered	Filtered
Q13085	Acetyl-CoA carboxylase 1	ACACA	Cytoplasm	3.24818	4.9551	4.00472	4.50183	4.01074	2.54173	2.10445	0.965408	4.36316	3.58387	4.14411	2.71172	0.831101	-0.266905	0.05998	0.38457	N	Filtered	Filtered	Filtered
Q6P1M3	LLGL scribble cell polarity complex component 2	L2GL2	Cytoplasm	1.11711	0.549836	1.56689	1.91189	1.15718	0.53208	0.578563	0.679555	0.673612	1.09901	1.26058	0.712563	1.11746	0.16022	0.060295	0.38565	N	Filtered	Filtered	Filtered
P08648	Integrin alpha-5	ITA5	Cell membrane	12.386	23.0715	8.45563	23.4085	14.5665	3.81747	12.3607	2.39088	15.731	3.93734	16.3776	7.64748	1.09584	0.132033	0.06057	0.38648	N	1.1793	0.041089	0.1926
Q9BV79	Enoyl-[acyl-carrier-protein] reductase, mitochondrial	MECR	Mitochondria	0.141251	0.079103	0.116925	0.01978	0.0702625	0.326151	0.387446	0.248875	0.0951585	0.0778895	0.0854642	0.227104	0.246268	-2.0217	0.060774	0.38685	N	Filtered	Filtered	Filtered
Q13751	Laminin subunit beta-3	LAMB3	Extracellular	23.6704	29.4471	27.1465	16.0384	9.88609	1.91657	5.95546	0.795038	19.2082	18.9692	21.2377	9.3689	1.09015	0.124529	0.061031	0.38708	N	1.041	0.093546	0.3046
O95433	Activator of 90 kDa heat shock protein ATPase homolog 1	AHSA1	Cytoplasm/Exosome	1.7859	0.97611	1.50603	1.70546	0.86702	2.69237	3.18433	2.06501	1.60194	1.43335	1.3681	2.1954	0.405111	-1.30361	0.061103	0.38708	N	Filtered	Filtered	Filtered
P61006	Ras-related protein Rab-8A	RAB8A	Cytoplasm/Exosome	4.44315	9.43013	0.423927	8.68025	4.29515	0.943089	3.03488	0.291231	2.24858	2.16543	5.45452	1.73664	1.57512	0.655466	0.061866	0.3877	N	1.9448	0.017253	0.12001
Q4KMQ2	Anoctamin-6	ANO6	Cytoplasm/Exosome	5.16662	8.43048	0.975175	8.76655	3.4619	0.658377	2.49475	1.25055	3.16486	2.41355	5.36015	1.99642	1.38993	0.475009	0.061769	0.3877	N	1.5396	0.023143	0.14036
P48509	CD151 antigen	CD151	Cytoplasm	0.320089	0.184874	0.2708	0.265328	0.24437	0.278863	0.909948	0.553674	1.31073	0.340523	0.257092	0.678748	0.224602	-2.15456	0.06144	0.3877	N	Filtered	Filtered	Filtered
Q13151	Heterogeneous nuclear ribonucleoprotein A0	ROA0	Nucleus	5.99213	10.3164	7.3998	5.46451	6.01467	6.65082	4.98643	4.44682	2.63174	4.66113	7.0375	4.67539	0.884583	-0.176931	0.061932	0.3877	N	Filtered	Filtered	Filtered
Q9P253	Vacuolar protein sorting-associated protein 18 homolog	VPS18	Cell membrane	0.317744	0.265946	0.221671	0.551344	0.343742	0.281005	0.204578	0.210808	0.136449	0.202371	0.340089	0.207042	1.10426	0.143081	0.061782	0.3877	N	Filtered	Filtered	Filtered
P50053	Ketohexokinase	KHK	Cytoplasm/Exosome	0.111196	0.10167	0.029785	0.127115	0.173282	0.15975	0.0867184	0.294796	0.237364	0.225739	0.10861	0.200874	0.336165	-1.57276	0.062199	0.38845	N	Filtered	Filtered	Filtered
O60488	Long-chain-fatty-acid--CoA ligase 4	ACSL4	Cytoplasm/Exosome	2.86185	4.22751	0.226328	4.43086	2.31339	0.0299046	1.0421	1.20042	1.53021	1.51958	2.81199	1.06444	1.45185	0.537894	0.062655	0.38946	N	1.7353	0.014745	0.11157
P23142	Fibulin-1	FBLN1	Cytoplasm/Exosome	0.0951749	0.121378	0.255755	0.0303511	0.196398	0.202627	0.266646	0.315336	0.18868	0.219899	0.139811	0.238638	0.340244	-1.55536	0.062544	0.38946	N	Filtered	Filtered	Filtered
P40926	Malate dehydrogenase, mitochondrial	MDHM	Cytoplasm/Exosome	30.1272	40.8552	36.5117	10.9494	24.8991	46.8643	43.9114	40.2829	32.7463	41.144	28.6685	40.9898	0.411119	-1.28237	0.062965	0.39047	N	Filtered	Filtered	Filtered
Q9Y446	Plakophilin-3	PKP3	Cytoplasm	6.40337	0.66555	5.76563	15.7864	7.46795	0.475279	2.02026	0.168385	3.616	2.60221	7.21778	1.77643	2.4668	1.30264	0.063347	0.39101	N	2.1322	0.015409	0.11415
Q9NV70	Exocyst complex component 1	EXOC1	Cytoplasm	1.30894	3.24974	2.56958	2.07462	1.99537	1.69112	1.6263	0.929152	1.22817	1.81879	2.23965	1.4587	0.827319	-0.273485	0.063324	0.39101	N	Filtered	Filtered	Filtered
Q9H4M9	EH domain-containing protein 1	EHD1	Cytoplasm/Exosome	50.7077	6.50513	90.0605	94.9769	80.706	24.2057	36.7528	13.7648	39.7228	24.9831	64.5912	27.8858	1.5215	0.605494	0.063945	0.39317	N	1.3318	0.015517	0.11415
Q9UBI6	Guanine nucleotide-binding protein G/G/G subunit gamma-12	GBG12	Cytoplasm/Exosome	0.963043	2.40393	0.875734	2.46585	0.765291	0.318926	0.440298	0.0699691	0.499213	1.37509	1.49477	0.540699	1.3433	0.425777	0.063994	0.39317	N	1.6326	0.02349	0.14039
P49247	Ribose-5-phosphate isomerase	RPIA	Cytoplasm	1.19433	1.93442	1.61697	1.73761	1.38777	1.55165	1.64077	2.52067	2.35343	2.42986	1.57422	2.09928	0.430247	-1.21676	0.064325	0.3937	N	Filtered	Filtered	Filtered
Q16539	Mitogen-activated protein kinase 14	MK14	Cytoplasm	0.354756	0.189941	0.367203	0.237477	0.409289	0.264601	0.0279977	0.0403254	0.022021	0.344432	0.311733	0.139876	1.72662	0.787955	0.064378	0.3937	N	Filtered	Filtered	Filtered
P11172	Uridine 5'-monophosphate synthase	UMPS	Cytoplasm	0.275029	0.486811	0.045718	0.328586	0.140927	0.689725	0.509229	0.295826	0.490713	0.376845	0.255414	0.472467	0.291746	-1.77722	0.064696	0.39473	N	Filtered	Filtered	Filtered
P10301	Ras-related protein R-Ras	RRAS	Cytoplasm/Exosome	29.7296	8.15738	28.4838	36.4827	28.1912	13.6924	18.7905	7.99687	20.2996	14.4274	26.2089	15.0413	1.15758	0.211108	0.065129	0.39474	N	1.0365	0.021666	0.13501
Q9BRA2	Thioredoxin domain-containing protein 17	TXD17	Cytoplasm/Exosome	3.99286	8.46384	2.5847	6.0122	1.98271	0.706412	2.68226	0.655075	2.73565	2.55437	4.60726	1.86675	1.15545	0.20846	0.065144	0.39474	N	1.4828	0.033419	0.17113
P53680	AP-2 complex subunit sigma	AP2S1	Cytoplasm	6.42725	2.67109	5.10159	4.9482	5.45462	5.48913	5.06919	11.2319	7.70598	8.94761	4.92055	7.68877	0.449027	-1.15513	0.064849	0.39474	N	Filtered	Filtered	Filtered
Q9HCM4	Band 4.1-like protein 5	E41L5	Cytoplasm	0.634468	1.96766	0.612117	2.07741	1.29986	0.215339	0.668533	0.0472431	1.00073	0.811526	1.3183	0.548674	1.1691	0.225397	0.065951	0.39857	N	1.5247	0.01988	0.12768
Q08211	ATP-dependent RNA helicase A	DHX9	Cytoplasm	4.47221	2.84515	4.16754	4.08297	3.10324	5.49751	4.56081	9.32338	4.5393	4.94893	3.73422	5.77399	0.427356	-1.22649	0.066107	0.39857	N	Filtered	Filtered	Filtered
Q8NBJ5	Procollagen galactosyltransferase 1	GT251	Endoplasmic Reticulum	0.0704031	0.0897866	0.234422	0.0224514	0.150747	0.271863	0.149311	0.132629	0.428336	0.272022	0.113562	0.250832	0.239642	-2.06105	0.066227	0.39857	N	Filtered	Filtered	Filtered
P53602	Diphosphomevalonate decarboxylase	MVD1	Cytoplasm	0.190463	0.0855764	0.125351	0.210182	0.174947	0.26777	0.40003	0.205449	0.400186	0.129573	0.157304	0.280602	0.365894	-1.4505	0.066676	0.40036	N	Filtered	Filtered	Filtered
O75891	Cytosolic 10-formyltetrahydrofolate dehydrogenase	AL1L1	Cytoplasm/Exosome	2.11292	12.014	3.23359	0.777877	3.18803	10.5881	12.2655	6.82583	8.92836	6.64105	4.26528	9.04978	0.194328	-2.36344	0.067545	0.40038	N	-1.297	0.021349	0.13356
P35613	Basigin	BASI	Cytoplasm/Exosome	92.8524	112.761	22.3903	138.741	41.726	11.1715	43.537	14.8816	57.8508	33.113	81.6941	32.1108	1.34545	0.428087	0.067304	0.40038	N	1.4346	0.029062	0.15869
P22830	Ferrochelatase, mitochondrial	HEMH	Mitochondria	4.97693	6.37148	1.86538	10.7406	0.108527	0.732326	1.38992	0.143803	0.0141653	1.88257	4.81258	0.832558	3.16159	1.66065	0.067591	0.40038	N	2.5215	0.074687	0.26026
Q14315	Filamin-C	FLNC	Cytoplasm	4.1514	4.03987	5.54504	6.15296	5.19342	9.5168	11.4555	5.30359	5.24357	7.09279	5.01654	7.72245	0.413656	-1.2735	0.067737	0.40038	N	Filtered	Filtered	Filtered
O00471	Exocyst complex component 5	EXOC5	Cytoplasm	0.832121	0.619958	0.181621	0.775112	0.803759	1.06231	1.0002	0.841943	0.960689	0.753393	0.642514	0.923706	0.429417	-1.21955	0.067681	0.40038	N	Filtered	Filtered	Filtered
O75436	Vacuolar protein sorting-associated protein 26A	VP26A	Cytoplasm	2.51465	0.0566016	1.41176	2.27951	1.96056	3.04668	1.51213	2.73385	3.40927	3.5576	1.64462	2.85191	0.433808	-1.20487	0.066917	0.40038	N	Filtered	Filtered	Filtered
Q09666	Neuroblast differentiation-associated protein AHNAK	AHNK	Cytoplasm/Exosome	44.9072	37.7529	36.0097	101.495	70.1216	23.1287	45.4208	14.9117	34.2217	30.1584	58.0573	29.5683	1.22724	0.295413	0.067483	0.40038	N	Filtered	Filtered	Filtered
P43487	Ran-specific GTPase-activating protein	RANG	Cytoplasm	1.07727	0.526949	0.154373	0.658826	1.14403	1.03641	2.05614	1.11089	1.21171	0.985827	0.71229	1.2802	0.376958	-1.40752	0.067934	0.40064	N	Filtered	Filtered	Filtered
Q9ULC4	Malignant T-cell-amplified sequence 1	MCTS1	Cytoplasm	2.82247	4.40338	2.1781	2.34459	1.54903	2.21062	1.82127	0.8244	0.735141	1.77652	2.65952	1.47359	1.01613	0.0230796	0.068515	0.40317	N	1.0696	0.027149	0.15391
P51991	Heterogeneous nuclear ribonucleoprotein A3	ROA3	Cytoplasm	0.736629	0.767771	1.12462	0.191984	0.731593	1.69885	0.801695	1.32028	0.762564	2.10928	0.71052	1.33853	0.296706	-1.75289	0.068953	0.40415	N	Filtered	Filtered	Filtered
Q92636	Protein FAN	FAN	Cytoplasm	0.109676	0.0677268	0.0198411	0.212857	0.0611765	0.192644	0.226839	0.0718937	0.210038	0.236071	0.0942555	0.187497	0.294497	-1.76367	0.068986	0.40415	N	Filtered	Filtered	Filtered
Q9BTC8	Metastasis-associated protein MTA3	MTA3	Cytoplasm	0.00764497	0.0487489	0.0714068	0.0121898	0.078257	0.102648	0.0618161	0.108593	0.0662128	0.0649422	0.0436495	0.0808425	0.272205	-1.87724	0.070393	0.40534	N	Filtered	Filtered	Filtered
P21953	2-oxoisovalerate dehydrogenase subunit beta, mitochondrial	ODBB	Mitochondria	0.859731	0.379878	1.53267	0.474949	1.07789	1.4335	1.19502	1.81475	1.16489	1.24326	0.865024	1.37028	0.43117	-1.21367	0.07005	0.40534	N	Filtered	Filtered	Filtered
P05091	Aldehyde dehydrogenase, mitochondrial	ALDH2	Cytoplasm/Exosome	26.6694	25.6785	37.7841	29.8807	29.6456	73.5122	24.0951	51.1351	45.7625	41.465	29.9316	47.194	0.41116	-1.28223	0.070243	0.40534	N	Filtered	Filtered	Filtered
P62917	60S ribosomal protein L8	RL8	Cytoplasm	0.359293	0.116885	0.171212	0.0292276	0.698365	0.406337	0.407655	0.510116	0.871794	1.13404	0.274997	0.665988	0.293464	-1.76875	0.070414	0.40534	N	Filtered	Filtered	Filtered
Q96I25	Splicing factor 45	SPF45	Nucleus	1.67349	1.0129	0.35515	1.20216	0.00808952	0.0767597	0.00671222	0.437824	0.0263968	0.423511	0.850357	0.194241	3.03874	1.60347	0.070038	0.40534	N	Filtered	Filtered	Filtered
Q9NZN4	EH domain-containing protein 2	EHD2	Cytoplasm/Exosome	21.8634	15.6223	26.8404	22.5404	23.9712	17.9813	20.4783	16.5834	14.4269	19.2131	22.1675	17.7366	0.790743	-0.338719	0.070408	0.40534	N	Filtered	Filtered	Filtered
Q9BTX7	Alpha-tocopherol transfer protein-like	TTPAL	Cell membrane	0.889725	0.533713	0.925892	0.667284	0.538338	0.783121	0.0786706	0.11331	0.45156	0.498074	0.71099	0.384947	1.24923	0.321035	0.069531	0.40534	N	Filtered	Filtered	Filtered
Q16647	Prostacyclin synthase	PTGIS	Nucleus	4.28662	2.17066	7.05558	6.73364	4.66426	3.68254	3.82582	2.30421	1.78106	3.12486	4.98215	2.9437	1.10851	0.148625	0.069707	0.40534	N	Filtered	Filtered	Filtered
P20774	Mimecan	MIME	Cytoplasm/Exosome	0.215765	0.0802633	0.137017	0.16882	0.0712931	0.223429	0.261708	0.304949	0.218321	0.10737	0.134632	0.223156	0.414459	-1.2707	0.071448	0.40636	N	Filtered	Filtered	Filtered
P84098	60S ribosomal protein L19	RL19	Cytoplasm	1.68517	1.1746	1.71015	1.90381	1.86506	2.05157	2.96392	2.2146	1.93748	1.74081	1.66776	2.18168	0.506957	-0.980065	0.071393	0.40636	N	Filtered	Filtered	Filtered
P62191	26S proteasome regulatory subunit 4	PRS4	Cytoplasm	5.29735	4.65485	2.55629	1.65283	7.52894	5.52345	5.58638	9.13309	10.1986	18.9496	4.33805	9.87822	0.284554	-1.81322	0.071139	0.40636	N	Filtered	Filtered	Filtered
P46108	Adapter molecule crk	CRK	Cytoplasm/Exosome	0.429938	0.20041	0.293558	0.98181	0.498594	0.0387876	0.294089	0.042548	0.286062	0.216429	0.480862	0.175583	1.72683	0.788125	0.071409	0.40636	N	Filtered	Filtered	Filtered
Q15036	Sorting nexin-17	SNX17	Cytoplasm	7.17591	11.5899	6.0623	10.7362	6.55704	5.18045	4.59464	7.51903	5.54279	6.33257	8.42428	5.8339	0.839349	-0.252658	0.071512	0.40636	N	Filtered	Filtered	Filtered
P02786	Transferrin receptor protein 1	TFR1	Cytoplasm/Exosome	24.8663	32.1257	14.3135	44.5014	24.9019	11.6162	18.7762	9.87236	24.8613	16.7346	28.1418	16.3721	0.974308	-0.0375505	0.070833	0.40636	N	Filtered	Filtered	Filtered
P25788	Proteasome subunit alpha type-3	PSA3	Cytoplasm/Exosome	1.0016	2.58939	0.912241	0.858876	1.55081	2.86336	3.58362	2.03236	2.17195	1.40118	1.38258	2.4105	0.311753	-1.68153	0.072075	0.40781	N	-1.0354	0.022308	0.1371
O96013	Serine/threonine-protein kinase PAK 4	PAK4	Cytoplasm	0.470675	0.974542	0.472214	0.71933	0.468185	0.623156	0.426338	0.223989	0.239749	0.294317	0.620989	0.36151	0.972236	-0.0406213	0.072006	0.40781	N	Filtered	Filtered	Filtered
P51571	Translocon-associated protein subunit delta	SSRD	Cytoplasm/Exosome	1.23168	0.653019	2.76728	0.816448	0.862826	3.8134	2.59922	2.22086	1.00033	2.89826	1.26625	2.50642	0.326295	-1.61575	0.072826	0.40821	N	-1.2957	0.017436	0.12001
P57729	Ras-related protein Rab-38	RAB38	Cytoplasm	0.611862	0.102176	0.675796	0.668988	1.00437	0.0988768	0.207692	0.0216926	0.54024	0.400705	0.612638	0.253841	1.52222	0.606175	0.072991	0.40821	N	1.4297	0.028226	0.15573
P13929	Beta-enolase	ENOB	Cytoplasm/Exosome	42.1195	7.68978	19.7663	69.2887	22.129	8.60417	17.1707	8.16289	0.891523	11.5528	32.1987	9.27641	2.58814	1.37191	0.073071	0.40821	N	1.8927	0.029631	0.16069
Q14C86	GTPase-activating protein and VPS9 domain-containing protein 1	GAPD1	Cytoplasm	0.351983	0.274655	0.692199	0.343392	0.513961	0.937944	0.716523	0.524886	0.483507	0.654119	0.435238	0.663396	0.418588	-1.2564	0.072342	0.40821	N	Filtered	Filtered	Filtered
Q9UNH7	Sorting nexin-6	SNX6	Cytoplasm	1.66959	1.34336	2.33372	1.67955	1.91744	3.11913	2.40326	2.47591	1.88637	1.92571	1.78873	2.36208	0.484033	-1.04682	0.072852	0.40821	N	Filtered	Filtered	Filtered
P16157	Ankyrin-1	ANK1	Cytoplasm	1.16815	0.42447	1.36396	1.18961	0.519409	0.752765	0.522395	0.612602	0.246057	0.331564	0.933119	0.493076	1.32798	0.409237	0.072538	0.40821	N	Filtered	Filtered	Filtered
Q9BWH6	RNA polymerase II-associated protein 1	RPAP1	Nucleus	0.119778	0.0794374	0.116359	0.0198636	0.0141119	0.091852	0.124538	0.121071	0.155028	0.113022	0.06991	0.121102	0.285616	-1.80785	0.074175	0.41351	N	Filtered	Filtered	Filtered
P31146	Coronin-1A	COR1A	Cytoplasm/Exosome	0.120052	0.24135	0.218485	0.033525	0.0988112	0.286484	0.306838	0.295406	0.231648	0.121197	0.142445	0.248315	0.311212	-1.68403	0.074569	0.41384	N	Filtered	Filtered	Filtered
P62701	40S ribosomal protein S4, X isoform	RS4X	Cytoplasm/Exosome	8.00849	2.80597	12.0216	15.5419	12.102	19.3888	20.0356	9.17665	13.7181	19.2836	10.096	16.3205	0.416545	-1.26346	0.074704	0.41384	N	Filtered	Filtered	Filtered
P61160	Actin-related protein 2	ARP2	Cytoplasm/Exosome	30.7659	35.3736	50.7034	24.5825	47.7578	58.5285	60.9274	49.6251	59.5776	33.6135	37.8366	52.4544	0.450654	-1.14991	0.074649	0.41384	N	Filtered	Filtered	Filtered
P36542	ATP synthase subunit gamma, mitochondrial	ATPG	Mitochondria	6.37008	0.0671787	9.75226	5.13419	5.28663	2.69601	0.0495115	3.64229	1.18052	1.92997	5.32207	1.89966	2.22137	1.15145	0.075029	0.41465	N	1.4995	0.03047	0.16245
P19086	Guanine nucleotide-binding protein G subunit alpha (G(x) alpha chain)	GNAZ	Cytoplasm	2.9948	3.02827	2.42492	2.54485	1.83563	2.27019	2.29718	2.31279	1.18657	1.35582	2.56569	1.88451	0.870397	-0.200255	0.075163	0.41465	N	Filtered	Filtered	Filtered
O94903	Pyridoxal phosphate homeostasis protein	PLPHP	Cytoplasm	0.985403	0.560265	1.11934	0.720598	0.49765	1.69885	0.893229	0.997126	0.951114	1.30751	0.776652	1.16956	0.421779	-1.24544	0.075654	0.41649	N	Filtered	Filtered	Filtered
P00387	NADH-cytochrome b5 reductase 3	NB5R3	Mitochondria	0.699237	0.0674073	1.13493	0.0842771	1.389	2.37405	1.71156	0.841825	2.23666	0.68031	0.67497	1.56888	0.316005	-1.66198	0.076689	0.41981	N	-1.4558	0.017715	0.12133
O00264	Membrane-associated progesterone receptor component 1	PGRC1	Mitochondria	1.55396	0.6842	1.00221	0.171086	0.723324	2.1308	1.9033	2.39516	0.974984	0.748063	0.826956	1.63046	0.35399	-1.49822	0.077049	0.41981	N	-1.1154	0.021897	0.13539
P56377	AP-1 complex subunit sigma-2	AP1S2	Cytoplasm	0.0646072	0.0475915	0.121637	0.0595021	0.0869885	0.167377	0.0972544	0.303155	0.153272	0.0800887	0.0760652	0.160229	0.319374	-1.64668	0.076678	0.41981	N	Filtered	Filtered	Filtered
Q5VST6	Alpha/beta hydrolase domain-containing protein 17B	AB17B	Cell membrane	1.36624	0.890426	1.41515	0.222654	1.36074	0.172334	0.131251	1.19671	0.516163	0.120114	1.05104	0.427314	2.10156	1.07146	0.07677	0.41981	N	Filtered	Filtered	Filtered
P05023	Sodium/potassium-transporting ATPase subunit alpha-1 /K ATPase alpha-1 subunit)	AT1A1	Cytoplasm/Exosome	56.9186	100.772	35.1091	60.6765	34.3897	31.4387	42.4008	28.8727	31.1737	28.7415	57.5731	32.5255	0.954833	-0.0666797	0.07692	0.41981	N	Filtered	Filtered	Filtered
P08195	4F2 cell-surface antigen heavy chain	4F2	Cytoplasm/Exosome	56.5996	53.2904	36.8777	111.738	62.354	19.9829	55.4385	7.06935	50.5115	30.516	64.1719	32.7036	1.1391	0.187898	0.07782	0.42072	N	1.2111	0.015978	0.11646
P07947	Tyrosine-protein kinase Yes	YES	Cytoplasm/Exosome	1.80822	2.58257	0.47395	1.72546	1.27424	0.0766062	0.346222	1.09384	1.24282	0.927317	1.57289	0.737361	1.16919	0.225509	0.077396	0.42072	N	1.5134	0.023408	0.14039
O95347	Structural maintenance of chromosomes protein 2	SMC2	Cytoplasm/Exosome	0.0442865	0.0545297	0.083985	0.0681767	0.106395	0.166253	0.146206	0.05925	0.0839876	0.130964	0.0714746	0.117332	0.376611	-1.40885	0.078105	0.42072	N	Filtered	Filtered	Filtered
O95081	Arf-GAP domain and FG repeat-containing protein 2	AGFG2	Cell membrane	0.213101	0.0738309	0.302964	0.0923083	0.242815	0.305489	0.212586	0.395706	0.216113	0.450704	0.185004	0.31612	0.40923	-1.28902	0.078081	0.42072	N	Filtered	Filtered	Filtered
Q8N1F8	Serine/threonine-protein kinase 11-interacting protein	S11IP	Cytoplasm	0.762996	3.19261	0.754473	0.945253	0.925539	0.60824	0.459895	0.412298	0.0352543	0.205098	1.31618	0.344157	2.01781	1.01279	0.078171	0.42072	N	Filtered	Filtered	Filtered
O60610	Protein diaphanous homolog 1	DIAP1	Cytoplasm	2.92213	2.13671	3.77574	2.67146	2.75852	2.21907	1.61891	2.50769	2.11942	2.59889	2.85291	2.2128	0.804003	-0.314726	0.078076	0.42072	N	Filtered	Filtered	Filtered
P35222	Catenin beta-1	CTNB1	Cytoplasm/Exosome	34.5513	38.3964	15.4221	112.669	32.313	7.23252	13.5002	5.00568	16.882	17.7008	46.6703	12.0642	2.19819	1.13631	0.07835	0.42083	N	2.1936	0.016293	0.11822
P01111	GTPase NRas	RASN	Cytoplasm/Exosome	1.90031	0.31759	1.50086	4.05192	1.8514	0.307334	0.798204	0.747862	0.735037	0.867857	1.92442	0.691259	1.88275	0.91284	0.078634	0.4215	N	1.7801	0.016643	0.11859
Q14247	Src substrate cortactin	SRC8	Cytoplasm	2.71176	9.914	2.10039	7.6494	1.74041	0.447249	1.97224	1.27903	2.04908	1.42034	4.82319	1.43359	1.4977	0.58275	0.079426	0.42233	N	1.9616	0.03498	0.17412
O95155	Ubiquitin conjugation factor E4 B	UBE4B	Cytoplasm	4.2472	12.5552	4.56658	4.77746	6.09986	4.59478	2.43999	3.82678	0.356597	3.66893	6.44925	2.97742	1.2266	0.294667	0.079062	0.42233	N	1.086	0.068165	0.25033
P04114	Apolipoprotein B-100	APOB	Cytoplasm/Exosome	1.12948	4.22803	1.07844	2.28403	1.31882	0.637212	0.427854	0.376151	1.20049	1.14936	2.00776	0.758212	1.17985	0.238606	0.079351	0.42233	N	1.3674	0.069743	0.25302
P00439	Phenylalanine-4-hydroxylase	PH4H	Cytoplasm	0.249463	0.10037	0.14702	0.187878	0.176937	0.196791	0.16219	0.460547	0.317319	0.307015	0.172333	0.288772	0.412924	-1.27605	0.079373	0.42233	N	Filtered	Filtered	Filtered
O94967	WD repeat-containing protein 47	WDR47	Cytoplasm	0.307411	0.732634	0.265553	0.384861	0.163629	0.283097	0.12524	0.12672	0.160414	0.139384	0.370818	0.166971	1.13769	0.186108	0.079928	0.42415	N	Filtered	Filtered	Filtered
Q9NQG5	Regulation of nuclear pre-mRNA domain-containing protein 1B	RPR1B	Nucleus	0.784831	0.0420915	0.0616551	0.0105251	0.70191	1.3374	0.700281	0.139266	1.05265	1.06777	0.320203	0.859472	0.312709	-1.67711	0.080582	0.42422	N	-1.1497	0.068333	0.25033
Q8TBC4	NEDD8-activating enzyme E1 catalytic subunit	UBA3	Cytoplasm	3.42497	5.03412	5.37575	5.81577	5.39967	4.9935	4.03873	3.95474	2.92223	3.83798	5.01006	3.94943	0.787962	-0.343802	0.080269	0.42422	N	Filtered	Filtered	Filtered
Q93034	Cullin-5	CUL5	Cytoplasm	5.42261	4.25603	6.70537	8.84423	6.24957	3.60664	3.43034	6.25942	4.17367	4.83083	6.29556	4.46018	0.923672	-0.114547	0.080444	0.42422	N	Filtered	Filtered	Filtered
Q9UDY2	Tight junction protein ZO-2	ZO2	Cytoplasm	0.0981958	0.619345	0.27344	0.314952	0.24955	0.174407	0.0995148	0.026298	0.160718	0.189371	0.311097	0.130062	1.1092	0.149519	0.080379	0.42422	N	Filtered	Filtered	Filtered
Q9Y376	Calcium-binding protein 39	CAB39	Cytoplasm/Exosome	3.65593	3.86265	2.14817	8.9952	3.30475	0.869822	2.81291	1.54561	2.50184	1.93124	4.39334	1.93228	1.33452	0.416316	0.081845	0.42541	N	1.3348	0.016574	0.11859
O94832	Unconventional myosin-Id	MYO1D	Cytoplasm/Exosome	15.0698	5.96421	14.9936	24.653	11.0151	3.8154	12.4338	4.61458	8.08853	8.5673	14.3392	7.50392	1.21134	0.276609	0.081934	0.42541	N	1.2758	0.017314	0.12001
Q9NUP9	Protein lin-7 homolog C	LIN7C	Cytoplasm	1.7292	2.67646	0.927851	6.07762	1.79362	0.780613	1.40988	0.084494	0.695772	0.977418	2.64095	0.789636	1.882	0.912269	0.081136	0.42541	N	1.6727	0.038328	0.18234
Q13427	Peptidyl-prolyl cis-trans isomerase G	PPIG	Cytoplasm	0.841056	0.429698	2.11196	0.537237	0.808958	0.0831643	0.456834	0.46899	0.0498175	0.500262	0.945782	0.311814	2.13761	1.096	0.081479	0.42541	N	1.6	0.0441	0.20342
Q16186	Proteasomal ubiquitin receptor ADRM1	ADRM1	Cytoplasm	0.410141	0.126284	0.184979	0.288951	0.316014	0.345626	0.265346	0.860783	0.560742	0.44354	0.265274	0.495208	0.392079	-1.35079	0.081158	0.42541	N	Filtered	Filtered	Filtered
O95848	Uridine diphosphate glucose pyrophosphatase NUDT14	NUD14	Cytoplasm	0.0325567	0.0304353	0.12367	0.0881777	0.152927	0.0518095	0.00448623	0.0323078	0.0642018	0.00410558	0.0855534	0.0313822	1.89313	0.920775	0.08167	0.42541	N	Filtered	Filtered	Filtered
P51178	1-phosphatidylinositol 4,5-bisphosphate phosphodiesterase delta-1	PLCD1	Cytoplasm/Exosome	1.57232	1.26485	1.4999	2.77808	1.67582	0.399054	1.25651	0.495779	1.63155	1.39974	1.75819	1.03653	0.988851	-0.0161753	0.08151	0.42541	N	Filtered	Filtered	Filtered
Q04637	Eukaryotic translation initiation factor 4 gamma 1	IF4G1	Cytoplasm	2.15488	8.69453	2.57621	4.03513	2.67936	1.94484	1.03655	0.932765	1.551	2.37582	4.02802	1.56819	1.1903	0.251325	0.082325	0.42634	N	1.4443	0.073562	0.25918
P08107	Heat shock 70 kDa protein 1A	HS71A	Cytoplasm	26.9384	20.9184	17.3627	39.0607	28.0445	15.742	18.4789	24.9358	18.3121	13.3281	26.465	18.1594	0.974403	-0.0374095	0.082434	0.42634	N	Filtered	Filtered	Filtered
Q14103	Heterogeneous nuclear ribonucleoprotein D0	HNRPD	Cytoplasm	1.11151	1.0679	1.11483	0.171143	0.870407	1.87766	1.18353	2.60384	1.05521	1.08504	0.867156	1.56106	0.372184	-1.42591	0.083155	0.42897	N	-1.2111	0.048398	0.21078
P57735	Ras-related protein Rab-25	RAB25	Cytoplasm/Exosome	0.822083	2.13953	1.77038	1.03101	1.22823	1.10848	0.938332	0.634935	0.6329	1.06471	1.39825	0.875871	0.860247	-0.217178	0.083267	0.42897	N	Filtered	Filtered	Filtered
Q9Y5Y6	Suppressor of tumorigenicity 14 protein	ST14	Cell membrane	21.2732	14.6479	6.85449	50.0157	15.5943	1.03868	3.92598	0.227877	13.4018	11.5681	21.6771	6.0325	1.97768	0.983806	0.083941	0.4316	N	2.0703	0.019975	0.12768
Q9HCY8	Protein S100-A14	S10AE	Cytoplasm/Exosome	13.5484	0.703182	9.05112	14.1034	11.7149	1.35722	1.57163	0.0298578	7.53787	8.80696	9.8242	3.86071	1.62413	0.699664	0.084654	0.43215	N	1.3718	0.033942	0.17113
P00491	Purine nucleoside phosphorylase	PNPH	Cytoplasm/Exosome	5.1612	11.1815	1.98926	8.81656	2.8319	0.528063	2.5144	2.03238	4.19028	2.51449	5.99609	2.35592	1.21321	0.278826	0.084685	0.43215	N	1.5273	0.037073	0.17777
Q9H270	Vacuolar protein sorting-associated protein 11 homolog	VPS11	Cell membrane	1.53893	0.629451	0.989042	0.835507	1.11423	0.763885	0.378442	0.169271	0.933707	0.798365	1.02143	0.608734	1.10094	0.138741	0.084308	0.43215	N	Filtered	Filtered	Filtered
O75379	Vesicle-associated membrane protein 4	VAMP4	Golgi Apparatus	2.75976	1.74273	3.43383	3.27408	3.23981	2.82869	2.14371	2.28458	1.01022	1.97784	2.89004	2.04901	0.958207	-0.061591	0.084701	0.43215	N	Filtered	Filtered	Filtered
O95352	Ubiquitin-like modifier-activating enzyme ATG7	ATG7	Cytoplasm	3.8967	7.8248	8.22208	5.67789	5.62269	5.48249	4.41447	1.41718	4.35271	5.08817	6.24883	4.151	0.820856	-0.2848	0.085382	0.43432	N	Filtered	Filtered	Filtered
Q9UL18	Protein argonaute-1	AGO1	Cytoplasm	0.89063	0.636009	1.18665	1.15149	0.834453	0.777889	0.468746	0.950514	0.42104	0.686694	0.939847	0.660977	0.933004	-0.100045	0.085453	0.43432	N	Filtered	Filtered	Filtered
P08582	Melanotransferrin	TRFM	Cytoplasm/Exosome	6.36652	21.6557	5.38676	7.80815	3.99671	3.64417	2.79867	3.84449	1.43806	1.64239	9.04276	2.67355	1.66905	0.739031	0.085856	0.43543	N	1.5671	0.089746	0.2971
Q9BS26	Endoplasmic reticulum resident protein 44	ERP44	Cytoplasm/Exosome	0.895506	0.377846	0.553463	0.83622	0.46242	0.991355	0.974608	0.971021	0.55257	0.929065	0.625091	0.883724	0.484481	-1.04549	0.086165	0.43543	N	Filtered	Filtered	Filtered
Q5VZK9	F-actin-uncapping protein LRRC16A	CARL1	Cytoplasm/Exosome	0.945594	0.226288	0.76985	1.24163	0.864586	0.478291	0.371832	0.24021	0.623186	0.575174	0.809589	0.457739	1.17289	0.230065	0.086014	0.43543	N	Filtered	Filtered	Filtered
Q9NZN3	EH domain-containing protein 3	EHD3	Cytoplasm	1.52083	1.74036	5.63593	1.22312	2.57346	0.745947	1.23441	1.10807	0.340054	1.22377	2.53874	0.930448	1.69945	0.76507	0.086858	0.4356	N	1.6555	0.024853	0.14567
P13591	Neural cell adhesion molecule 1	NCAM1	Cytoplasm	0.975394	0.552894	1.1635	0.250767	0.729556	1.86683	1.87129	1.9913	0.754193	0.561681	0.734422	1.40906	0.374004	-1.41887	0.088323	0.4356	N	-1.0938	0.02713	0.15391
P84095	Rho-related GTP-binding protein RhoG	RHOG	Cytoplasm/Exosome	9.90467	0.983975	8.33598	13.634	6.93106	4.67193	5.71977	1.04451	3.60814	3.33244	7.95794	3.67536	1.49693	0.582005	0.089154	0.4356	N	1.1522	0.029881	0.16095
P35241	Radixin	RADI	Cytoplasm/Exosome	5.57825	18.0775	4.02184	7.89801	4.4463	2.28761	3.9687	2.28107	2.63443	3.19284	8.00439	2.87293	1.29318	0.370918	0.086464	0.4356	N	1.431	0.05464	0.2232
O43488	Aflatoxin B1 aldehyde reductase member 2	ARK72	Cytoplasm/Exosome	4.62976	15.8701	5.63624	7.51735	5.36586	4.29989	2.82229	4.35027	3.0719	4.12968	7.80385	3.7348	1.04988	0.0702301	0.088351	0.4356	N	1.0488	0.070723	0.25541
Q06210	Glutamine--fructose-6-phosphate aminotransferase [isomerizing] 1	GFPT1	Cytoplasm/Exosome	15.5368	11.8703	20.4546	16.2705	11.8825	23.5981	26.1272	23.895	14.9738	15.0864	15.2029	20.7361	0.4791	-1.0616	0.088854	0.4356	N	Filtered	Filtered	Filtered
P61764	Syntaxin-binding protein 1	STXB1	Cytoplasm/Exosome	20.9479	12.5928	27.7388	13.4292	21.7907	31.9208	27.4256	32.7561	18.9821	22.7796	19.2999	26.7728	0.497954	-1.00592	0.089324	0.4356	N	Filtered	Filtered	Filtered
P53992	Protein transport protein Sec24C	SC24C	Cytoplasm	2.9606	1.02189	2.41528	3.61684	2.25092	3.75469	3.11882	4.34604	2.94814	3.00775	2.45311	3.43509	0.508296	-0.976258	0.089119	0.4356	N	Filtered	Filtered	Filtered
P48506	Glutamate--cysteine ligase catalytic subunit	GSH1	Cytoplasm	1.60739	0.688827	1.55157	1.43228	1.2604	2.78652	2.26593	0.731207	2.82976	1.96752	1.30809	2.11619	0.392878	-1.34785	0.088389	0.4356	N	Filtered	Filtered	Filtered
Q9Y3P9	Rab GTPase-activating protein 1	RBGP1	Cytoplasm	0.139809	0.0342045	0.0501023	0.0579443	0.0762592	0.171345	0.165964	0.110314	0.0927171	0.0757537	0.0716638	0.123219	0.442823	-1.1752	0.089189	0.4356	N	Filtered	Filtered	Filtered
P31689	DnaJ homolog subfamily A member 1	DNJA1	Cytoplasm/Exosome	2.68231	0.731476	1.07146	1.29032	3.0822	3.55666	3.75061	2.61693	2.7597	1.80811	1.77155	2.8984	0.463516	-1.10931	0.089322	0.4356	N	Filtered	Filtered	Filtered
Q3SY69	Mitochondrial 10-formyltetrahydrofolate dehydrogenase	AL1L2	Cytoplasm/Exosome	0.195297	0.0365431	0.152687	0.0456886	0.0508897	0.238841	0.19535	0.194469	0.27541	0.0556025	0.0962211	0.191935	0.356966	-1.48614	0.089066	0.4356	N	Filtered	Filtered	Filtered
O43379	WD repeat-containing protein 62	WDR62	Cytoplasm	0.317686	0.102519	0.31121	0.748585	0.332509	0.0992083	0.140885	0.327546	0.0909379	0.0138293	0.362502	0.134481	2.09547	1.06727	0.08878	0.4356	N	Filtered	Filtered	Filtered
P22102	Trifunctional purine biosynthetic protein adenosine-3	PUR2	Cytoplasm/Exosome	7.18409	11.5331	9.56239	10.7937	7.95913	8.15812	7.62921	5.24639	7.52431	8.69856	9.40648	7.45132	0.717534	-0.478881	0.089291	0.4356	N	Filtered	Filtered	Filtered
P00751	Complement factor B	CFAB	Cytoplasm/Exosome	7.53208	51.598	12.5203	25.6802	13.4897	6.4918	8.31231	1.39034	10.0775	5.68865	22.1641	6.39212	1.42301	0.508949	0.08654	0.4356	N	Filtered	Filtered	Filtered
Q04917	14-3-3 protein eta	1433F	Cytoplasm/Exosome	5.79033	3.00007	6.77486	14.7726	6.2355	3.82925	3.08925	3.18465	3.56027	3.63374	7.31468	3.45943	1.36015	0.443761	0.087381	0.4356	N	Filtered	Filtered	Filtered
O43390	Heterogeneous nuclear ribonucleoprotein R	HNRPR	Nucleus	1.16542	0.757374	1.32655	1.3819	1.50821	1.11667	0.111639	1.36408	0.439035	0.534978	1.22789	0.713281	1.30221	0.38096	0.086962	0.4356	N	Filtered	Filtered	Filtered
Q9UGV2	Protein NDRG3	NDRG3	Cytoplasm/Exosome	3.02732	3.67167	3.10247	1.50706	3.01244	1.73632	2.89394	2.32714	1.46847	1.53114	2.86419	1.9914	0.889401	-0.169093	0.089287	0.4356	N	Filtered	Filtered	Filtered
A4D1U4	DENN domain-containing protein 11	DEN11	Cytoplasm	0.595388	0.400095	0.632243	0.553771	0.5974	0.557727	0.487916	0.459598	0.231927	0.0539709	0.555779	0.358228	1.11346	0.155045	0.089251	0.4356	N	Filtered	Filtered	Filtered
P00367	Glutamate dehydrogenase 1, mitochondrial	DHE3	Mitochondria	21.8499	18.2009	23.6813	15.5814	13.2173	33.0162	22.909	23.8806	19.2496	22.5371	18.5062	24.3185	0.486106	-1.04066	0.089637	0.43632	N	Filtered	Filtered	Filtered
P21283	V-type proton ATPase subunit C 1	VATC1	Cytoplasm/Exosome	0.484717	0.451582	0.132294	0.564598	0.0802227	0.478128	0.685455	0.522778	0.411242	0.74519	0.342683	0.568559	0.286729	-1.80224	0.089903	0.43681	N	Filtered	Filtered	Filtered
Q12959	Disks large homolog 1	DLG1	Cytoplasm/Exosome	5.89881	7.8289	3.47676	15.4015	4.30443	1.96742	4.2525	2.28716	4.8001	2.23726	7.38209	3.10889	1.32807	0.409331	0.090125	0.43709	N	1.3839	0.027217	0.15391
Q13838	Spliceosome RNA helicase DDX39B	DX39B	Cytoplasm	6.3236	0.682318	12.6135	4.1839	9.51735	15.2662	9.92475	10.9464	8.94701	10.7136	6.66413	11.1596	0.435619	-1.19886	0.090466	0.43794	N	Filtered	Filtered	Filtered
P08123	Collagen alpha-2(I) chain	CO1A2	Cytoplasm/Exosome	1.22014	0.5029	0.736642	1.45915	0.72722	6.77424	11.5019	1.88794	3.03397	0.531406	0.929211	4.74589	0.133022	-2.91026	0.091478	0.43962	N	-2.3428	0.056793	0.22758
O94855	Protein transport protein Sec24D	SC24D	Cytoplasm	4.39057	5.22273	6.24152	6.21235	6.20495	5.93792	5.44533	11.2632	7.68936	8.4918	5.65442	7.76553	0.457282	-1.12885	0.091417	0.43962	N	Filtered	Filtered	Filtered
Q1KMD3	Heterogeneous nuclear ribonucleoprotein U-like protein 2	HNRL2	Nucleus	2.00345	7.22788	0.35953	2.33287	2.3555	0.237522	0.180898	1.30275	1.07742	0.165549	2.85584	0.592827	2.76043	1.46489	0.091259	0.43962	N	Filtered	Filtered	Filtered
Q9BPW8	Protein NipSnap homolog 1	NIPS1	Extracellular	1.433	2.23748	2.14665	1.00281	2.01267	0.698972	1.16324	1.54308	1.55999	1.1346	1.76652	1.21998	0.837706	-0.255484	0.091343	0.43962	N	Filtered	Filtered	Filtered
Q9UKV8	Protein argonaute-2	AGO2	Cytoplasm/Exosome	2.03476	0.115263	1.86653	1.24817	1.44227	2.2259	1.8894	3.92558	1.25986	2.79288	1.3414	2.41873	0.437909	-1.1913	0.092248	0.44172	N	Filtered	Filtered	Filtered
Q15056	Eukaryotic translation initiation factor 4H	IF4H	Cytoplasm	0.453729	1.02623	0.0438623	0.565977	0.157946	0.0289775	0.182515	0.0317868	0.0867913	0.22392	0.449549	0.110798	1.93925	0.955497	0.092119	0.44172	N	Filtered	Filtered	Filtered
Q9Y2X7	ARF GTPase-activating protein GIT1	GIT1	Cytoplasm	1.65473	5.87938	0.83894	2.46559	1.37225	0.110849	0.724526	0.948909	0.778973	0.955175	2.44218	0.703686	1.59068	0.669644	0.093037	0.4431	N	1.8303	0.091742	0.30182
P04181	Ornithine aminotransferase, mitochondrial	OAT	Mitochondria	13.9742	11.479	15.9452	6.67608	14.7918	14.545	12.0231	17.2957	20.615	22.4613	12.5733	17.388	0.454893	-1.1364	0.092708	0.4431	N	Filtered	Filtered	Filtered
Q9NP58	ATP-binding cassette sub-family B member 6	ABCB6	Cytoplasm/Exosome	2.6541	1.1978	2.58877	3.51725	2.02973	1.69513	1.17814	2.68504	0.138869	0.80789	2.39753	1.30101	1.44833	0.534388	0.092921	0.4431	N	Filtered	Filtered	Filtered
Q15008	26S proteasome non-ATPase regulatory subunit 6	PSMD6	Cytoplasm	5.57196	2.15814	9.3343	4.76101	9.0095	9.79009	8.22745	8.13467	7.95349	10.445	6.16698	8.91014	0.479129	-1.06152	0.09376	0.44494	N	Filtered	Filtered	Filtered
O00566	U3 small nucleolar ribonucleoprotein protein MPP10	MPP10	Nucleus	1.19277	1.03089	1.95609	1.61362	1.66666	1.43398	1.01058	1.09431	0.848533	1.22111	1.49201	1.1217	0.841496	-0.248971	0.093654	0.44494	N	Filtered	Filtered	Filtered
P22033	Methylmalonyl-CoA mutase, mitochondrial	MUTA	Mitochondria	4.68307	4.67638	6.70442	4.56451	6.40067	6.88367	5.88449	7.10036	5.53658	7.04637	5.40581	6.49029	0.534683	-0.903244	0.094711	0.44865	N	Filtered	Filtered	Filtered
Q13363	C-terminal-binding protein 1	CTBP1	Cytoplasm	2.05961	0.643147	3.46968	1.73636	2.48748	4.22952	3.02994	1.69443	3.47696	4.14038	2.07926	3.31425	0.419239	-1.25416	0.095298	0.45062	N	Filtered	Filtered	Filtered
O94925	Glutaminase kidney isoform, mitochondrial	GLSK	Mitochondria	5.22849	10.7793	9.36899	4.76727	5.0328	5.46866	3.4103	5.92014	2.4094	4.56707	7.03537	4.35511	0.922188	-0.116867	0.095679	0.45162	N	Filtered	Filtered	Filtered
Q58FF7	Putative heat shock protein HSP 90-beta-3	H90B3	Cytoplasm/Exosome	2.15704	0.979543	1.43482	1.47014	2.20484	0.189582	5.99356	4.48431	4.10663	2.89583	1.64928	3.53398	0.311303	-1.68361	0.095969	0.45218	N	-1.1114	0.048104	0.21078
Q01484	Ankyrin-2	ANK2	Cytoplasm	0.117565	0.111186	0.217068	0.0278025	0.0987603	0.331247	0.286268	0.118206	0.139863	0.181475	0.114476	0.211412	0.302652	-1.72427	0.096377	0.4533	N	Filtered	Filtered	Filtered
Q13616	Cullin-1	CUL1	Cytoplasm	1.38139	0.431952	2.87568	1.24334	2.70585	3.35515	2.70276	2.29504	2.22599	2.82829	1.72764	2.68144	0.453101	-1.1421	0.096712	0.45406	N	Filtered	Filtered	Filtered
O43707	Alpha-actinin-4	ACTN4	Cytoplasm/Exosome	11.1963	43.3081	10.5496	43.4286	10.3646	8.43552	15.6862	3.91036	6.68297	6.68802	23.7694	8.28062	1.38851	0.473534	0.097143	0.4541	N	1.4888	0.053686	0.22034
Q9Y5K5	Ubiquitin carboxyl-terminal hydrolase isozyme L5	UCHL5	Cytoplasm	0.141637	0.180632	0.289136	0.0451677	0.462454	0.536813	0.409727	0.207261	0.483127	0.342726	0.223805	0.395931	0.339442	-1.55876	0.097045	0.4541	N	Filtered	Filtered	Filtered
P09661	U2 small nuclear ribonucleoprotein A'	RU2A	Nucleus	1.3612	0.752809	1.10271	1.98356	1.62874	1.04289	0.711638	1.17744	0.638051	1.04217	1.3658	0.922438	1.01908	0.0272715	0.097233	0.4541	N	Filtered	Filtered	Filtered
Q96EY5	Multivesicular body subunit 12A	MB12A	Cytoplasm/Exosome	0.173702	0.135774	0.19888	0.692378	0.239703	0.0262779	0.130589	0.0288255	0.146969	0.117385	0.288087	0.0900094	1.95275	0.965507	0.097828	0.45607	N	Filtered	Filtered	Filtered
Q01105	Protein SET	SET	Cytoplasm	0.121475	0.0921132	0.17204	0.115166	0.0163637	0.251039	0.300299	0.362255	0.197674	0.0124256	0.103432	0.224738	0.270161	-1.88811	0.098135	0.45634	N	Filtered	Filtered	Filtered
Q9NYL4	Peptidyl-prolyl cis-trans isomerase FKBP11	FKB11	Cell membrane	0.873613	2.17875	1.09769	0.670208	0.895023	0.783597	0.390426	0.959661	0.311368	0.519426	1.14306	0.592895	1.08229	0.11408	0.098231	0.45634	N	Filtered	Filtered	Filtered
Q8N8Y2	V-type proton ATPase subunit d 2	VA0D2	Cytoplasm/Exosome	0.0039902	0.415396	0.0372699	0.112219	0.00452006	0.428707	0.544629	0.653032	0.0300962	0.202656	0.114679	0.371824	0.0922423	-3.43843	0.098483	0.45671	N	Filtered	Filtered	Filtered
P45985	Dual specificity mitogen-activated protein kinase kinase 4	MP2K4	Cytoplasm	4.79103	14.112	7.13901	8.21638	3.63132	5.58477	3.876	4.50101	2.64117	3.69266	7.57795	4.05912	0.966986	-0.0484324	0.099446	0.46037	N	Filtered	Filtered	Filtered
P48426	Phosphatidylinositol 5-phosphate 4-kinase type-2 alpha P-5-kinase C isoform) P-4-kinase isoform 2-alpha)	PI42A	Cytoplasm	0.0558278	0.355991	0.521452	0.637616	0.364088	0.752289	0.979581	0.647917	0.386422	0.492649	0.386995	0.651772	0.310137	-1.68902	0.099955	0.46192	N	Filtered	Filtered	Filtered
P04424	Argininosuccinate lyase	ARLY	Cytoplasm/Exosome	0.582345	1.68732	0.0945221	0.403396	0.0573178	1.4206	1.54146	0.920274	1.45582	0.671981	0.564981	1.20203	0.176804	-2.49978	0.10034	0.46284	N	Filtered	Filtered	Filtered
Q9UI12	V-type proton ATPase subunit H	VATH	Cytoplasm/Exosome	1.75248	0.776172	0.693912	1.60048	0.754482	1.53629	1.63257	3.04139	2.39512	0.960917	1.11551	1.91326	0.408488	-1.29163	0.10062	0.46284	N	Filtered	Filtered	Filtered
P84085	ADP-ribosylation factor 5	ARF5	Cytoplasm/Exosome	0.390535	0.148691	0.217801	0.320597	0.251023	0.322033	0.704112	0.29934	0.636147	0.290893	0.265729	0.450505	0.382654	-1.38589	0.10068	0.46284	N	Filtered	Filtered	Filtered
Q9UHG3	Prenylcysteine oxidase 1	PCYOX	Cytoplasm/Exosome	2.39724	2.56711	1.91851	2.62801	3.87324	2.63274	1.79165	1.12044	2.25574	1.76758	2.67682	1.91363	0.891808	-0.165195	0.10126	0.4647	N	Filtered	Filtered	Filtered
P20339	Ras-related protein Rab-5A	RAB5A	Cytoplasm/Exosome	9.74378	23.211	8.55485	7.24369	10.886	8.39531	3.98633	8.56964	5.4002	5.29744	11.9279	6.32978	1.04148	0.0586351	0.10152	0.4651	N	1.0023	0.065724	0.24803
Q9Y6M5	Zinc transporter 1	ZNT1	Cytoplasm	0.707197	0.0650077	0.536088	1.16171	0.972897	0.118742	0.374388	0.0690073	0.530064	0.418673	0.68858	0.302175	1.47584	0.561537	0.10203	0.46616	N	1.3579	0.034053	0.17113
P02788	Lactotransferrin	TRFL	Cytoplasm/Exosome	3.28844	0.297207	7.00178	9.67517	4.96938	4.2396	3.23272	0.614049	0.419095	0.0608463	5.0464	1.71326	2.20164	1.13858	0.1021	0.46616	N	Filtered	Filtered	Filtered
Q9NPH2	Inositol-3-phosphate synthase 1	INO1	Cytoplasm	1.77363	3.31672	1.89908	3.29762	1.66156	1.80121	1.09724	2.45564	1.01903	1.32631	2.38972	1.53989	0.929928	-0.104808	0.10262	0.46769	N	Filtered	Filtered	Filtered
Q13523	Serine/threonine-protein kinase PRP4 homolog	PRP4B	Nucleus	0.133877	0.0713501	0.225728	0.0892066	0.197783	0.0138092	0.114306	0.015148	0.14265	0.0678461	0.143589	0.0707519	1.23335	0.302586	0.10315	0.46932	N	Filtered	Filtered	Filtered
Q92747	Actin-related protein 2/3 complex subunit 1A	ARC1A	Cytoplasm/Exosome	12.0364	20.7856	12.2959	10.4237	12.2583	15.5317	14.8277	31.5844	19.6064	18.7066	13.56	20.0513	0.392529	-1.34913	0.1039	0.47031	N	Filtered	Filtered	Filtered
P42858	Huntingtin	HD	Cytoplasm	0.267782	1.31296	0.352791	0.289129	0.164601	0.178255	0.160627	0.0391073	0.0213558	0.0248482	0.477453	0.0848385	3.13695	1.64936	0.10377	0.47031	N	Filtered	Filtered	Filtered
P27695	DNA- endonuclease	APEX1	Cytoplasm	0.952321	2.95472	0.911888	0.147767	1.30303	0.665311	0.447433	0.12546	0.0685117	0.557015	1.25394	0.372746	1.83686	0.877244	0.10363	0.47031	N	Filtered	Filtered	Filtered
P09417	Dihydropteridine reductase	DHPR	Cytoplasm/Exosome	4.28676	3.39511	5.69089	4.24479	6.01324	6.01405	6.72666	8.72555	6.81175	3.84002	4.72616	6.42361	0.47596	-1.07109	0.1043	0.47049	N	Filtered	Filtered	Filtered
Q9NXR7	BRISC and BRCA1-A complex member 2	BABA2	Cytoplasm	0.808452	3.18663	1.00563	1.29578	0.0897649	0.602366	0.372409	0.107277	0.0585821	0.416552	1.27725	0.311437	1.94304	0.958318	0.10422	0.47049	N	Filtered	Filtered	Filtered
P11166	Solute carrier family 2, facilitated glucose transporter member 1	GTR1	Cytoplasm/Exosome	35.3456	8.93755	5.71406	43.4653	18.2473	1.75974	5.74117	1.15424	19.1757	9.9408	22.3419	7.55432	1.81279	0.858213	0.10473	0.47087	N	1.7928	0.029847	0.16095
P83436	Conserved oligomeric Golgi complex subunit 7	COG7	Golgi Apparatus	0.917989	0.116804	0.787191	0.608011	0.619266	1.67996	1.56874	1.44089	1.44731	0.00315127	0.609852	1.22801	0.377655	-1.40486	0.10474	0.47087	N	-1.1552	0.031883	0.16775
Q8N2K0	Lysophosphatidylserine lipase ABHD12	ABD12	Cytoplasm	0.156014	0.112348	0.032913	0.140464	0.0199583	0.37277	0.320423	0.275881	0.129823	0.0151551	0.0923394	0.22281	0.238772	-2.06629	0.10533	0.47114	N	Filtered	Filtered	Filtered
P09488	Glutathione S-transferase Mu 1	GSTM1	Cytoplasm	3.67551	2.763	4.04721	0.690898	3.5776	4.27199	2.71573	7.34839	4.24216	11.5287	2.95084	6.02139	0.291083	-1.7805	0.10516	0.47114	N	Filtered	Filtered	Filtered
Q9NTJ4	Alpha-mannosidase 2C1	MA2C1	Cytoplasm	7.28962	16.2337	11.0122	8.46392	9.80849	8.55603	6.15768	8.44173	5.71786	8.60764	10.5616	7.49619	0.792755	-0.335054	0.105	0.47114	N	Filtered	Filtered	Filtered
Q6YHK3	CD109 antigen	CD109	Cytoplasm	26.0012	61.7736	2.3454	33.1299	8.10612	3.62598	11.7367	3.16881	9.36034	6.6745	26.2713	6.91327	1.69897	0.764663	0.10635	0.47136	N	2.0424	0.091563	0.30182
P21810	Biglycan	PGS1	Cytoplasm/Exosome	4.24298	1.28763	7.7327	3.04101	3.43968	10.1001	6.62413	9.84556	3.16902	5.45024	3.9488	7.0378	0.408368	-1.29206	0.10593	0.47136	N	Filtered	Filtered	Filtered
Q8IX12	Cell division cycle and apoptosis regulator protein 1	CCAR1	Cytoplasm	0.20849	0.210711	0.0617293	0.0526889	0.192235	0.318647	0.155296	0.417319	0.174176	0.215353	0.145171	0.256158	0.310593	-1.6869	0.10644	0.47136	N	Filtered	Filtered	Filtered
Q86V21	Acetoacetyl-CoA synthetase	AACS	Cytoplasm	1.03094	0.640468	0.938149	1.07023	0.95026	1.06735	1.0397	1.03547	1.03008	1.21577	0.926009	1.07767	0.549056	-0.864975	0.10611	0.47136	N	Filtered	Filtered	Filtered
P08754	Guanine nucleotide-binding protein G subunit alpha-3	GNAI3	Cytoplasm/Exosome	4.28253	10.8764	2.61964	4.34184	2.80125	1.80202	2.6121	2.44592	2.55275	1.59787	4.98433	2.20213	1.10829	0.148342	0.10662	0.47136	N	Filtered	Filtered	Filtered
P18124	60S ribosomal protein L7	RL7	Cytoplasm	23.8858	97.7045	28.4009	39.7149	43.6681	24.8087	18.5604	15.9031	16.2186	33.5622	46.6748	21.8106	1.04723	0.0665796	0.10648	0.47136	N	Filtered	Filtered	Filtered
Q6P3X3	Tetratricopeptide repeat protein 27	TTC27	Other	0.165288	0.163499	0.239491	0.392339	0.263131	0.0316438	0.156201	0.0347117	0.224605	0.227101	0.24475	0.134853	1.05152	0.072474	0.10593	0.47136	N	Filtered	Filtered	Filtered
Q9BX67	Junctional adhesion molecule C	JAM3	Golgi Apparatus	0.0242215	0.154451	0.0452475	0.193105	0.178871	0.439821	0.680142	0.21326	0.139481	0.132778	0.119179	0.321096	0.176527	-2.50204	0.10726	0.47289	N	Filtered	Filtered	Filtered
Q96BP3	Peptidylprolyl isomerase domain and WD repeat-containing protein 1	PPWD1	Nucleus	0.0889964	0.0527185	0.0154443	0.0659121	0.00936533	0.0102032	0.0415349	0.359129	0.165031	0.277884	0.0464873	0.170756	0.152303	-2.71499	0.10751	0.47289	N	Filtered	Filtered	Filtered
O75340	Programmed cell death protein 6	PDCD6	Cytoplasm/Exosome	5.54211	3.83227	3.73214	8.98785	5.62411	1.56342	3.9142	4.22631	3.85998	4.35863	5.5437	3.58451	0.994754	-0.00758888	0.10743	0.47289	N	Filtered	Filtered	Filtered
O95425	Supervillin	SVIL	Cytoplasm	0.0792329	0.101047	0.347547	0.271263	0.238093	0.165278	0.115383	0.0214528	0.0921321	0.13127	0.207437	0.105103	1.20916	0.274007	0.108	0.47426	N	Filtered	Filtered	Filtered
Q5GLZ8	Probable E3 ubiquitin-protein ligase HERC4	HERC4	Cytoplasm	0.247442	0.104216	0.152654	0.0260594	0.099705	0.176754	0.144654	0.163282	0.30219	0.288161	0.126015	0.215008	0.359171	-1.47726	0.10883	0.47713	N	Filtered	Filtered	Filtered
P42685	Tyrosine-protein kinase FRK	FRK	Cytoplasm/Exosome	0.44219	2.45033	0.112144	1.2537	0.313979	0.0755612	0.0916897	0.272129	0.00887603	0.222758	0.914468	0.134203	3.15136	1.65598	0.10919	0.47792	N	Filtered	Filtered	Filtered
Q13619	Cullin-4A	CUL4A	Nucleus	0.776754	0.202597	0.331557	0.253301	0.924838	0.417443	0.522936	1.43807	1.27547	1.09435	0.497809	0.949655	0.389456	-1.36047	0.1102	0.4814	N	Filtered	Filtered	Filtered
Q15269	Periodic tryptophan protein 2 homolog	PWP2	Nucleus	0.592854	0.394629	0.669403	0.933539	0.014021	0.453768	0.312979	0.0167563	0.00915035	0.233258	0.520889	0.205182	1.64488	0.717983	0.11035	0.4814	N	Filtered	Filtered	Filtered
P35611	Alpha-adducin	ADDA	Cytoplasm	1.82279	1.9742	2.89178	2.68789	2.76177	4.21161	3.30364	2.80508	2.04208	3.61875	2.42769	3.19623	0.469328	-1.09133	0.11064	0.48186	N	Filtered	Filtered	Filtered
Q13428	Treacle protein	TCOF	Cytoplasm	2.00386	1.84121	5.34682	0.562517	2.69828	7.56729	8.16158	6.98868	0.182962	4.4366	2.49054	5.46742	0.310828	-1.68581	0.11188	0.48323	N	-1.405	0.029496	0.16051
P62879	Guanine nucleotide-binding protein G/G/G subunit beta-2	GBB2	Cytoplasm/Exosome	80.5889	19.9589	55.0109	142.465	58.0041	24.8097	36.8859	35.1053	38.6369	37.6733	71.2056	34.6222	1.39916	0.484558	0.11127	0.48323	N	1.0842	0.034101	0.17113
P15880	40S ribosomal protein S2	RS2	Cytoplasm/Exosome	8.78501	8.37715	17.1653	8.60916	16.2069	29.6981	22.7813	10.3586	12.1249	20.6138	11.8287	19.1154	0.404843	-1.30457	0.1117	0.48323	N	Filtered	Filtered	Filtered
O95747	Serine/threonine-protein kinase OSR1	OXSR1	Cytoplasm/Exosome	1.59714	1.233	2.25433	2.44682	1.52898	2.31845	2.57149	1.53074	2.61712	3.41138	1.81205	2.48984	0.443852	-1.17185	0.11198	0.48323	N	Filtered	Filtered	Filtered
O60506	Heterogeneous nuclear ribonucleoprotein Q	HNRPQ	Nucleus	0.157749	0.201181	0.0589374	0.0503059	0.192241	0.441177	0.436854	0.0427117	0.204391	0.266045	0.132083	0.278236	0.232564	-2.1043	0.11185	0.48323	N	Filtered	Filtered	Filtered
P11279	Lysosome-associated membrane glycoprotein 1	LAMP1	Cytoplasm/Exosome	1.02673	5.17402	0.784115	1.26795	2.15814	0.715558	0.899684	0.384759	0.727478	0.426726	2.08219	0.630841	1.50189	0.586781	0.11205	0.48323	N	Filtered	Filtered	Filtered
Q9UI17	Dimethylglycine dehydrogenase, mitochondrial	M2GD	Mitochondria	0.486048	0.15908	0.856277	0.198893	0.44439	1.17303	0.696345	0.680116	0.550631	0.554247	0.428938	0.730874	0.4079	-1.29371	0.11278	0.48496	N	Filtered	Filtered	Filtered
Q2TAY7	WD40 repeat-containing protein SMU1	SMU1	Cytoplasm	0.0885538	0.0835343	0.024472	0.10444	0.315855	0.427236	0.395671	0.0977615	0.161313	0.258501	0.123371	0.268096	0.318747	-1.64952	0.11282	0.48496	N	Filtered	Filtered	Filtered
Q9NRV9	Heme-binding protein 1	HEBP1	Cytoplasm/Exosome	0.188525	0.0883581	0.0258852	0.140901	0.0156966	0.3144	0.550553	0.0988643	0.268706	0.0595955	0.0918732	0.258424	0.205673	-2.28158	0.11329	0.48595	N	Filtered	Filtered	Filtered
Q9H444	Charged multivesicular body protein 4b	CHM4B	Cytoplasm/Exosome	8.98023	2.61005	3.72924	10.7431	4.7766	2.50191	3.93892	4.41536	3.33906	2.19127	6.16785	3.2773	1.35039	0.433372	0.11341	0.48595	N	Filtered	Filtered	Filtered
Q02413	Desmoglein-1	DSG1	Cytoplasm	0.589607	0.0951369	0.544625	0.496894	0.151127	0.619145	1.20674	1.15795	0.908145	0.0641676	0.375478	0.791229	0.336264	-1.57233	0.1138	0.48684	N	-1.6373	0.036028	0.17615
O43815	Striatin	STRN	Cytoplasm	0.578891	0.278824	0.837403	0.701176	0.832919	0.538422	0.390474	0.295979	0.457578	0.541096	0.645843	0.44471	0.949899	-0.0741533	0.11408	0.48722	N	Filtered	Filtered	Filtered
P04844	Dolichyl-diphosphooligosaccharide--protein glycosyltransferase subunit 2	RPN2	Endoplasmic Reticulum	5.8883	3.74911	5.16227	4.34504	4.34987	5.55745	4.86917	9.00794	4.86046	6.90236	4.69892	6.23947	0.510877	-0.968952	0.11444	0.48799	N	Filtered	Filtered	Filtered
Q14839	Chromodomain-helicase-DNA-binding protein 4	CHD4	Cytoplasm	0.163722	0.0581224	0.085137	0.136322	0.151442	0.374988	0.30569	0.419591	0.00673849	0.174333	0.118949	0.256268	0.375306	-1.41386	0.11471	0.48834	N	Filtered	Filtered	Filtered
P16870	Carboxypeptidase E	CBPE	Cytoplasm/Exosome	0.736285	0.549081	1.13039	0.686498	0.619438	1.8353	1.77337	1.24693	0.740136	0.574887	0.744339	1.23413	0.388767	-1.36302	0.11526	0.48992	N	Filtered	Filtered	Filtered
Q8IVF2	Protein AHNAK2	AHNK2	Cytoplasm	3.55334	1.65269	0.951652	8.73073	6.15392	1.05349	3.5788	0.0486119	1.40434	1.23503	4.20847	1.46405	1.89606	0.923004	0.11604	0.49244	N	1.4363	0.053803	0.22034
Q9NUM4	Transmembrane protein 106B	T106B	Cell membrane	3.79748	1.90712	4.97221	7.27727	9.37731	1.84553	2.66642	2.71078	4.29842	3.69074	5.46628	3.04238	1.17407	0.231513	0.11653	0.49371	N	Filtered	Filtered	Filtered
P05771	Protein kinase C beta type	KPCB	Cytoplasm/Exosome	0.867171	0.912727	0.962289	0.634245	0.865651	0.308769	0.804719	0.963961	0.381561	0.586843	0.848417	0.609171	0.890818	-0.166797	0.11675	0.49385	N	Filtered	Filtered	Filtered
Q08357	Sodium-dependent phosphate transporter 2	S20A2	Cytoplasm/Exosome	0.121006	0.563641	0.0747133	0.191874	0.119997	0.00987182	0.0666667	0.0108289	0.130757	0.0447127	0.214246	0.0525674	1.58669	0.666024	0.11717	0.49486	N	Filtered	Filtered	Filtered
P21912	Succinate dehydrogenase [ubiquinone] iron-sulfur subunit, mitochondrial	SDHB	Mitochondria	1.20202	0.989553	1.8781	1.2372	0.979294	2.36998	1.69337	2.01905	1.06918	1.53708	1.25723	1.73773	0.455548	-1.13432	0.11804	0.49487	N	Filtered	Filtered	Filtered
P08236	Beta-glucuronidase	BGLR	Cytoplasm/Exosome	0.632155	0.295388	0.43268	0.597531	0.435814	0.587349	0.473539	1.11735	0.713675	0.611351	0.478714	0.700653	0.466293	-1.10069	0.11811	0.49487	N	Filtered	Filtered	Filtered
O95573	Fatty acid CoA ligase Acsl3	ACSL3	Mitochondria	0.468835	0.151808	0.575265	0.1898	0.351524	1.34359	1.11536	0.559348	0.42895	0.251087	0.347446	0.739668	0.33874	-1.56175	0.11804	0.49487	N	Filtered	Filtered	Filtered
Q15813	Tubulin-specific chaperone E	TBCE	Cytoplasm	0.0203843	0.00234971	0.000688366	0.0177933	0.000417422	0.0997056	0.0153186	0.00249428	0.0673335	0.0213678	0.00832662	0.041244	0.146816	-2.76792	0.11784	0.49487	N	Filtered	Filtered	Filtered
Q9UPY3	Endoribonuclease Dicer	DICER	Cytoplasm/Exosome	1.59729	0.647418	1.7641	1.27469	2.21355	1.82941	2.3288	2.16207	3.55401	1.47214	1.49941	2.26928	0.446897	-1.16199	0.11782	0.49487	N	Filtered	Filtered	Filtered
P11717	Cation-independent mannose-6-phosphate receptor	MPRI	Cytoplasm/Exosome	0.396594	0.263972	0.0773326	0.674447	0.444311	0.0510895	0.194551	0.0560426	0.291185	0.283999	0.371331	0.175373	1.30158	0.380265	0.11842	0.49538	N	Filtered	Filtered	Filtered
P50995	Annexin A11	ANX11	Cytoplasm/Exosome	11.4589	5.19562	15.156	35.5972	26.0144	7.28088	15.5497	3.43583	7.58005	9.30391	18.6844	8.63006	1.42619	0.512165	0.11929	0.49588	N	1.1941	0.03521	0.17412
Q8N1N4	Keratin, type II cytoskeletal 78	K2C78	Cytoplasm/Exosome	6.6845	1.89832	5.86023	5.21078	3.7003	3.39642	15.8874	42.958	18.1555	5.1387	4.67083	17.1072	0.203295	-2.29835	0.11923	0.49588	N	-2.2787	0.039588	0.18666
Q8NF37	Lysophosphatidylcholine acyltransferase 1	PCAT1	Endoplasmic Reticulum	0.0965256	0.0829266	0.244055	0.0207361	0.140403	0.0160497	0.0122236	0.0880286	0.063619	0.0566991	0.116929	0.047324	1.61807	0.694277	0.11882	0.49588	N	Filtered	Filtered	Filtered
O95487	Protein transport protein Sec24B	SC24B	Cytoplasm	1.63723	5.7158	2.11543	2.77684	1.89408	1.50349	1.19455	1.81884	1.22277	1.78616	2.82787	1.50516	0.936058	-0.0953299	0.11916	0.49588	N	Filtered	Filtered	Filtered
O43583	Density-regulated protein	DENR	Other	0.456225	2.32395	0.593788	2.86734	1.08649	0.251969	0.305083	1.50442	0.231573	0.3388	1.46556	0.526368	1.65988	0.731076	0.12005	0.49827	N	Filtered	Filtered	Filtered
P23469	Receptor-type tyrosine-protein phosphatase epsilon	PTPRE	Cytoplasm	0.393182	0.177429	0.0519791	0.372306	0.48387	0.171699	0.132177	0.0376691	0.301883	0.0239343	0.295753	0.133472	1.53151	0.614952	0.12114	0.502	N	Filtered	Filtered	Filtered
P17301	Integrin alpha-2	ITA2	Cytoplasm	140.155	39.041	95.2227	129.429	62.0513	20.9229	29.8016	18.6303	101.455	76.3529	93.1798	49.4325	1.15526	0.208218	0.12455	0.50262	N	1.2966	0.037142	0.17777
O75306	NADH dehydrogenase [ubiquinone] iron-sulfur protein 2, mitochondrial	NDUS2	Mitochondria	0.0873718	0.111427	1.09561	0.0278627	0.0197948	1.86374	1.05664	0.957297	0.0129184	0.589721	0.268414	0.896064	0.167335	-2.57919	0.12604	0.50262	N	-1.538	0.072641	0.25918
Q13740	CD166 antigen	CD166	Cytoplasm/Exosome	10.8066	22.9557	3.28438	16.5115	4.76641	2.18818	7.52827	2.83686	8.43853	4.01302	11.6649	5.00097	1.09907	0.136288	0.12433	0.50262	N	1.1844	0.099778	0.31475
Q9NPF4	Probable tRNA N6-adenosine threonylcarbamoyltransferase	OSGEP	Cytoplasm	3.94314	1.42315	8.92178	4.56187	6.78056	8.69894	6.65229	8.48505	6.50402	6.99453	5.1261	7.46697	0.476622	-1.06908	0.1233	0.50262	N	Filtered	Filtered	Filtered
Q96K76	Ubiquitin carboxyl-terminal hydrolase 47	UBP47	Cytoplasm	0.902648	1.42149	1.19843	0.843833	1.71978	1.82937	1.33828	1.59538	1.33526	1.61006	1.21724	1.54167	0.491399	-1.02503	0.12278	0.50262	N	Filtered	Filtered	Filtered
P06132	Uroporphyrinogen decarboxylase	DCUP	Cytoplasm	0.879219	0.921866	1.75232	0.231973	1.42404	2.14139	2.10516	0.886121	1.40522	1.65925	1.04188	1.63943	0.397725	-1.33016	0.12544	0.50262	N	Filtered	Filtered	Filtered
P54886	Delta-1-pyrroline-5-carboxylate synthase	P5CS	Mitochondria	2.77465	1.40788	5.89471	1.62672	3.71781	8.84835	7.50801	3.66169	2.73293	4.88758	3.08436	5.52771	0.383726	-1.38185	0.12223	0.50262	N	Filtered	Filtered	Filtered
P06737	Glycogen phosphorylase, liver form	PYGL	Cytoplasm/Exosome	44.0468	60.9279	48.7981	51.826	41.7554	57.0311	59.8296	49.9061	72.5293	52.7438	49.4709	58.408	0.486968	-1.0381	0.12193	0.50262	N	Filtered	Filtered	Filtered
Q9NT62	Ubiquitin-like-conjugating enzyme ATG3	ATG3	Cytoplasm	1.54154	0.995991	0.777439	1.53961	1.1647	1.76595	1.89766	1.3573	1.22243	1.45829	1.20386	1.54032	0.526533	-0.925404	0.1254	0.50262	N	Filtered	Filtered	Filtered
P62829	60S ribosomal protein L23	RL23	Cytoplasm/Exosome	5.55518	2.84329	10.6395	5.92361	14.107	13.5242	12.5962	8.63115	13.0524	10.3666	7.81372	11.6341	0.461015	-1.11712	0.12282	0.50262	N	Filtered	Filtered	Filtered
Q16531	DNA damage-binding protein 1	DDB1	Cytoplasm/Exosome	13.4647	11.4521	19.4509	18.5458	25.2954	15.9261	18.6811	30.7489	31.2371	25.7789	17.6418	24.4744	0.466929	-1.09872	0.12183	0.50262	N	Filtered	Filtered	Filtered
P52732	Kinesin-like protein KIF11	KIF11	Cytoplasm	0.44267	0.314504	0.460681	0.0786428	0.399671	0.82201	0.674066	1.18269	0.659624	0.0424251	0.339234	0.676163	0.330921	-1.59544	0.12583	0.50262	N	Filtered	Filtered	Filtered
P09382	Galectin-1	LEG1	Cytoplasm/Exosome	4.13733	0.370808	3.2489	6.42402	4.00917	8.18839	15.0537	6.03977	3.23995	5.0728	3.63805	7.51892	0.361112	-1.46948	0.1251	0.50262	N	Filtered	Filtered	Filtered
Q9BZJ0	Crooked neck-like protein 1	CRNL1	Nucleus	0.00905036	0.0577106	0.0169067	0.0721536	0.132337	0.0652478	0.0820769	0.0733634	0.204455	0.180068	0.0576317	0.121042	0.238248	-2.06946	0.12359	0.50262	N	Filtered	Filtered	Filtered
P49591	Serine--tRNA ligase, cytoplasmic	SYSC	Cytoplasm/Exosome	10.6286	3.55882	15.2002	8.66921	16.6802	10.3277	8.94865	23.0663	25.9242	42.7265	10.9474	22.1986	0.329964	-1.59962	0.12517	0.50262	N	Filtered	Filtered	Filtered
P67936	Tropomyosin alpha-4 chain	TPM4	Cytoplasm/Exosome	0.0367742	0.0468989	0.0137394	0.0616624	0.0083315	0.087411	0.483045	0.102653	0.199766	0.00632644	0.0334813	0.17584	0.0810563	-3.62493	0.12593	0.50262	N	Filtered	Filtered	Filtered
Q14135	Transcription cofactor vestigial-like protein 4	VGLL4	Nucleus	0.0158654	0.505836	20.6187	17.0296	9.7207	3.9754	2.67517	4.25805	0.195982	0.217054	9.57815	2.26433	3.12209	1.64251	0.12602	0.50262	N	Filtered	Filtered	Filtered
Q9UJX2	Cell division cycle protein 23 homolog	CDC23	Cytoplasm	1.23293	0.518259	2.44099	2.59477	1.81414	1.94275	0.743144	1.14981	0.0600849	0.349553	1.72022	0.849068	1.59326	0.671982	0.12421	0.50262	N	Filtered	Filtered	Filtered
Q15286	Ras-related protein Rab-35	RAB35	Cytoplasm/Exosome	15.8576	20.5774	9.91843	13.4356	11.8835	8.7793	12.2385	11.3988	11.7656	10.8998	14.3345	11.0164	0.757963	-0.399801	0.12461	0.50262	N	Filtered	Filtered	Filtered
P30613	Pyruvate kinase PKLR	KPYR	Cytoplasm/Exosome	4.33581	11.6804	8.07658	4.81013	3.59677	5.15578	4.01306	3.67504	2.82233	3.42748	6.49994	3.81874	0.879708	-0.184904	0.12269	0.50262	N	Filtered	Filtered	Filtered
Q8N163	Cell cycle and apoptosis regulator protein 2	CCAR2	Mitochondria	3.54929	6.98948	5.88119	4.25597	6.5564	5.97938	3.87509	3.68665	2.08682	3.78016	5.44647	3.88162	0.859442	-0.218528	0.1231	0.50262	N	Filtered	Filtered	Filtered
Q9NZM1	Myoferlin	MYOF	Cytoplasm/Exosome	37.102	71.9355	16.7608	65.3523	49.0806	24.6681	43.59	15.0613	34.4506	28.0745	48.0462	29.1689	0.903915	-0.14574	0.12489	0.50262	N	Filtered	Filtered	Filtered
Q92922	SWI/SNF complex subunit SMARCC1	SMRC1	Cytoplasm	1.18585	1.85556	1.14407	1.14752	1.08524	1.00295	0.299644	1.68226	0.490838	0.423133	1.28365	0.779765	1.06714	0.0937539	0.12403	0.50262	N	Filtered	Filtered	Filtered
P11142	Heat shock cognate 71 kDa protein	HSP7C	Cytoplasm/Exosome	200.888	513.883	142.91	253.272	144.874	113.151	149.849	163.65	135.992	95.4412	251.165	131.617	0.966725	-0.0488225	0.12538	0.50262	N	Filtered	Filtered	Filtered
Q15435	Protein phosphatase 1 regulatory subunit 7	PP1R7	Cytoplasm/Exosome	0.765343	2.98006	0.810839	1.25966	0.968141	0.586373	0.457775	0.618156	0.757996	0.783266	1.35681	0.640713	0.987097	-0.0187355	0.12596	0.50262	N	Filtered	Filtered	Filtered
Q15181	Inorganic pyrophosphatase	IPYR	Cytoplasm/Exosome	4.17773	1.3732	10.3264	1.71687	10.1882	10.0674	10.4043	5.37105	8.42255	17.5915	5.55648	10.3714	0.359318	-1.47667	0.12646	0.50357	N	Filtered	Filtered	Filtered
Q8IUR0	Trafficking protein particle complex subunit 5	TPPC5	Cytoplasm	0.289651	0.182624	0.472035	0.228328	0.285048	0.40653	0.373302	0.445737	0.316304	0.372704	0.291537	0.382915	0.488882	-1.03244	0.12708	0.50377	N	Filtered	Filtered	Filtered
Q14194	Dihydropyrimidinase-related protein 1	DPYL1	Cytoplasm	16.333	3.56051	21.0728	13.8744	16.8147	20.2443	16.1544	25.1155	17.7765	20.4837	14.3311	19.9549	0.51716	-0.951316	0.12692	0.50377	N	Filtered	Filtered	Filtered
P33241	Lymphocyte-specific protein 1	LSP1	Cytoplasm/Exosome	0.0160899	0.102599	0.859981	0.716583	0.578133	0.0992854	0.0151233	0.335331	0.0118949	0.272722	0.454677	0.146871	2.20106	1.1382	0.12704	0.50377	N	Filtered	Filtered	Filtered
Q13308	Inactive tyrosine-protein kinase 7	PTK7	Cell membrane	18.1679	13.7768	2.31178	34.4792	8.24365	1.37209	9.67423	4.25352	8.33224	5.35385	15.3959	5.79719	1.57507	0.65542	0.12828	0.50474	N	1.7233	0.031262	0.16503
Q7L7X3	Serine/threonine-protein kinase TAO1	TAOK1	Cytoplasm/Exosome	0.980615	0.358823	0.641588	1.01624	0.758835	0.347236	0.988254	0.52594	0.0416006	0.0484035	0.751221	0.390287	1.52869	0.612296	0.12822	0.50474	N	1.2036	0.033251	0.17113
P62873	Guanine nucleotide-binding protein G/G/G subunit beta-1	GBB1	Cytoplasm/Exosome	35.7554	10.1128	22.3501	81.9113	30.7696	9.78627	15.3791	16.5535	19.9705	14.4451	36.1798	15.2269	1.57177	0.652386	0.12798	0.50474	N	1.2093	0.06707	0.24913
Q8N4T8	3-oxoacyl-[acyl-carrier-protein] reductase	CBR4	Mitochondria	0.401254	0.163769	0.549601	0.204755	0.0290933	1.46885	1.15471	0.812502	0.0189868	0.293508	0.269695	0.74971	0.245195	-2.028	0.12772	0.50474	N	Filtered	Filtered	Filtered
Q99959	Plakophilin-2	PKP2	Cytoplasm	0.120442	0.76369	0.136132	0.205551	0.140792	0.0177484	0.0675866	0.0194691	0.11355	0.0885363	0.273321	0.0613781	1.7242	0.785928	0.12814	0.50474	N	Filtered	Filtered	Filtered
O94788	Retinal dehydrogenase 2	AL1A2	Cytoplasm	31.7715	3.64951	50.2569	27.6625	43.354	23.439	46.3223	64.776	50.0798	66.3065	31.3389	50.1847	0.440191	-1.1838	0.12941	0.50842	N	Filtered	Filtered	Filtered
O00303	Eukaryotic translation initiation factor 3 subunit F	EIF3F	Cytoplasm	2.93574	0.126248	1.58167	2.44829	4.75322	3.32206	2.94548	3.17603	5.03492	4.80458	2.36904	3.85661	0.463528	-1.10927	0.12984	0.5086	N	Filtered	Filtered	Filtered
O95471	Claudin-7	CLD7	Cell membrane	0.646767	0.131593	2.71572	2.53881	4.55997	0.127343	0.77526	0.0279378	1.91224	0.460746	2.11857	0.660706	1.9056	0.930244	0.12982	0.5086	N	Filtered	Filtered	Filtered
O75083	WD repeat-containing protein 1	WDR1	Cytoplasm/Exosome	59.5657	105.029	72.7821	38.9019	63.3777	87.9263	79.5899	97.2413	82.4589	86.9017	67.9313	86.8236	0.443642	-1.17253	0.13049	0.51039	N	Filtered	Filtered	Filtered
P06733	Alpha-enolase	ENOA	Cytoplasm/Exosome	99.8601	81.2077	62.6896	163.882	74.0907	50.5928	101.546	50.3646	56.9873	49.3372	96.346	61.7655	0.980241	-0.028791	0.13091	0.51127	N	Filtered	Filtered	Filtered
P52789	Hexokinase-2	HXK2	Mitochondria	0.332243	0.170973	0.531076	0.455419	0.0303731	0.165452	0.213824	0.0362985	0.019822	0.22997	0.304017	0.133073	1.43448	0.520531	0.13142	0.51251	N	Filtered	Filtered	Filtered
Q9GZS3	WD repeat-containing protein 61	WDR61	Cytoplasm	1.35106	0.986592	3.55368	0.705835	3.40028	3.06874	2.40552	2.95789	2.97229	4.46233	1.99949	3.17336	0.416843	-1.26242	0.13287	0.51664	N	Filtered	Filtered	Filtered
P35900	Keratin, type I cytoskeletal 20	K1C20	Cytoplasm	0.0353376	0.0410362	0.0787748	0.0102612	0.03645	0.0954649	0.392054	0.422554	0.00475758	0.0414335	0.040372	0.191253	0.128321	-2.96217	0.13284	0.51664	N	Filtered	Filtered	Filtered
O00391	Sulfhydryl oxidase 1	QSOX1	Cytoplasm/Exosome	2.59007	4.99275	1.93099	2.79768	1.7511	1.61299	1.47139	2.95239	1.29749	1.20602	2.81252	1.70805	0.938707	-0.0912527	0.13333	0.5177	N	Filtered	Filtered	Filtered
P00533	Epidermal growth factor receptor	EGFR	Cytoplasm	4.07878	0.366914	1.71158	5.67381	4.29429	1.54182	1.25022	0.389489	2.40771	2.04573	3.22507	1.52699	1.45188	0.537927	0.134	0.51945	N	1.4084	0.044793	0.20377
Q96HC4	PDZ and LIM domain protein 5	PDLI5	Cytoplasm	1.37986	2.31416	0.550063	2.78018	1.17032	0.72078	0.735493	0.532255	1.2071	1.38796	1.63892	0.916717	0.961624	-0.0564547	0.13418	0.51945	N	Filtered	Filtered	Filtered
Q9Y3Z3	Deoxynucleoside triphosphate triphosphohydrolase SAMHD1	SAMH1	Nucleus	0.35236	0.154455	0.835074	0.0386221	0.0274387	1.77074	1.32069	0.909957	0.226297	0.104177	0.28159	0.866371	0.202927	-2.30097	0.13454	0.52008	N	Filtered	Filtered	Filtered
Q9UNW1	Multiple inositol polyphosphate phosphatase 1 P 3-phosphatase)	MINP1	Cytoplasm/Exosome	0.241765	0.201827	0.295634	0.273859	0.330007	0.244339	0.21131	0.24733	0.0233991	0.221538	0.268619	0.189583	1.00006	8.68788e-05	0.1348	0.52033	N	Filtered	Filtered	Filtered
Q6PIU2	Neutral cholesterol ester hydrolase 1	NCEH1	Endoplasmic Reticulum	1.66272	0.0490907	2.9286	2.05794	0.975027	3.23363	3.1427	3.75015	1.62123	1.48069	1.53467	2.64568	0.426108	-1.23071	0.13576	0.52057	N	-1.1138	0.027955	0.15477
Q14240	Eukaryotic initiation factor 4A-II	IF4A2	Cytoplasm	8.98286	22.5361	12.6831	7.36157	9.13638	15.9103	15.4237	19.3448	18.7538	15.1533	12.14	16.9172	0.36949	-1.43639	0.13568	0.52057	N	Filtered	Filtered	Filtered
Q9Y6W3	Calpain-7	CAN7	Cytoplasm/Exosome	0.362269	0.274291	0.0803555	0.535672	0.243636	0.460023	0.559522	0.465092	0.368848	0.340836	0.299245	0.438864	0.413865	-1.27277	0.13576	0.52057	N	Filtered	Filtered	Filtered
Q9NR31	GTP-binding protein SAR1a	SAR1A	Endoplasmic Reticulum	1.11245	0.603092	0.883401	0.150805	0.780896	1.27072	1.12593	0.990066	0.678477	1.03082	0.70613	1.0192	0.448217	-1.15773	0.13584	0.52057	N	Filtered	Filtered	Filtered
P52907	F-actin-capping protein subunit alpha-1	CAZA1	Cytoplasm/Exosome	6.90734	0.50457	8.19729	3.92622	7.14367	11.3552	14.746	5.64392	8.18731	5.48772	5.33582	9.08402	0.433067	-1.20734	0.13562	0.52057	N	Filtered	Filtered	Filtered
O60635	Tetraspanin-1	TSN1	Cytoplasm/Exosome	9.23835	5.699	11.5413	27.3239	16.6063	1.17132	3.77905	0.241985	14.9337	11.0918	14.0818	6.24357	1.2638	0.337767	0.13658	0.52262	N	1.3314	0.042567	0.19894
Q9BUL8	Programmed cell death protein 10	PDC10	Cytoplasm/Exosome	2.69478	11.8342	1.55274	4.2955	1.29759	0.795179	1.43237	1.17196	1.2347	0.908685	4.33496	1.10858	1.60079	0.678783	0.13686	0.52294	N	Filtered	Filtered	Filtered
Q96QD8	Sodium-coupled neutral amino acid transporter 2	S38A2	Cytoplasm	8.79902	0.667534	5.02399	18.5224	8.22625	1.06571	4.89379	0.708604	5.88476	2.97271	8.24783	3.10512	1.68615	0.75373	0.1378	0.52505	N	1.6842	0.044167	0.20342
Q9Y365	START domain-containing protein 10	STA10	Cytoplasm	2.28323	1.75058	3.65731	1.89217	3.35128	3.64151	2.75634	3.93708	2.73049	3.6802	2.58691	3.34912	0.516646	-0.952751	0.138	0.52505	N	Filtered	Filtered	Filtered
O75976	Carboxypeptidase D	CBPD	Cytoplasm/Exosome	1.75186	3.1847	1.90232	2.35274	2.9044	2.21562	1.78824	2.10089	2.00391	1.43628	2.4192	1.90899	0.758988	-0.397852	0.1379	0.52505	N	Filtered	Filtered	Filtered
Q8NBF2	NHL repeat-containing protein 2	NHLC2	Cytoplasm	0.164349	0.132212	0.193662	0.577569	0.19986	0.227815	0.117817	0.0280692	0.0153281	0.1328	0.25353	0.104366	1.73729	0.796843	0.13824	0.5252	N	Filtered	Filtered	Filtered
Q13753	Laminin subunit gamma-2	LAMC2	Cytoplasm	6.89923	10.7382	7.90524	11.7126	32.7476	1.22264	2.81322	0.0267485	13.7408	7.82326	14.0006	5.12533	1.54866	0.631017	0.13883	0.52608	N	1.7797	0.044697	0.20377
P22061	Protein-L-isoaspartate O-methyltransferase	PIMT	Cytoplasm/Exosome	1.44633	0.60907	2.83429	2.91548	2.12638	1.68135	1.71465	0.646543	0.69231	1.14928	1.98631	1.17683	1.12336	0.167824	0.13887	0.52608	N	Filtered	Filtered	Filtered
O75533	Splicing factor 3B subunit 1	SF3B1	Nucleus	1.44951	1.21415	1.14425	0.779881	1.49614	1.87422	1.25527	3.29274	1.36534	1.52672	1.21679	1.86286	0.456022	-1.13282	0.13957	0.52798	N	Filtered	Filtered	Filtered
Q3YEC7	Rab-like protein 6	RABL6	Cytoplasm	0.508104	0.168987	0.24753	0.0422558	0.316072	0.277023	0.234176	0.875432	0.499066	0.528443	0.25659	0.482828	0.38164	-1.38972	0.13989	0.52841	N	Filtered	Filtered	Filtered
P55209	Nucleosome assembly protein 1-like 1	NP1L1	Cytoplasm	6.56618	9.67679	4.2816	11.8001	5.05081	5.33228	6.00519	5.76902	3.88271	4.2524	7.47511	5.04832	0.883508	-0.178685	0.1403	0.52923	N	Filtered	Filtered	Filtered
P17987	T-complex protein 1 subunit alpha	TCPA	Cytoplasm/Exosome	10.8938	23.1778	13.6955	11.3342	15.8053	20.5767	19.0539	14.7817	19.021	22.3897	14.9813	19.1646	0.430837	-1.21479	0.141	0.53037	N	Filtered	Filtered	Filtered
Q7L2H7	Eukaryotic translation initiation factor 3 subunit M	EIF3M	Cytoplasm	2.19609	1.52701	2.89299	1.90917	4.35542	4.44129	3.69779	2.51804	3.1949	3.88715	2.57613	3.54783	0.481912	-1.05316	0.14101	0.53037	N	Filtered	Filtered	Filtered
Q5VZ89	DENN domain-containing protein 4C	DEN4C	Cytoplasm	0.828594	0.247966	0.363217	0.522555	0.382847	1.49099	0.23206	2.18221	0.796916	0.593097	0.469036	1.05905	0.349312	-1.51741	0.14155	0.5309	N	-1.1499	0.073889	0.25918
Q13303	Voltage-gated potassium channel subunit beta-2	KCAB2	Cytoplasm	0.870827	0.308997	0.58822	1.23683	0.0548928	0.299019	0.228933	0.577878	0.035824	0.0416823	0.611954	0.236667	2.14897	1.10364	0.14154	0.5309	N	Filtered	Filtered	Filtered
O60826	Coiled-coil domain-containing protein 22	CCD22	Cytoplasm	0.528323	0.422998	0.628073	0.105772	0.502903	0.0818676	0.0623509	0.499289	0.284166	0.285302	0.437614	0.242595	1.20612	0.270375	0.1421	0.53134	N	Filtered	Filtered	Filtered
Q8N4Q0	Prostaglandin reductase 3	PTGR3	Peroxisome	5.54267	2.7555	6.52659	9.92267	5.28869	2.66652	2.44214	4.24574	4.39709	5.66021	6.00722	3.88234	0.975766	-0.0353935	0.14189	0.53134	N	Filtered	Filtered	Filtered
Q96P48	Arf-GAP with Rho-GAP domain, ANK repeat and PH domain-containing protein 1	ARAP1	Cytoplasm	1.27809	0.998453	1.46252	1.66239	1.63395	1.21593	0.967182	1.1057	0.115757	1.49092	1.40708	0.979098	0.995993	-0.00579285	0.14227	0.53134	N	Filtered	Filtered	Filtered
Q63ZY3	KN motif and ankyrin repeat domain-containing protein 2	KANK2	Cytoplasm	0.150639	0.0922904	0.135186	0.0230775	0.159003	0.257394	0.269547	0.267327	0.200133	0.0124496	0.112039	0.20137	0.377127	-1.40688	0.1426	0.53183	N	Filtered	Filtered	Filtered
P22695	Cytochrome b-c1 complex subunit 2, mitochondrial	QCR2	Mitochondria	0.114867	0.0855824	0.460832	0.0214002	0.0760178	0.493913	0.433381	0.231208	0.31902	0.120148	0.15174	0.319534	0.267365	-1.90312	0.14418	0.53399	N	Filtered	Filtered	Filtered
Q9BWD1	Acetyl-CoA acetyltransferase, cytosolic	THIC	Cytoplasm/Exosome	1.25743	0.190497	1.77987	0.238171	1.69281	1.36854	2.02186	1.49778	1.52834	1.68179	1.03176	1.61966	0.459414	-1.12213	0.14409	0.53399	N	Filtered	Filtered	Filtered
Q8TEA8	D-aminoacyl-tRNA deacylase 1	DTD1	Cytoplasm	1.93616	5.50589	0.0737177	2.61854	0.0447021	0.0487014	0.0370913	0.267115	0.810852	0.761857	2.0358	0.385123	2.03771	1.02695	0.14399	0.53399	N	Filtered	Filtered	Filtered
Q96KP1	Exocyst complex component 2	EXOC2	Cytoplasm	1.83772	1.90036	1.49597	2.40342	0.868026	1.38314	1.20623	1.16693	1.39274	1.26748	1.7011	1.2833	0.786621	-0.346259	0.14378	0.53399	N	Filtered	Filtered	Filtered
P56537	Eukaryotic translation initiation factor 6	IF6	Cytoplasm/Exosome	1.62248	0.801822	1.52816	3.29924	1.5038	0.775928	0.733149	1.35705	1.13327	1.24961	1.7511	1.0498	1.0816	0.113162	0.1436	0.53399	N	Filtered	Filtered	Filtered
P05408	Neuroendocrine protein 7B2	7B2	Nucleus	0.104056	0.087956	0.157804	0.0219937	0.078126	0.373458	0.292671	0.220314	0.103958	0.0118648	0.0899871	0.200453	0.2807	-1.8329	0.14441	0.53408	N	Filtered	Filtered	Filtered
Q9NSK0	Kinesin light chain 4	KLC4	Cytoplasm	0.282512	0.136417	0.213058	0.170762	0.121171	0.494646	0.418245	0.295156	0.186654	0.129481	0.184784	0.304837	0.416295	-1.26432	0.14516	0.53609	N	Filtered	Filtered	Filtered
Q8NBZ7	UDP-glucuronic acid decarboxylase 1	UXS1	Cytoplasm/Exosome	2.87474	0.415037	1.72892	4.21804	4.04204	0.62379	0.849465	0.440572	2.32995	2.34	2.65576	1.31675	1.31646	0.396659	0.14602	0.53703	N	1.3306	0.068137	0.25033
Q8N5J2	Ubiquitin carboxyl-terminal hydrolase MINDY-1	MINY1	Cytoplasm	0.409415	0.214008	0.880035	0.267568	0.453368	1.01538	0.894398	0.419967	0.411991	0.880586	0.444879	0.724465	0.395176	-1.33943	0.14622	0.53703	N	Filtered	Filtered	Filtered
P11177	Pyruvate dehydrogenase E1 component subunit beta, mitochondrial	ODPB	Mitochondria	57.3757	138.323	75.3033	56.5313	51.6548	61.3778	41.8799	58.7019	33.9105	46.8683	75.8377	48.5477	0.842125	-0.247894	0.14564	0.53703	N	Filtered	Filtered	Filtered
Q9NP72	Ras-related protein Rab-18	RAB18	Cytoplasm	2.45088	2.38851	3.8139	3.19712	2.43925	2.95892	2.25645	2.53546	1.54828	2.02453	2.85793	2.26473	0.778028	-0.362107	0.14616	0.53703	N	Filtered	Filtered	Filtered
Q32MZ4	Leucine-rich repeat flightless-interacting protein 1	LRRF1	Cytoplasm	0.261864	0.243241	0.356296	0.868532	0.368801	0.0470772	0.298944	0.0516413	0.3272	0.314049	0.419747	0.207782	1.17511	0.232794	0.14684	0.53853	N	Filtered	Filtered	Filtered
P05067	Amyloid-beta precursor protein	A4	Cytoplasm/Exosome	1.7825	0.341714	0.500538	3.04303	0.637196	0.401374	0.367705	0.985544	0.202972	0.0460956	1.261	0.400738	2.63029	1.39522	0.14785	0.54048	N	1.6455	0.062673	0.24055
P31949	Protein S100-A11	S10AB	Cytoplasm/Exosome	1.05226	0.359762	2.07411	0.839182	3.20605	0.394537	0.265149	0.0763793	0.94475	1.35552	1.50627	0.607266	1.59715	0.675498	0.14773	0.54048	N	1.4494	0.066001	0.24803
P40121	Macrophage-capping protein	CAPG	Cytoplasm/Exosome	5.12972	1.95953	3.01526	12.9752	3.73041	1.89625	2.27405	0.416017	2.51854	3.4987	5.36201	2.12071	1.59005	0.669075	0.14982	0.54048	N	1.448	0.074265	0.25993
Q9Y230	RuvB-like 2	RUVB2	Cytoplasm/Exosome	14.2237	9.12273	16.2879	20.1244	13.6457	18.116	18.072	14.2222	22.2836	18.2854	14.6809	18.1958	0.511845	-0.966223	0.14899	0.54048	N	Filtered	Filtered	Filtered
P26885	Peptidyl-prolyl cis-trans isomerase FKBP2	FKBP2	Endoplasmic Reticulum	0.333272	0.609931	0.0357368	0.239251	0.23418	0.957215	0.996487	0.879504	0.334414	0.0164554	0.290474	0.636815	0.267445	-1.90269	0.14915	0.54048	N	Filtered	Filtered	Filtered
Q9NX18	Succinate dehydrogenase assembly factor 2, mitochondrial	SDHF2	Mitochondria	0.0244217	0.155727	0.432923	0.262324	0.211153	0.164928	0.120467	0.165309	0.0180544	0.0210069	0.21731	0.097953	1.51771	0.601894	0.14841	0.54048	N	Filtered	Filtered	Filtered
Q15365	Poly-binding protein 1	PCBP1	Cytoplasm/Exosome	18.9147	15.7002	13.2828	22.4796	13.7633	13.3871	12.3302	18.979	9.93919	10.8005	16.8281	13.0872	0.855437	-0.225266	0.14942	0.54048	N	Filtered	Filtered	Filtered
P50579	Methionine aminopeptidase 2	MAP2	Cytoplasm	0.483448	0.338353	0.820112	0.0846064	0.686523	0.475349	0.24937	0.0718341	0.0392274	0.351735	0.482609	0.237503	1.44282	0.528894	0.14898	0.54048	N	Filtered	Filtered	Filtered
P13797	Plastin-3	PLST	Cytoplasm	1.41563	2.15657	1.10277	2.58151	0.910906	1.04998	1.65551	0.573126	0.931294	1.06365	1.63348	1.05471	0.861811	-0.214557	0.14927	0.54048	N	Filtered	Filtered	Filtered
Q8WVV9	Heterogeneous nuclear ribonucleoprotein L-like	HNRLL	Nucleus	0.522923	0.469641	0.766042	1.07869	0.767401	0.770818	0.560099	0.498536	0.338863	0.380665	0.720939	0.509796	0.918583	-0.122518	0.14976	0.54048	N	Filtered	Filtered	Filtered
O60341	Lysine-specific histone demethylase 1A	KDM1A	Nucleus	2.13082	8.29486	2.82621	1.67823	2.70331	1.98725	1.41641	1.37806	1.29568	1.81147	3.52669	1.57778	1.04876	0.0686892	0.14805	0.54048	N	Filtered	Filtered	Filtered
Q9BQG2	NAD-capped RNA hydrolase NUDT12	NUD12	Cytoplasm	1.92644	1.10554	2.04403	3.37272	1.55343	1.06984	0.925509	1.91844	1.34189	1.42501	2.00043	1.33614	0.965398	-0.0508035	0.14982	0.54048	N	Filtered	Filtered	Filtered
P78356	Phosphatidylinositol 5-phosphate 4-kinase type-2 beta	PI42B	Cytoplasm	1.61769	2.83236	2.69568	2.26977	1.92694	2.09201	2.17563	1.90147	1.33732	1.65262	2.26849	1.83181	0.724961	-0.464024	0.15044	0.54199	N	Filtered	Filtered	Filtered
P01861	Immunoglobulin heavy constant gamma 4	IGHG4	Cytoplasm/Exosome	1.79481	41.6517	21.5073	9.80674	9.52291	10.3914	7.49901	1.38601	4.6531	3.85719	16.8567	5.55734	1.21973	0.286562	0.15138	0.54462	N	Filtered	Filtered	Filtered
P42695	Condensin-2 complex subunit D3	CNDD3	Nucleus	1.18057	0.613322	2.22226	1.21549	0.544777	0.118703	0.0904051	1.17725	0.0711062	1.15664	1.15529	0.522822	1.63188	0.706531	0.15213	0.54529	N	1.1525	0.098927	0.31379
Q9HD26	Golgi-associated PDZ and coiled-coil motif-containing protein	GOPC	Cytoplasm	0.216746	0.0945672	0.0277042	0.118234	0.227764	0.327219	0.0139394	0.387815	0.355447	0.216351	0.137003	0.260154	0.383169	-1.38395	0.15218	0.54529	N	Filtered	Filtered	Filtered
Q9Y2V7	Conserved oligomeric Golgi complex subunit 6	COG6	Golgi Apparatus	0.75927	0.490417	0.869143	1.11475	0.727505	0.763467	0.610816	0.52059	0.723571	0.0661549	0.792217	0.53692	0.974962	-0.0365827	0.15195	0.54529	N	Filtered	Filtered	Filtered
Q6P1N0	Coiled-coil and C2 domain-containing protein 1A	C2D1A	Cytoplasm/Exosome	0.171237	0.16677	0.247916	0.264543	0.275503	0.161384	0.127281	0.0354061	0.156387	0.282268	0.225194	0.152545	0.884836	-0.176517	0.15241	0.54538	N	Filtered	Filtered	Filtered
Q9BRX8	Peroxiredoxin-like 2A	PXL2A	Cytoplasm	0.40833	0.161989	0.611567	0.20253	0.469758	1.01099	0.556871	0.531088	0.337269	0.520722	0.370835	0.591389	0.445787	-1.16557	0.15361	0.54838	N	Filtered	Filtered	Filtered
Q92879	CUGBP Elav-like family member 1	CELF1	Cytoplasm	0.351359	0.23804	0.676547	0.297614	0.497565	1.36795	0.920438	0.75133	0.197414	0.497814	0.412225	0.74699	0.383956	-1.38099	0.15403	0.54838	N	Filtered	Filtered	Filtered
Q9BYT8	Neurolysin, mitochondrial	NEUL	Mitochondria	0.565672	0.0826786	0.0242213	0.869694	0.0734385	1.23685	0.621246	0.375864	0.579643	0.558256	0.323141	0.674372	0.348544	-1.52059	0.15449	0.54838	N	Filtered	Filtered	Filtered
Q5VSL9	Striatin-interacting protein 1	STRP1	Cytoplasm/Exosome	0.454694	0.211852	0.683577	0.344574	0.192035	0.340639	0.156138	0.0449773	0.191859	0.322748	0.377346	0.211272	1.12015	0.163686	0.15425	0.54838	N	Filtered	Filtered	Filtered
Q4V328	GRIP1-associated protein 1	GRAP1	Cytoplasm	0.411944	0.451808	0.760747	0.112976	0.552749	0.451512	0.332988	0.0959212	0.330884	0.0609468	0.458045	0.25445	1.11941	0.162737	0.15448	0.54838	N	Filtered	Filtered	Filtered
Q9NQW7	Xaa-Pro aminopeptidase 1	XPP1	Cytoplasm/Exosome	11.4301	42.3883	11.7167	20.8303	10.7051	10.2787	8.37999	10.7104	4.18924	14.2266	19.4141	9.55698	0.989491	-0.0152408	0.15371	0.54838	N	Filtered	Filtered	Filtered
P09104	Gamma-enolase	ENOG	Cytoplasm/Exosome	55.4219	5.12291	50.9759	6.405	52.7267	42.9868	49.4666	50.5459	56.1239	68.8181	34.1305	53.5883	0.474755	-1.07474	0.15494	0.54925	N	Filtered	Filtered	Filtered
O60437	Periplakin	PEPL	Cytoplasm/Exosome	0.542309	0.233812	1.12712	1.68849	0.34258	0.226262	0.220635	0.0496395	0.370169	0.741613	0.786863	0.321664	1.4077	0.493337	0.15587	0.54958	N	1.4757	0.064702	0.24479
Q8NDH3	Probable aminopeptidase NPEPL1	PEPL1	Cytoplasm	0.539708	0.700959	0.55846	0.490881	0.498328	0.681924	0.874632	0.848078	0.667965	0.419619	0.557667	0.698444	0.484549	-1.04529	0.15552	0.54958	N	Filtered	Filtered	Filtered
P15848	Arylsulfatase B	ARSB	Cytoplasm/Exosome	0.302258	2.15211	0.370786	0.353331	0.375288	0.0776159	0.0118226	0.455869	0.00929878	0.098329	0.710754	0.130587	2.7068	1.43659	0.15556	0.54958	N	Filtered	Filtered	Filtered
Q8TCJ2	Dolichyl-diphosphooligosaccharide--protein glycosyltransferase subunit STT3B	STT3B	Endoplasmic Reticulum	0.519188	2.01573	0.555833	0.567312	0.335598	0.320553	0.246222	0.466569	0.227302	0.304518	0.798732	0.313033	1.16826	0.224365	0.15578	0.54958	N	Filtered	Filtered	Filtered
P48449	Lanosterol synthase	LSS	Endoplasmic Reticulum	4.4375	0.211534	12.4293	2.59413	7.46861	1.17004	17.5901	14.3966	11.2736	9.93955	5.42822	10.874	0.338769	-1.56163	0.15618	0.54994	N	Filtered	Filtered	Filtered
P17844	Probable ATP-dependent RNA helicase DDX5	DDX5	Cytoplasm/Exosome	0.819846	0.478004	0.524469	0.0183147	0.712621	0.839235	0.509613	0.989734	0.876448	0.617735	0.510651	0.766553	0.470868	-1.0866	0.15643	0.5501	N	Filtered	Filtered	Filtered
Q05209	Tyrosine-protein phosphatase non-receptor type 12	PTN12	Cytoplasm	0.189179	0.214014	0.0626969	0.0535148	0.21948	0.503195	0.351796	0.227181	0.0248119	0.310622	0.147777	0.283521	0.292104	-1.77544	0.15701	0.55024	N	Filtered	Filtered	Filtered
P80188	Neutrophil gelatinase-associated lipocalin	NGAL	Cytoplasm/Exosome	3.16379	0.0201048	2.99848	4.18757	0.340759	0.133395	0.21401	0.0213417	1.62284	1.63724	2.14214	0.725767	1.7294	0.790272	0.15701	0.55024	N	Filtered	Filtered	Filtered
Q01085	Nucleolysin TIAR	TIAR	Cytoplasm	0.793129	0.637649	0.934019	0.159446	0.967347	0.683131	0.564649	0.135376	0.53584	0.0860158	0.698318	0.401003	1.14262	0.192341	0.15709	0.55024	N	Filtered	Filtered	Filtered
P40227	T-complex protein 1 subunit zeta	TCPZ	Cytoplasm/Exosome	11.802	13.2518	10.2919	14.4682	12.4187	10.0917	11.6859	8.82397	13.1655	10.5471	12.4465	10.8628	0.689294	-0.536809	0.1575	0.55087	N	Filtered	Filtered	Filtered
P50454	Serpin H1	SERPH	Endoplasmic Reticulum	7.30532	10.0874	4.84363	5.86725	2.80938	4.08729	5.17354	5.45226	3.13385	2.63213	6.18259	4.09581	0.875751	-0.191407	0.15769	0.55087	N	Filtered	Filtered	Filtered
Q9NP79	Vacuolar protein sorting-associated protein VTA1 homolog	VTA1	Cytoplasm/Exosome	0.300886	1.03358	0.558715	0.402004	0.0107815	0.0587305	0.0089459	0.533217	0.150047	0.0410141	0.461192	0.158391	1.46536	0.551255	0.15793	0.551	N	Filtered	Filtered	Filtered
Q8WXG6	MAP kinase-activating death domain protein	MADD	Cytoplasm	2.21578	0.555962	1.89087	0.13902	1.67808	0.790054	0.409751	1.43395	0.0644561	0.0749967	1.29594	0.554642	2.20545	1.14107	0.15883	0.55194	N	1.3662	0.070884	0.25541
O14828	Secretory carrier-associated membrane protein 3	SCAM3	Cytoplasm/Exosome	1.28778	0.144712	0.890769	0.960282	0.920008	1.92613	1.99382	1.59213	1.66501	0.0976047	0.840709	1.45494	0.440083	-1.18415	0.15882	0.55194	N	Filtered	Filtered	Filtered
P98172	Ephrin-B1	EFNB1	Cytoplasm/Exosome	1.26248	5.80558	0.446588	1.56504	1.14407	0.116048	0.519498	0.270324	1.15961	0.586255	2.04475	0.530348	1.42206	0.507987	0.15875	0.55194	N	Filtered	Filtered	Filtered
P12931	Proto-oncogene tyrosine-protein kinase Src	SRC	Cytoplasm/Exosome	9.94747	1.72324	2.73341	14.7765	7.45816	2.17179	2.85498	1.68759	6.14984	4.20481	7.32777	3.4138	1.43018	0.516193	0.16017	0.55248	N	1.3734	0.047145	0.20984
Q12792	Twinfilin-1	TWF1	Cytoplasm	0.552992	0.590839	0.986396	0.441254	0.434936	0.850442	0.852407	0.748482	0.621218	0.780744	0.601284	0.770659	0.470733	-1.08702	0.16065	0.55248	N	Filtered	Filtered	Filtered
Q9NUY8	TBC1 domain family member 23	TBC23	Cytoplasm	0.152256	0.299184	0.311545	0.0785469	0.193208	0.447176	0.413316	0.246775	0.14103	0.334288	0.206948	0.316517	0.374592	-1.41661	0.16265	0.55248	N	Filtered	Filtered	Filtered
P22234	Multifunctional protein ADE2	PUR6	Cytoplasm/Exosome	15.2981	13.8407	23.9526	16.7252	20.4187	24.3137	20.8458	23.2101	17.4692	21.2334	18.0471	21.4144	0.547846	-0.868156	0.16101	0.55248	N	Filtered	Filtered	Filtered
Q9P035	Very-long-chain -3-hydroxyacyl-CoA dehydratase 3	HACD3	Endoplasmic Reticulum	0.567207	0.334033	0.659943	0.41763	0.318553	0.82356	0.739774	1.5419	0.494438	0.359119	0.459473	0.791758	0.397761	-1.33003	0.16213	0.55248	N	Filtered	Filtered	Filtered
P32969	60S ribosomal protein L9	RL9	Cytoplasm	4.68575	2.5631	6.88091	3.20456	4.51588	5.7442	5.04293	5.6467	4.82782	7.03256	4.37004	5.65884	0.497128	-1.00831	0.1622	0.55248	N	Filtered	Filtered	Filtered
Q9NRF8	CTP synthase 2	PYRG2	Cytoplasm	4.10005	1.12935	5.55153	5.04004	4.66047	4.20962	4.45719	7.50602	6.427	5.50932	4.09629	5.62183	0.504376	-0.987429	0.16274	0.55248	N	Filtered	Filtered	Filtered
A2RRP1	Neuroblastoma-amplified sequence	NBAS	Cytoplasm	0.370371	0.189622	0.277756	0.0474156	0.253167	0.591261	0.456085	0.343762	0.16093	0.287901	0.227666	0.367988	0.419367	-1.25372	0.16089	0.55248	N	Filtered	Filtered	Filtered
P08134	Rho-related GTP-binding protein RhoC	RHOC	Cytoplasm/Exosome	4.03794	3.07591	4.50556	4.30509	3.90833	4.8644	5.8077	3.37216	5.28859	4.26647	3.96656	4.71986	0.509603	-0.972555	0.161	0.55248	N	Filtered	Filtered	Filtered
Q96NE9	FERM domain-containing protein 6	FRMD6	Cytoplasm	0.242636	0.216067	0.0632984	0.270141	0.324745	0.210726	0.559517	0.31128	0.335698	0.268553	0.223377	0.337155	0.3965	-1.33461	0.16238	0.55248	N	Filtered	Filtered	Filtered
P53041	Serine/threonine-protein phosphatase 5	PPP5	Cytoplasm	0.230786	0.0352099	0.0515751	0.794349	0.650492	0.866925	0.936015	0.174672	0.862784	0.555302	0.352482	0.67914	0.365614	-1.45161	0.1611	0.55248	N	Filtered	Filtered	Filtered
Q5T5P2	Sickle tail protein homolog	SKT	Cytoplasm	0.241954	0.151557	0.0443997	0.189486	0.0269238	0.51696	0.451114	0.310408	0.139179	0.0204443	0.130864	0.287621	0.274078	-1.86734	0.16259	0.55248	N	Filtered	Filtered	Filtered
Q99459	Cell division cycle 5-like protein	CDC5L	Cytoplasm	0.186426	0.139541	0.0408795	0.0348927	0.123946	0.0270069	0.491214	0.0296252	0.519573	0.317137	0.105137	0.276911	0.185585	-2.42985	0.16094	0.55248	N	Filtered	Filtered	Filtered
P15374	Ubiquitin carboxyl-terminal hydrolase isozyme L3	UCHL3	Cytoplasm	3.82994	13.3313	5.6614	5.08991	3.22889	4.14607	2.0367	3.82089	3.21139	3.51453	6.22828	3.34592	0.893629	-0.162252	0.16049	0.55248	N	Filtered	Filtered	Filtered
Q86VR2	Reticulophagy regulator 3	RETR3	Cell membrane	0.732022	1.67982	0.866313	0.516284	0.286444	0.872431	0.381493	0.551632	0.0373877	0.0435017	0.816177	0.377289	1.33915	0.421315	0.1626	0.55248	N	Filtered	Filtered	Filtered
O00186	Syntaxin-binding protein 3	STXB3	Cytoplasm/Exosome	3.68345	2.56653	3.27712	6.50646	3.4617	2.37934	3.60033	1.31674	3.51893	2.53885	3.89905	2.67084	0.898508	-0.154397	0.16207	0.55248	N	Filtered	Filtered	Filtered
P07996	Thrombospondin-1	TSP1	Cytoplasm/Exosome	179.865	332.488	128.728	347.318	189.858	38.8425	85.0788	111.472	157.579	300.891	235.651	138.772	0.894506	-0.160836	0.16117	0.55248	N	Filtered	Filtered	Filtered
Q96BX8	MOB kinase activator 3A	MOB3A	Other	0.510702	1.49374	0.15801	0.683969	0.421895	0.0208778	0.268492	0.177931	0.6262	0.271215	0.653662	0.272943	1.03261	0.0462959	0.16235	0.55248	N	Filtered	Filtered	Filtered
P12109	Collagen alpha-1(VI) chain	CO6A1	Cytoplasm/Exosome	6.3716	18.4002	7.63003	3.32511	4.82749	16.9502	17.6935	17.0605	8.76029	7.11182	8.11089	13.5153	0.301608	-1.72925	0.16358	0.55311	N	Filtered	Filtered	Filtered
Q96EP5	DAZ-associated protein 1	DAZP1	Cytoplasm	2.03972	0.878107	2.3245	1.09787	2.20471	2.56955	1.72601	2.82419	1.75043	2.566	1.70898	2.28723	0.521237	-0.939987	0.16388	0.55311	N	Filtered	Filtered	Filtered
Q9NSE4	Isoleucine--tRNA ligase, mitochondrial	SYIM	Mitochondria	0.183723	0.19351	1.15561	0.0483878	1.24834	0.187261	1.19256	1.59226	1.22494	1.36078	0.565916	1.11156	0.326332	-1.61559	0.16376	0.55311	N	Filtered	Filtered	Filtered
Q14669	E3 ubiquitin-protein ligase TRIP12	TRIPC	Cytoplasm	0.304117	0.202388	0.0592911	0.642661	0.344135	0.195852	0.176361	0.042968	0.184981	0.180068	0.310518	0.156046	1.25447	0.327081	0.16329	0.55311	N	Filtered	Filtered	Filtered
Q93088	Betaine--homocysteine S-methyltransferase 1	BHMT1	Cytoplasm/Exosome	7.3177	2.13033	8.61305	9.10656	4.73754	5.78099	1.57008	4.93759	3.19569	4.87682	6.38104	4.07223	1.09141	0.126189	0.16397	0.55311	N	Filtered	Filtered	Filtered
P18621	60S ribosomal protein L17	RL17	Cytoplasm	13.1301	0.795972	7.39634	9.73253	15.4559	13.2621	11.4695	12.1434	12.7986	18.5085	9.30217	13.6364	0.522449	-0.936638	0.1642	0.55317	N	Filtered	Filtered	Filtered
P53597	Succinate--CoA ligase [ADP/GDP-forming] subunit alpha, mitochondrial	SUCA	Mitochondria	1.55078	1.24996	2.36599	1.56278	1.35231	2.23641	2.25591	3.40952	2.20939	1.11593	1.61636	2.24543	0.453062	-1.14222	0.16589	0.55676	N	Filtered	Filtered	Filtered
Q9NR30	Nucleolar RNA helicase 2	DDX21	Cytoplasm	0.218599	0.112339	0.192064	0.140454	0.223943	0.192675	0.102445	0.206007	0.0130242	0.0151541	0.17748	0.105861	1.4551	0.541114	0.16573	0.55676	N	Filtered	Filtered	Filtered
Q8WUX9	Charged multivesicular body protein 7	CHMP7	Cytoplasm	0.408224	0.35543	0.850314	0.0888764	0.503972	0.0687904	0.0523912	0.377298	0.286743	0.343673	0.441363	0.225779	1.22718	0.295343	0.16553	0.55676	N	Filtered	Filtered	Filtered
O75054	Immunoglobulin superfamily member 3	IGSF3	Cell membrane	2.55743	2.11248	1.13136	1.86752	1.76819	0.0199405	0.734417	0.211501	2.05996	2.35965	1.8874	1.07709	0.960373	-0.0583327	0.16691	0.55875	N	1.1553	0.068846	0.25149
P01834	Immunoglobulin kappa constant	IGKC	Cytoplasm/Exosome	5.93391	33.1077	4.88027	18.4351	23.1841	3.28992	5.95486	2.9051	16.4563	11.7373	17.1082	8.06869	0.972673	-0.0399726	0.16686	0.55875	N	Filtered	Filtered	Filtered
Q9UG63	ATP-binding cassette sub-family F member 2	ABCF2	Cell membrane	1.05672	0.72109	0.916781	1.43644	1.2224	0.483129	0.677238	0.385234	1.10839	1.16717	1.07069	0.764232	0.856048	-0.224236	0.16722	0.55908	N	Filtered	Filtered	Filtered
P05556	Integrin beta-1	ITB1	Cytoplasm/Exosome	317.684	85.8408	122.182	56.8699	202.426	40.0807	86.1766	41.9543	148.081	84.3901	157.001	80.1365	1.34692	0.429664	0.16983	0.56496	N	1.3935	0.056214	0.22754
P50213	Isocitrate dehydrogenase [NAD] subunit alpha, mitochondrial	IDH3A	Mitochondria	5.0387	5.57169	9.57251	3.69913	5.21771	13.6192	10.4022	6.91664	5.58868	6.241	5.81995	8.55354	0.427413	-1.2263	0.16938	0.56496	N	Filtered	Filtered	Filtered
P02748	Complement component C9	CO9	Cytoplasm/Exosome	1.82947	1.58984	4.03841	1.98772	3.3082	3.21146	3.13026	2.88591	3.33924	4.11611	2.55073	3.3366	0.469776	-1.08995	0.16946	0.56496	N	Filtered	Filtered	Filtered
Q13492	Phosphatidylinositol-binding clathrin assembly protein	PICAL	Cytoplasm	8.35713	53.169	1.97727	14.9982	2.07868	1.45504	1.7319	0.651855	2.32801	2.16685	16.1161	1.66673	3.16153	1.66062	0.16966	0.56496	N	Filtered	Filtered	Filtered
P48059	LIM and senescent cell antigen-like-containing domain protein 1	LIMS1	Cytoplasm	3.02636	0.823241	4.31285	1.02927	3.33066	0.159331	1.44142	1.36498	1.95693	1.93329	2.50448	1.37119	1.19961	0.262563	0.17107	0.56507	N	1.179	0.048626	0.21078
P54760	Ephrin type-B receptor 4	EPHB4	Cytoplasm/Exosome	1.78852	0.0784692	0.514654	1.77973	1.47965	0.0759352	0.507649	0.0166594	1.19086	0.744386	1.1282	0.507098	1.45764	0.543632	0.17109	0.56507	N	1.5613	0.083756	0.28317
Q9Y624	Junctional adhesion molecule A	JAM1	Cytoplasm/Exosome	11.7307	5.58606	1.81415	14.939	4.34881	0.804656	1.5433	0.342073	9.67774	3.6445	7.68375	3.20245	1.34777	0.430575	0.17125	0.56507	N	1.3452	0.087474	0.29324
O60831	PRA1 family protein 2	PRAF2	Cell membrane	1.26566	0.48784	0.938201	0.60993	0.765285	1.60302	1.36131	2.06926	0.54014	0.801088	0.813383	1.27496	0.475943	-1.07114	0.17064	0.56507	N	Filtered	Filtered	Filtered
Q68EM7	Rho GTPase-activating protein 17	RHG17	Cytoplasm	0.238081	0.11089	0.16243	0.0277284	0.0196994	0.291002	0.285498	0.169801	0.130093	0.107359	0.111766	0.196751	0.336559	-1.57107	0.17136	0.56507	N	Filtered	Filtered	Filtered
O96019	Actin-like protein 6A	ACL6A	Nucleus	1.57073	0.494296	1.08757	0.618002	2.04839	0.91447	1.34593	1.90245	2.24179	2.51956	1.1638	1.78484	0.455858	-1.13334	0.17113	0.56507	N	Filtered	Filtered	Filtered
P06744	Glucose-6-phosphate isomerase	G6PI	Cytoplasm/Exosome	12.2285	75.174	3.42034	32.2779	4.87446	4.48219	4.70723	7.65293	4.74605	5.35505	25.5951	5.38869	1.87076	0.903621	0.17095	0.56507	N	Filtered	Filtered	Filtered
Q96CW1	AP-2 complex subunit mu	AP2M1	Cytoplasm/Exosome	2.52617	7.12473	1.45847	3.58942	1.30504	1.79401	1.70309	1.84644	1.41404	1.21379	3.20077	1.59427	0.984169	-0.0230213	0.17188	0.56609	N	Filtered	Filtered	Filtered
P26232	Catenin alpha-2	CTNA2	Cytoplasm	5.39597	0.611178	2.69747	7.98689	3.45276	0.620604	1.91626	0.648781	3.72387	2.81095	4.02885	1.94409	1.31531	0.3954	0.17218	0.56638	N	1.4258	0.063785	0.24306
O75489	NADH dehydrogenase [ubiquinone] iron-sulfur protein 3, mitochondrial	NDUS3	Mitochondria	0.450721	0.547024	1.06102	0.683926	0.567324	1.05267	0.738879	0.863408	0.715502	0.853937	0.662003	0.844878	0.459819	-1.12086	0.17253	0.56682	N	Filtered	Filtered	Filtered
O60443	Gasdermin-E	GSDME	Cytoplasm	0.435139	0.214126	0.5725	0.494374	0.458323	0.207211	0.293716	0.0454601	0.387914	0.503769	0.434892	0.287614	0.91544	-0.127462	0.17287	0.56722	N	Filtered	Filtered	Filtered
Q9BTT6	Leucine-rich repeat-containing protein 1	LRRC1	Cytoplasm	1.49843	0.438915	0.642917	4.75757	1.54175	0.469581	0.624769	0.0931839	1.02016	0.752177	1.77592	0.591975	1.87519	0.907039	0.17364	0.56771	N	1.6676	0.089494	0.29688
Q9UKK9	ADP-sugar pyrophosphatase	NUDT5	Cytoplasm/Exosome	0.575997	0.359403	0.10529	0.451461	0.332368	0.511001	1.68529	0.381516	0.657215	0.47422	0.364904	0.741847	0.29333	-1.76941	0.17344	0.56771	N	Filtered	Filtered	Filtered
Q99497	Parkinson disease protein 7	PARK7	Cytoplasm/Exosome	26.7979	23.7207	22.7491	52.3456	24.6471	19.4188	24.2322	26.3728	17.1854	19.2086	30.0521	21.2836	0.912819	-0.131599	0.17366	0.56771	N	Filtered	Filtered	Filtered
P02768	Albumin	ALBU	Cytoplasm/Exosome	448.495	306.495	283.637	608.039	122.382	33.5688	297.501	403.986	136.856	105.99	353.81	195.58	1.19706	0.259495	0.17483	0.57083	N	Filtered	Filtered	Filtered
P35625	Metalloproteinase inhibitor 3	TIMP3	Nucleus	1.19906	0.282231	0.413409	1.86822	3.02166	0.495107	2.91537	3.04167	3.1383	2.42579	1.35692	2.40325	0.410421	-1.28482	0.17633	0.57435	N	-1.1689	0.046758	0.20929
P30046	D-dopachrome decarboxylase	DOPD	Cytoplasm/Exosome	1.24983	0.289455	0.686906	2.74465	0.257105	0.0560215	0.0426663	0.758899	0.51972	0.286389	1.04559	0.332739	2.23349	1.1593	0.17674	0.57435	N	1.8121	0.067445	0.24981
Q05086	Ubiquitin-protein ligase E3A	UBE3A	Cytoplasm	0.578904	0.351822	0.103069	0.46323	0.343212	0.34046	0.51444	0.872515	0.412539	0.600164	0.368047	0.548024	0.430485	-1.21596	0.17677	0.57435	N	Filtered	Filtered	Filtered
P53004	Biliverdin reductase A	BIEA	Cytoplasm/Exosome	1.36345	1.11318	0.529756	1.10203	0.268551	0.762703	1.73239	2.78252	2.29857	0.431669	0.875394	1.60157	0.338335	-1.56348	0.17669	0.57435	N	Filtered	Filtered	Filtered
O95372	Acyl-protein thioesterase 2	LYPA2	Cytoplasm/Exosome	1.24902	1.06424	3.27983	2.08042	0.945305	1.70072	0.994791	1.57463	0.123384	0.143562	1.72376	0.907417	1.42906	0.515066	0.17747	0.5759	N	Filtered	Filtered	Filtered
Q9H5V8	CUB domain-containing protein 1	CDCP1	Cell membrane	11.8092	8.62419	6.56267	11.1707	11.0463	2.43377	8.52775	2.45911	13.1212	6.14415	9.84261	6.5372	0.885548	-0.175358	0.1781	0.57724	N	Filtered	Filtered	Filtered
P46379	Large proline-rich protein BAG6	BAG6	Cytoplasm/Exosome	0.432752	1.41036	1.28085	0.930149	0.975041	0.977842	0.865998	0.26433	0.853027	0.468063	1.00583	0.685852	0.771756	-0.373784	0.17925	0.57862	N	Filtered	Filtered	Filtered
Q92688	Acidic leucine-rich nuclear phosphoprotein 32 family member B	AN32B	Cytoplasm/Exosome	0.393883	0.227752	0.441923	0.0569502	0.522322	0.302056	0.188407	0.241765	0.0264047	0.184297	0.328566	0.188586	1.30249	0.381277	0.17898	0.57862	N	Filtered	Filtered	Filtered
P60891	Ribose-phosphate pyrophosphokinase 1	PRPS1	Cytoplasm	0.836881	0.357457	1.70732	0.948186	0.714777	0.858903	0.610114	0.472842	0.207211	0.605891	0.912925	0.550992	1.11104	0.151909	0.17962	0.57862	N	Filtered	Filtered	Filtered
P34896	Serine hydroxymethyltransferase, cytosolic	GLYC	Cytoplasm/Exosome	0.330191	0.4211	1.5184	0.6317	0.901446	0.654768	0.472636	0.0894016	0.317222	0.539122	0.760567	0.41463	1.11761	0.160412	0.17895	0.57862	N	Filtered	Filtered	Filtered
P06681	Complement C2	CO2	Cytoplasm/Exosome	4.96807	5.50913	5.00837	15.0688	16.5659	2.54416	4.23265	1.39497	9.86489	6.77507	9.42406	4.96235	1.13091	0.177482	0.17948	0.57862	N	Filtered	Filtered	Filtered
P61421	V-type proton ATPase subunit d 1	VA0D1	Cytoplasm/Exosome	2.04818	0.745302	1.76146	0.931826	1.82104	2.16667	1.89356	2.43738	1.79045	1.3522	1.46156	1.92805	0.541908	-0.883879	0.18081	0.58052	N	Filtered	Filtered	Filtered
Q96BQ1	Protein FAM3D	FAM3D	Extracellular	0.21239	0.0745749	0.109236	0.0186477	0.0132481	0.567602	0.200965	0.222211	0.00864593	0.154353	0.0856194	0.230755	0.266256	-1.90911	0.18086	0.58052	N	Filtered	Filtered	Filtered
P08473	Neprilysin	NEP	Cytoplasm/Exosome	1.39418	1.37406	2.0127	2.14412	2.28698	10.322	47.1148	10.5618	1.94095	1.27621	1.84241	14.2432	0.0828856	-3.59273	0.18063	0.58052	N	Filtered	Filtered	Filtered
Q92552	28S ribosomal protein S27, mitochondrial	RT27	Mitochondria	0.147763	0.103442	0.15152	0.0258659	0.10374	0.0200202	0.413479	0.369322	0.124728	0.174503	0.106466	0.22041	0.295539	-1.75858	0.18129	0.58119	N	Filtered	Filtered	Filtered
P45974	Ubiquitin carboxyl-terminal hydrolase 5	UBP5	Cytoplasm	9.80095	0.269256	16.1697	9.91717	11.6922	16.9318	14.2077	13.0229	8.7242	16.8819	9.56987	13.9537	0.50142	-0.995908	0.18257	0.58177	N	Filtered	Filtered	Filtered
Q9Y262	Eukaryotic translation initiation factor 3 subunit L	EIF3L	Cytoplasm	11.6855	1.30077	14.8742	17.2147	19.9277	16.0634	15.3325	18.1587	20.381	19.7055	13.0006	17.9282	0.517488	-0.950403	0.18197	0.58177	N	Filtered	Filtered	Filtered
Q9BXW6	Oxysterol-binding protein-related protein 1	OSBL1	Cytoplasm/Exosome	0.622	0.103182	0.231998	0.129005	0.877254	0.369702	0.294724	0.846987	0.921446	1.24524	0.392688	0.735619	0.407216	-1.29613	0.18207	0.58177	N	Filtered	Filtered	Filtered
P42345	Serine/threonine-protein kinase mTOR	MTOR	Mitochondria	1.12605	3.32463	0.947319	1.80603	1.09168	1.0616	0.9835	1.02369	1.09263	0.898483	1.65914	1.01198	0.819814	-0.286632	0.18249	0.58177	N	Filtered	Filtered	Filtered
O95163	Elongator complex protein 1	ELP1	Cytoplasm	2.05611	2.31977	0.939743	3.29708	1.66921	1.89039	1.58369	1.71013	0.891584	1.03726	2.05638	1.42261	0.937972	-0.0923834	0.18214	0.58177	N	Filtered	Filtered	Filtered
O43242	26S proteasome non-ATPase regulatory subunit 3	PSMD3	Cytoplasm/Exosome	11.3839	9.50714	18.4171	10.3855	18.281	22.7568	18.9006	15.8344	12.9986	16.144	13.5949	17.3269	0.524105	-0.932073	0.18355	0.58334	N	Filtered	Filtered	Filtered
Q9H1Y0	Autophagy protein 5	ATG5	Cytoplasm	0.120486	0.153658	0.0450152	0.0384226	0.138577	0.0297391	0.166931	0.187181	0.232412	0.185276	0.0992316	0.160308	0.287142	-1.80016	0.18373	0.58334	N	Filtered	Filtered	Filtered
P30039	Phenazine biosynthesis-like domain-containing protein	PBLD	Cytoplasm/Exosome	0.218587	0.126308	0.0370029	0.157919	0.115147	0.565097	0.408154	0.256233	0.0146437	0.145982	0.130993	0.278022	0.335122	-1.57724	0.18366	0.58334	N	Filtered	Filtered	Filtered
P53618	Coatomer subunit beta	COPB	Cytoplasm	17.9653	20.052	23.2418	16.4755	22.0341	26.6942	22.7556	21.5523	22.2934	19.1562	19.9537	22.4903	0.554671	-0.850297	0.18437	0.58339	N	Filtered	Filtered	Filtered
O94766	Galactosylgalactosylxylosylprotein 3-beta-glucuronosyltransferase 3	B3GA3	Cytoplasm/Exosome	1.07968	0.489114	1.1376	1.2647	0.604733	2.85927	2.80318	2.02708	0.604264	0.329896	0.915167	1.72474	0.377081	-1.40705	0.18462	0.58339	N	Filtered	Filtered	Filtered
P78344	Eukaryotic translation initiation factor 4 gamma 2	IF4G2	Cytoplasm	5.18755	17.0659	8.82908	5.95722	5.88839	6.98315	5.00912	3.51519	3.97013	6.6198	8.58563	5.21948	0.807661	-0.308178	0.18419	0.58339	N	Filtered	Filtered	Filtered
Q9Y2A7	Nck-associated protein 1	NCKP1	Cytoplasm/Exosome	12.289	6.98427	12.1839	27.493	15.9463	7.98313	9.87864	5.72369	11.5858	13.0498	14.9793	9.6442	0.98418	-0.0230054	0.1846	0.58339	N	Filtered	Filtered	Filtered
Q9Y4E6	WD repeat-containing protein 7	WDR7	Extracellular	0.291648	0.245805	0.422709	0.0614644	0.263842	0.722221	0.597176	0.345676	0.142489	0.335031	0.257094	0.428519	0.36482	-1.45475	0.18486	0.58344	N	Filtered	Filtered	Filtered
Q8WZ82	Esterase OVCA2	OVCA2	Cytoplasm	0.39977	0.278346	0.0815435	0.0696013	0.452088	0.276381	0.205144	0.70496	0.351274	0.718275	0.25627	0.451207	0.351437	-1.50866	0.18518	0.58375	N	Filtered	Filtered	Filtered
P07339	Cathepsin D	CATD	Cytoplasm/Exosome	16.8073	127.879	13.4158	38.1111	9.15861	10.4284	6.55678	12.4442	6.86529	7.58119	41.0745	8.77516	1.77982	0.831729	0.18547	0.58399	N	Filtered	Filtered	Filtered
Q2TAL8	Transcriptional regulator QRICH1	QRIC1	Cytoplasm	0.0468584	1.89273	0.597019	0.423685	0.269797	0.217575	0.314357	0.0125867	0.257087	0.0399868	0.646018	0.168319	1.2897	0.367035	0.18585	0.58449	N	Filtered	Filtered	Filtered
P68036	Ubiquitin-conjugating enzyme E2 L3	UB2L3	Cytoplasm	3.80702	1.62748	2.64644	8.98558	2.31621	1.57492	2.09721	2.18471	1.67714	2.22032	3.87655	1.95086	1.29413	0.37198	0.18623	0.58499	N	1.1234	0.067104	0.24913
P63173	60S ribosomal protein L38	RL38	Cytoplasm	1.49084	0.282411	3.07163	0.353089	1.89852	1.90403	1.56417	2.26688	2.41428	3.17979	1.4193	2.26583	0.424906	-1.23478	0.18677	0.58598	N	Filtered	Filtered	Filtered
Q6NZI2	Caveolae-associated protein 1	CAVN1	Cytoplasm	1.85272	2.20644	0.346919	2.10936	6.28562	5.47913	6.30022	0.850324	6.61998	3.94863	2.56021	4.63966	0.365627	-1.45155	0.1884	0.58613	N	-1.1331	0.057281	0.22758
Q13200	26S proteasome non-ATPase regulatory subunit 2	PSMD2	Cytoplasm/Exosome	10.2313	6.83398	18.0539	14.4871	16.9884	18.2018	15.6922	16.9666	13.7766	18.277	13.3189	16.5828	0.53721	-0.896443	0.18859	0.58613	N	Filtered	Filtered	Filtered
P05198	Eukaryotic translation initiation factor 2 subunit 1	IF2A	Cytoplasm/Exosome	1.42335	1.47121	1.79354	1.80191	2.53452	2.19491	2.52017	1.22978	2.7585	2.89556	1.80491	2.31978	0.479848	-1.05935	0.18786	0.58613	N	Filtered	Filtered	Filtered
P05455	Lupus La protein	LA	Cytoplasm	1.15393	0.78566	0.230165	1.32703	0.139571	0.77466	0.579041	1.8886	1.03935	2.27867	0.727273	1.31206	0.296723	-1.75281	0.18821	0.58613	N	Filtered	Filtered	Filtered
Q13188	Serine/threonine-protein kinase 3	STK3	Cytoplasm	0.417655	4.32381	0.375034	0.956548	0.558038	0.00259974	0.263384	0.0142589	0.409958	0.44467	1.32622	0.226974	1.75374	0.810435	0.18725	0.58613	N	Filtered	Filtered	Filtered
P40939	Trifunctional enzyme subunit alpha, mitochondrial	ECHA	Mitochondria	33.4631	147.429	31.7721	36.1293	16.8635	8.92986	10.1559	33.348	19.1127	19.7458	53.1314	18.2585	1.21484	0.280767	0.18771	0.58613	N	Filtered	Filtered	Filtered
Q9Y5X3	Sorting nexin-5	SNX5	Cytoplasm	1.49529	0.7319	1.74874	2.10117	1.71302	1.47955	1.40112	1.23674	0.908887	0.904652	1.55802	1.18619	0.913662	-0.130267	0.18772	0.58613	N	Filtered	Filtered	Filtered
Q12907	Vesicular integral-membrane protein VIP36	LMAN2	Cytoplasm/Exosome	1.3835	0.721959	1.2447	1.33794	0.873596	1.32462	0.843685	0.844339	0.418506	0.711193	1.11234	0.828469	0.917887	-0.123612	0.18849	0.58613	N	Filtered	Filtered	Filtered
Q9Y6N5	Sulfide:quinone oxidoreductase, mitochondrial	SQOR	Mitochondria	2.6716	5.04555	7.54175	1.1185	2.52842	6.7856	5.09198	3.06474	6.24659	7.60832	3.78116	5.75945	0.342373	-1.54636	0.18939	0.58725	N	Filtered	Filtered	Filtered
P48723	Heat shock 70 kDa protein 13	HSP13	Cytoplasm/Exosome	2.30123	1.79686	4.42239	2.2752	2.34355	0.347767	1.32431	2.6965	2.17429	2.16913	2.62785	1.7424	0.921106	-0.118562	0.18938	0.58725	N	Filtered	Filtered	Filtered
P25445	Tumor necrosis factor receptor superfamily member 6	TNR6	Cytoplasm/Exosome	3.85596	9.50241	0.402588	7.99669	1.09792	0.621406	3.61382	2.08809	2.38348	0.468942	4.57111	1.83515	1.19525	0.257316	0.18966	0.5874	N	Filtered	Filtered	Filtered
P31947	14-3-3 protein sigma	1433S	Cytoplasm/Exosome	1.38828	0.736547	1.07888	3.92496	0.975444	0.734783	0.748831	0.156372	1.05749	1.052	1.62082	0.749897	1.30725	0.38653	0.18992	0.58751	N	Filtered	Filtered	Filtered
P12268	Inosine-5'-monophosphate dehydrogenase 2	IMDH2	Cytoplasm/Exosome	3.2564	0.947895	2.25034	3.83444	2.77259	3.36187	4.98987	2.63631	3.64393	2.98187	2.61233	3.52277	0.514918	-0.957584	0.19058	0.58818	N	Filtered	Filtered	Filtered
P05362	Intercellular adhesion molecule 1	ICAM1	Cytoplasm/Exosome	6.87972	13.3121	7.64099	47.7919	9.434	6.78796	8.69116	2.39428	7.31773	3.6064	17.0118	5.75951	1.67804	0.746777	0.19038	0.58818	N	Filtered	Filtered	Filtered
Q96A65	Exocyst complex component 4	EXOC4	Cytoplasm	1.66682	3.49652	0.314146	3.70567	1.4015	1.12533	0.9684	0.888105	1.2949	1.59583	2.11693	1.17451	0.958037	-0.061846	0.19114	0.58868	N	1.0529	0.070466	0.25506
O95716	Ras-related protein Rab-3D	RAB3D	Cytoplasm/Exosome	0.155055	0.988726	3.34434	1.23617	2.42928	4.45596	2.47145	2.04437	1.77704	2.63598	1.63071	2.67696	0.356327	-1.48873	0.19119	0.58868	N	Filtered	Filtered	Filtered
O60271	C-Jun-amino-terminal kinase-interacting protein 4	JIP4	Cytoplasm/Exosome	0.616616	0.424161	0.740667	0.725277	0.376757	0.588172	1.01602	0.52344	0.820885	0.758722	0.576696	0.741448	0.457385	-1.12852	0.19159	0.58924	N	Filtered	Filtered	Filtered
P62495	Eukaryotic peptide chain release factor subunit 1	ERF1	Cytoplasm	2.03097	0.458155	0.671099	4.59529	3.04537	2.52898	4.01478	2.53978	3.75558	3.95137	2.16018	3.3581	0.445462	-1.16662	0.1921	0.59013	N	Filtered	Filtered	Filtered
Q9UNM6	26S proteasome non-ATPase regulatory subunit 13	PSD13	Cytoplasm	4.81057	17.4678	9.76717	6.77681	11.6541	8.45779	6.63154	5.59574	7.29684	6.59579	10.0953	6.91554	0.767744	-0.381303	0.19337	0.59334	N	Filtered	Filtered	Filtered
Q15334	Lethal giant larvae protein homolog 1	L2GL1	Cytoplasm	6.10683	0.208797	4.21436	11.73	5.36634	1.5192	3.71264	1.36658	3.27324	4.07283	5.52527	2.7889	1.33457	0.416372	0.19592	0.59347	N	1.1558	0.068372	0.25033
Q02978	Mitochondrial 2-oxoglutarate/malate carrier protein	M2OM	Mitochondria	0.381585	0.487225	1.04018	0.153973	0.0173109	0.879544	0.757509	1.046	0.308607	0.616861	0.416054	0.721704	0.324411	-1.62411	0.1955	0.59347	N	-1.2495	0.071561	0.25668
Q96PD2	Discoidin, CUB and LCCL domain-containing protein 2	DCBD2	Cell membrane	1.47386	0.13418	0.603486	4.3369	2.23399	0.129847	0.81674	0.0284871	1.52317	0.728688	1.75648	0.645386	1.6717	0.74132	0.19559	0.59347	N	1.695	0.072722	0.25918
Q9H8H2	Probable ATP-dependent RNA helicase DDX31	DDX31	Nucleus	0.181952	0.357119	0.315418	0.0332019	0.112578	0.699908	0.414247	0.335061	0.164244	0.191655	0.200054	0.361023	0.309945	-1.68992	0.19536	0.59347	N	Filtered	Filtered	Filtered
Q13885	Tubulin beta-2A chain	TBB2A	Cytoplasm/Exosome	0.171481	0.706884	0.367255	0.0353517	0.131602	1.16113	0.856063	0.269025	0.320106	0.329306	0.282515	0.587126	0.207631	-2.2679	0.19423	0.59347	N	Filtered	Filtered	Filtered
P30086	Phosphatidylethanolamine-binding protein 1	PEBP1	Cytoplasm/Exosome	10.2014	4.57294	6.69838	10.7341	4.29542	17.2295	18.0368	9.54996	6.62767	5.84633	7.30045	11.458	0.434386	-1.20295	0.19413	0.59347	N	Filtered	Filtered	Filtered
P08758	Annexin A5	ANXA5	Cytoplasm/Exosome	9.34481	5.73058	4.78427	12.0175	6.91088	11.6302	26.2329	14.6354	8.79262	4.78696	7.7576	13.2156	0.403066	-1.31091	0.1957	0.59347	N	Filtered	Filtered	Filtered
Q9NVD7	Alpha-parvin	PARVA	Cytoplasm	0.0173055	0.11035	0.0323279	0.137967	0.108772	0.135797	0.252046	0.0234279	0.312404	0.092153	0.0813446	0.163166	0.201067	-2.31425	0.19456	0.59347	N	Filtered	Filtered	Filtered
Q96EE3	Nucleoporin SEH1	SEH1	Cytoplasm	0.564584	0.311825	0.696333	0.389864	0.512449	0.0603511	0.249228	0.711478	0.41431	0.0420637	0.495011	0.295486	1.20952	0.27444	0.19552	0.59347	N	Filtered	Filtered	Filtered
P61020	Ras-related protein Rab-5B	RAB5B	Cytoplasm/Exosome	5.16723	17.7008	4.33906	5.74351	4.8437	2.39114	2.75361	6.05731	3.75625	4.25386	7.55886	3.84243	0.936807	-0.0941756	0.19483	0.59347	N	Filtered	Filtered	Filtered
Q86UX7	Fermitin family homolog 3	URP2	Cytoplasm/Exosome	1.81376	11.2545	3.60343	3.00956	3.00069	2.88114	2.01592	2.59916	0.919995	1.97545	4.53638	2.07833	1.01045	0.0149932	0.19487	0.59347	N	Filtered	Filtered	Filtered
P55011	Solute carrier family 12 member 2	S12A2	Cytoplasm/Exosome	6.15909	9.14947	0.879684	6.4781	1.13205	1.23508	3.53785	1.40773	3.34173	2.37969	4.75968	2.38042	1.00272	0.00392196	0.19611	0.59347	N	Filtered	Filtered	Filtered
P12235	ADP/ATP translocase 1	ADT1	Mitochondria	1.3876	0.682367	1.58463	0.85314	0.121221	2.02941	1.96272	3.35773	0.079111	1.37039	0.925791	1.75987	0.354975	-1.49421	0.19633	0.59348	N	-1.4517	0.056028	0.22754
O00148	ATP-dependent RNA helicase DDX39A	DX39A	Cytoplasm	4.20508	2.39543	5.84617	2.99492	4.77355	3.93704	3.27803	7.99244	5.32814	7.72049	4.04303	5.65123	0.466792	-1.09915	0.19656	0.59348	N	Filtered	Filtered	Filtered
P51809	Vesicle-associated membrane protein 7	VAMP7	Cytoplasm/Exosome	1.08281	0.604024	0.176953	0.970217	1.63459	0.116904	0.0890345	1.11849	0.57331	0.4074	0.893717	0.461027	1.51026	0.594793	0.1972	0.59422	N	1.2281	0.066496	0.24803
P07195	L-lactate dehydrogenase B chain	LDHB	Cytoplasm/Exosome	8.31555	41.88	10.1002	6.99479	11.3346	29.7133	16.8283	30.7619	30.995	20.8104	15.725	25.8218	0.265114	-1.91531	0.19872	0.59422	N	Filtered	Filtered	Filtered
P62269	40S ribosomal protein S18	RS18	Cytoplasm/Exosome	2.52995	8.89696	4.731	1.46226	1.01729	7.3394	6.75745	4.49362	6.75848	4.32993	3.72749	5.93578	0.270078	-1.88855	0.19852	0.59422	N	Filtered	Filtered	Filtered
P48444	Coatomer subunit delta	COPD	Cytoplasm	11.7017	1.75745	15.1436	10.4529	11.9236	14.6878	11.7016	16.4999	12.6886	12.3427	10.1958	13.5841	0.546137	-0.872666	0.19816	0.59422	N	Filtered	Filtered	Filtered
Q12756	Kinesin-like protein KIF1A	KIF1A	Cytoplasm	1.91664	0.29047	2.64483	0.363165	2.1011	2.91007	2.62156	2.2394	1.78876	1.5486	1.46324	2.22168	0.491326	-1.02525	0.19905	0.59422	N	Filtered	Filtered	Filtered
P13611	Versican core protein	CSPG2	Endoplasmic Reticulum	0.753582	0.467558	0.136974	0.584572	0.979956	0.492115	1.58209	1.93672	0.814668	0.435647	0.584528	1.05225	0.387675	-1.36708	0.19727	0.59422	N	Filtered	Filtered	Filtered
Q9Y597	BTB/POZ domain-containing protein KCTD3	KCTD3	Cell membrane	0.0828717	0.0501952	0.0147051	0.0627574	0.00891708	0.00971485	0.00739889	0.232483	0.149976	0.142226	0.0438893	0.10836	0.226377	-2.1432	0.19806	0.59422	N	Filtered	Filtered	Filtered
P48637	Glutathione synthetase	GSHB	Cytoplasm/Exosome	1.02141	10.1319	0.049338	3.16758	0.488976	0.162975	0.780892	0.481761	0.275459	0.0227182	2.97184	0.344761	2.97315	1.57199	0.19834	0.59422	N	Filtered	Filtered	Filtered
Q9Y4W2	Ribosomal biogenesis protein LAS1L	LAS1L	Nucleus	0.220905	0.0654866	0.0191848	0.0163751	0.16307	0.0633718	0.0598016	0.654958	0.084115	0.77991	0.0970044	0.328431	0.225328	-2.1499	0.19883	0.59422	N	Filtered	Filtered	Filtered
Q10570	Cleavage and polyadenylation specificity factor subunit 1	CPSF1	Nucleus	0.333547	0.283585	0.520443	0.471391	0.324018	0.384238	0.209006	0.34588	0.312943	0.297746	0.386597	0.309963	0.76593	-0.384716	0.19799	0.59422	N	Filtered	Filtered	Filtered
O95819	Mitogen-activated protein kinase kinase kinase kinase 4	M4K4	Cytoplasm	7.42808	2.00054	4.44753	10.1191	6.33471	1.27883	4.16395	4.37732	6.10775	3.36402	6.066	3.85837	1.05695	0.0799116	0.19946	0.59452	N	1.0109	0.056364	0.22754
Q5D862	Filaggrin-2	FILA2	Cytoplasm	1.16783	0.300797	1.93797	0.376076	0.872491	0.571514	1.28625	4.14494	1.54163	1.82414	0.931034	1.87369	0.352921	-1.50258	0.1996	0.59452	N	Filtered	Filtered	Filtered
Q9P2R7	Succinate--CoA ligase [ADP-forming] subunit beta, mitochondrial	SUCB1	Cytoplasm/Exosome	2.33956	5.45498	3.14259	2.3737	2.47901	2.92977	4.36026	6.68392	4.0339	3.80281	3.15797	4.36213	0.391907	-1.35142	0.2003	0.59539	N	Filtered	Filtered	Filtered
P10599	Thioredoxin	THIO	Cytoplasm/Exosome	5.42236	2.08686	4.30836	6.4007	3.3595	2.01947	2.63759	4.70955	3.70132	2.13198	4.31556	3.03998	0.954701	-0.0668791	0.20034	0.59539	N	Filtered	Filtered	Filtered
Q8WV41	Sorting nexin-33	SNX33	Cytoplasm	0.76949	0.398165	0.116645	2.21105	0.832998	0.0770614	0.293452	0.528949	0.52146	0.358451	0.86567	0.355875	1.58439	0.663926	0.20564	0.5955	N	1.5175	0.066365	0.24803
Q9H633	Ribonuclease P protein subunit p21	RPP21	Nucleus	3.32347	0.7305	2.65736	7.86836	3.64376	0.141382	1.11308	0.775444	4.24901	2.35046	3.64469	1.72587	1.25987	0.33327	0.20115	0.5955	N	1.293	0.075123	0.26121
P55290	Cadherin-13	CAD13	Cytoplasm/Exosome	2.36831	0.551065	1.03944	0.137796	0.655868	0.53327	0.0812283	0.819538	0.42206	0.0743361	0.950496	0.386087	2.17842	1.12328	0.20372	0.5955	N	1.5837	0.077421	0.26571
Q5EB52	Mesoderm-specific transcript homolog protein	MEST	Cytoplasm/Exosome	0.384665	0.139337	0.865816	0.174208	0.447298	0.740542	0.525737	1.18226	0.262005	0.677005	0.402265	0.677509	0.426025	-1.23099	0.20419	0.5955	N	Filtered	Filtered	Filtered
P11182	Lipoamide acyltransferase component of branched-chain alpha-keto acid dehydrogenase complex, mitochondrial	ODB2	Mitochondria	0.515986	0.397225	0.621024	0.0993274	0.352831	0.65923	0.346984	0.846126	0.410447	0.589776	0.397279	0.570512	0.41886	-1.25546	0.20462	0.5955	N	Filtered	Filtered	Filtered
Q9UH65	Switch-associated protein 70	SWP70	Cytoplasm	0.0310641	0.0356873	0.0997596	0.00892373	0.0447601	0.124509	0.10134	0.037883	0.0628972	0.0484816	0.044039	0.0750222	0.327876	-1.60878	0.20222	0.5955	N	Filtered	Filtered	Filtered
P33121	Long-chain-fatty-acid--CoA ligase 1	ACSL1	Mitochondria	0.3618	0.756339	0.0478921	0.0558977	0.227104	1.03501	0.750165	0.886904	0.182639	0.145813	0.289807	0.600106	0.273805	-1.86878	0.20561	0.5955	N	Filtered	Filtered	Filtered
O14818	Proteasome subunit alpha type-7	PSA7	Cytoplasm/Exosome	0.714853	0.491645	0.841501	1.42258	0.873682	1.67063	1.94155	0.623773	1.23039	0.876677	0.868852	1.2686	0.442726	-1.17551	0.20254	0.5955	N	Filtered	Filtered	Filtered
Q9NUQ9	CYFIP-related Rac1 interactor B	CYRIB	Cytoplasm/Exosome	4.34286	0.657547	3.08485	6.94923	4.02344	4.39105	4.82518	5.539	6.31087	5.36811	3.81159	5.28684	0.508246	-0.976402	0.20426	0.5955	N	Filtered	Filtered	Filtered
O43252	Bifunctional 3'-phosphoadenosine 5'-phosphosulfate synthase 1	PAPS1	Cytoplasm	1.09086	0.200359	0.760034	0.609994	1.74365	2.31625	1.20389	1.29032	1.27987	0.811581	0.88098	1.38038	0.508575	-0.975467	0.2025	0.5955	N	Filtered	Filtered	Filtered
P14324	Farnesyl pyrophosphate synthase	FPPS	Cytoplasm	1.15737	0.561948	0.823135	1.86701	0.865988	1.6877	3.68862	1.2733	1.22456	1.08863	1.05509	1.79256	0.385974	-1.37342	0.20437	0.5955	N	Filtered	Filtered	Filtered
Q16820	Meprin A subunit beta	MEP1B	Cell membrane	0.101428	0.646763	0.189474	0.808626	2.18572	11.5764	6.2674	0.137311	0.0749832	1.51521	0.786403	3.91426	0.136816	-2.86969	0.20306	0.5955	N	Filtered	Filtered	Filtered
P13612	Integrin alpha-4	ITA4	Cytoplasm/Exosome	0.484361	0.183487	0.0537538	0.315487	0.0325961	0.177561	1.96006	0.93675	0.265762	0.195714	0.213937	0.70717	0.194466	-2.36241	0.20069	0.5955	N	Filtered	Filtered	Filtered
Q9UL54	Serine/threonine-protein kinase TAO2	TAOK2	Cytoplasm	0.419743	0.176496	0.0517058	0.948512	0.156771	0.0341592	0.131855	0.251858	0.0204622	0.160979	0.350646	0.119863	2.24552	1.16705	0.20369	0.5955	N	Filtered	Filtered	Filtered
P18206	Vinculin	VINC	Cytoplasm/Exosome	22.2446	9.72617	13.4255	67.2049	21.1239	16.6532	15.9805	10.401	9.84387	7.74601	26.745	12.1249	1.51659	0.600829	0.20254	0.5955	N	Filtered	Filtered	Filtered
Q9Y5P4	Ceramide transfer protein	CERT	Cytoplasm	1.00945	4.44025	1.21748	1.985	0.839885	1.13762	0.849422	1.19744	0.797538	0.883599	1.89841	0.973123	0.901953	-0.148875	0.20454	0.5955	N	Filtered	Filtered	Filtered
P62854	40S ribosomal protein S26	RS26	Cytoplasm/Exosome	15.0756	9.99153	14.6355	24.413	10.3673	10.2026	9.26794	11.6641	10.3056	14.0297	14.8966	11.094	0.8312	-0.266732	0.20096	0.5955	N	Filtered	Filtered	Filtered
Q14344	Guanine nucleotide-binding protein subunit alpha-13	GNA13	Cytoplasm/Exosome	7.54908	1.7351	2.54155	13.2226	6.58793	2.17072	5.83355	2.06057	3.02449	3.62479	6.32724	3.34282	1.29368	0.371486	0.20577	0.5955	N	Filtered	Filtered	Filtered
Q9Y4G6	Talin-2	TLN2	Cytoplasm	0.153414	0.109177	0.0319842	0.252692	0.161619	0.0211303	0.16687	0.115894	0.0722375	0.0147275	0.141777	0.0781718	1.25969	0.333066	0.20524	0.5955	N	Filtered	Filtered	Filtered
Q14764	Major vault protein	MVP	Cytoplasm/Exosome	53.9307	79.4787	37.4471	136.879	230.872	24.3144	66.9653	15.1443	94.9789	72.3344	107.721	54.7474	1.19508	0.257108	0.20316	0.5955	N	Filtered	Filtered	Filtered
Q01082	Spectrin beta chain, non-erythrocytic 1	SPTB2	Cytoplasm/Exosome	4.70003	5.81235	3.61283	6.53637	3.56822	5.85961	4.24266	3.96873	1.69738	1.32822	4.84596	3.41932	0.922747	-0.115994	0.20362	0.5955	N	Filtered	Filtered	Filtered
Q92609	TBC1 domain family member 5	TBCD5	Cytoplasm	0.239428	0.219019	0.450398	0.273832	0.527118	0.307349	0.0322838	0.0464987	0.1849	0.447825	0.341959	0.203771	1.09593	0.132152	0.20549	0.5955	N	Filtered	Filtered	Filtered
Q15942	Zyxin	ZYX	Cytoplasm	0.822953	2.78665	0.212893	1.0359	0.518003	0.354901	0.553281	0.272591	0.774423	0.248115	1.07528	0.440662	1.0279	0.0396943	0.20567	0.5955	N	Filtered	Filtered	Filtered
P50281	Matrix metalloproteinase-14	MMP14	Cytoplasm	13.5983	9.72297	3.28315	18.0959	8.70374	4.41645	9.62708	7.55665	8.52772	4.59089	10.6808	6.94376	0.990018	-0.0144734	0.20267	0.5955	N	Filtered	Filtered	Filtered
Q12874	Splicing factor 3A subunit 3	SF3A3	Nucleus	0.0256792	0.262285	0.00397201	0.0169515	0.0265794	0.186624	0.134774	0.122069	0.162005	0.0861934	0.0670935	0.138333	0.143309	-2.8028	0.207	0.59599	N	Filtered	Filtered	Filtered
Q13867	Bleomycin hydrolase	BLMH	Cytoplasm/Exosome	0.655316	0.492062	0.720766	1.98371	1.42873	0.569574	1.99017	3.24644	1.44666	1.59256	1.05612	1.76908	0.403689	-1.30869	0.20712	0.59599	N	Filtered	Filtered	Filtered
Q9Y617	Phosphoserine aminotransferase	SERC	Cytoplasm/Exosome	1.52255	2.50055	1.31049	3.05386	1.59818	1.90375	6.98113	2.60704	2.89334	2.34971	1.99713	3.34699	0.338766	-1.56164	0.20628	0.59599	N	Filtered	Filtered	Filtered
Q05048	Cleavage stimulation factor subunit 1	CSTF1	Nucleus	0.180617	1.20042	0.193798	0.189039	0.144239	0.0727778	0.0110856	0.162168	0.0947652	0.14839	0.381623	0.0978375	1.49857	0.583588	0.207	0.59599	N	Filtered	Filtered	Filtered
Q9UBL3	Set1/Ash2 histone methyltransferase complex subunit ASH2	ASH2L	Nucleus	0.679656	1.47849	0.0866272	0.990079	0.706806	0.60292	0.445854	0.656313	0.0342822	0.473559	0.788332	0.442586	1.07916	0.109911	0.20679	0.59599	N	Filtered	Filtered	Filtered
Q96ME1	F-box/LRR-repeat protein 18	FXL18	Cytoplasm	0.327179	1.09027	0.0638803	0.692344	0.376176	0.22842	0.209493	0.0462938	0.486054	0.277597	0.509969	0.249572	0.91088	-0.134668	0.20729	0.59599	N	Filtered	Filtered	Filtered
Q5VW38	Protein GPR107	GP107	Nucleus	0.0198436	0.0253069	0.0566183	0.00632807	0.0353982	0.0872172	0.153169	0.0415307	0.0425959	0.00341378	0.028699	0.0655853	0.252856	-1.98361	0.20829	0.59602	N	Filtered	Filtered	Filtered
Q9BT78	COP9 signalosome complex subunit 4	CSN4	Cytoplasm	2.40039	2.85075	2.8541	2.23427	3.3504	2.49717	2.22189	2.79194	2.21788	2.43596	2.73798	2.43297	0.711158	-0.491759	0.20819	0.59602	N	Filtered	Filtered	Filtered
Q08J23	RNA cytosine C-methyltransferase NSUN2	NSUN2	Cytoplasm/Exosome	6.93135	51.9975	6.76561	14.6716	2.89193	3.42351	6.32893	4.7877	1.95207	4.7438	16.6516	4.2472	1.43692	0.522979	0.20865	0.59602	N	Filtered	Filtered	Filtered
P58107	Epiplakin	EPIPL	Cytoplasm	2.78927	4.2907	5.13197	5.87935	6.7666	3.09369	0.542427	1.99504	4.28868	6.53571	4.97158	3.29111	0.883788	-0.178228	0.20792	0.59602	N	Filtered	Filtered	Filtered
Q32P44	Echinoderm microtubule-associated protein-like 3	EMAL3	Cytoplasm	2.33484	1.39066	0.0814807	3.21394	1.68541	0.841801	1.2659	0.650045	1.24296	1.05527	1.74127	1.0112	1.118	0.160917	0.20798	0.59602	N	Filtered	Filtered	Filtered
P01857	Immunoglobulin heavy constant gamma 1	IGHG1	Cytoplasm/Exosome	1.89017	22.766	3.04234	6.8053	7.57214	1.99258	3.05363	1.301	5.97033	3.55553	8.41519	3.17462	1.00043	0.000619815	0.20855	0.59602	N	Filtered	Filtered	Filtered
P22392	Nucleoside diphosphate kinase B	NDKB	Cytoplasm/Exosome	1.79922	0.235117	0.74424	1.71309	1.87892	0.227525	0.0346568	1.42738	0.0272586	1.45769	1.27412	0.634903	1.68089	0.749221	0.20983	0.59634	N	1.4579	0.069395	0.25233
Q9NZ08	Endoplasmic reticulum aminopeptidase 1	ERAP1	Cytoplasm/Exosome	0.874512	0.66645	1.65887	0.83324	2.07295	1.43016	1.24711	2.2532	1.58108	1.80107	1.2212	1.66252	0.490907	-1.02648	0.21001	0.59634	N	Filtered	Filtered	Filtered
Q9UHD1	Cysteine and histidine-rich domain-containing protein 1	CHRD1	Other	0.340857	0.160448	0.235023	0.542184	0.324726	0.95741	0.77571	0.411757	0.283495	0.237829	0.320648	0.53324	0.426233	-1.23029	0.2096	0.59634	N	Filtered	Filtered	Filtered
Q15019	Septin-2	44441	Cytoplasm/Exosome	21.412	45.0966	28.1883	25.5165	17.0606	26.2895	18.1878	25.236	13.1617	17.5954	27.4548	20.0941	0.7651	-0.38628	0.20985	0.59634	N	Filtered	Filtered	Filtered
O00203	AP-3 complex subunit beta-1	AP3B1	Cytoplasm	2.69678	4.72076	5.21841	4.78944	4.31993	4.73013	3.44496	3.00373	2.89624	3.91824	4.34907	3.59866	0.71733	-0.479292	0.21034	0.59634	N	Filtered	Filtered	Filtered
P12273	Prolactin-inducible protein	PIP	Cytoplasm/Exosome	0.0352934	2.10532	0.0659306	0.703292	0.404903	0.217784	0.359956	0.0477796	0.0260916	0.0303584	0.662948	0.136394	2.01755	1.01261	0.21015	0.59634	N	Filtered	Filtered	Filtered
Q14254	Flotillin-2	FLOT2	Cytoplasm/Exosome	7.93111	7.2764	6.95201	4.92099	8.47538	7.84649	7.7981	4.18944	4.15364	4.2062	7.11118	5.63877	0.826749	-0.274479	0.20946	0.59634	N	Filtered	Filtered	Filtered
P49792	E3 SUMO-protein ligase RanBP2	RBP2	Cytoplasm	0.209869	0.145169	0.0425283	0.1815	0.199344	0.309233	0.363115	0.0308201	0.361542	0.190823	0.155682	0.251107	0.370739	-1.43152	0.21142	0.59876	N	Filtered	Filtered	Filtered
Q58FG1	Putative heat shock protein HSP 90-alpha A4	HS904	Cytoplasm	0.304858	0.388791	0.829647	0.0972186	0.359056	0.0752472	0.380819	0.842916	1.06285	1.51455	0.395914	0.775276	0.252221	-1.98724	0.21228	0.59931	N	Filtered	Filtered	Filtered
Q04941	Proteolipid protein 2	PLP2	Endoplasmic Reticulum	0.0561512	0.0296995	0.0435034	0.00742645	0.0415933	0.0734257	0.111631	0.00630535	0.0946322	0.0348069	0.0356748	0.0641602	0.335004	-1.57775	0.21213	0.59931	N	Filtered	Filtered	Filtered
Q5SSJ5	Heterochromatin protein 1-binding protein 3	HP1B3	Nucleus	0.751959	2.74939	0.387843	1.889	0.903682	0.365593	0.0328428	0.236519	0.473845	1.8878	1.33637	0.59932	1.02015	0.0287784	0.21229	0.59931	N	Filtered	Filtered	Filtered
Q13596	Sorting nexin-1	SNX1	Cytoplasm	0.114584	0.0550935	0.0807002	0.129135	0.0771199	0.107257	0.100919	0.140576	0.141816	0.0846664	0.0913265	0.115047	0.521522	-0.939199	0.21313	0.59967	N	Filtered	Filtered	Filtered
P30050	60S ribosomal protein L12	RL12	Cytoplasm/Exosome	30.6675	19.5255	42.597	39.0883	39.4231	30.2206	22.0617	30.7663	25.5135	31.8279	34.2603	28.078	0.814698	-0.295663	0.21333	0.59967	N	Filtered	Filtered	Filtered
Q96JJ7	Protein disulfide-isomerase TMX3	TMX3	Endoplasmic Reticulum	0.96598	0.701792	1.82635	1.49017	1.31992	1.51528	0.83391	0.744969	0.54182	0.93669	1.26084	0.914534	0.901108	-0.150229	0.21315	0.59967	N	Filtered	Filtered	Filtered
O43294	Transforming growth factor beta-1-induced transcript 1 protein	TGFI1	Cytoplasm	0.84877	0.273596	1.21361	0.377516	0.756155	0.451936	0.201643	0.418213	0.454858	0.684705	0.693929	0.442271	1.04423	0.0624428	0.21314	0.59967	N	Filtered	Filtered	Filtered
O00178	GTP-binding protein 1	GTPB1	Cytoplasm/Exosome	2.25273	4.476	2.92537	1.99502	1.98599	2.58401	1.87254	2.35479	1.59901	1.82289	2.72702	2.04665	0.744495	-0.425666	0.21367	0.6	N	Filtered	Filtered	Filtered
Q9Y263	Phospholipase A-2-activating protein	PLAP	Cytoplasm/Exosome	1.51434	4.28206	1.19184	0.755227	1.15964	2.65148	3.10826	3.50377	2.5258	1.81606	1.78062	2.72107	0.318408	-1.65105	0.21462	0.60202	N	Filtered	Filtered	Filtered
Q99961	Endophilin-A2	SH3G1	Cytoplasm	0.333462	0.0902781	0.132238	0.471115	0.194185	0.337351	0.575857	0.3333	0.34904	0.231992	0.244256	0.365508	0.464841	-1.10519	0.21528	0.60323	N	Filtered	Filtered	Filtered
P61086	Ubiquitin-conjugating enzyme E2 K	UBE2K	Cytoplasm	0.0539881	0.0589588	0.135532	0.0147428	0.0523696	0.222043	0.235449	0.0125172	0.083334	0.0830574	0.0631182	0.12728	0.270081	-1.88853	0.21562	0.60355	N	Filtered	Filtered	Filtered
Q9Y666	Solute carrier family 12 member 7	S12A7	Cell membrane	0.508534	0.0169783	0.135959	0.773439	0.293934	0.01643	0.198952	0.150122	0.232464	0.189848	0.345769	0.157563	1.52218	0.606141	0.216	0.60359	N	Filtered	Filtered	Filtered
P12270	Nucleoprotein TPR	TPR	Cytoplasm	1.09813	2.01296	0.575307	0.857868	0.50109	0.0760149	0.0578934	0.759827	1.22287	0.578946	1.00907	0.539111	0.935498	-0.0961938	0.21609	0.60359	N	Filtered	Filtered	Filtered
P50851	Lipopolysaccharide-responsive and beige-like anchor protein	LRBA	Cytoplasm	4.23745	2.91124	4.79159	2.81287	4.71908	5.08832	4.45953	5.71891	3.84993	4.05965	3.89445	4.63527	0.572957	-0.803501	0.21653	0.6042	N	Filtered	Filtered	Filtered
Q59H18	Serine/threonine-protein kinase TNNI3K	TNI3K	Cytoplasm	0.234788	1.64515	0.0340286	0.600838	0.146843	0.0224809	0.0171216	0.123302	0.372947	0.107538	0.532329	0.128678	1.38673	0.471682	0.21677	0.60423	N	Filtered	Filtered	Filtered
P10398	Serine/threonine-protein kinase A-Raf	ARAF	Cytoplasm	4.48549	0.125214	10.1149	9.96615	6.19184	9.60675	2.3014	1.65404	0.0725841	0.0168908	6.17672	2.73033	1.87113	0.903908	0.21723	0.60485	N	Filtered	Filtered	Filtered
Q9NYT0	Pleckstrin-2	PLEK2	Cytoplasm	1.71387	0.222077	0.806816	4.51518	1.08262	0.214906	0.33006	0.0471481	1.67364	0.70189	1.66811	0.593529	1.64576	0.718753	0.21886	0.60532	N	1.7445	0.083477	0.28283
O14617	AP-3 complex subunit delta-1	AP3D1	Cytoplasm	1.39332	0.591261	0.866071	1.06727	1.61798	1.08754	1.08521	2.09383	1.49692	1.50781	1.10718	1.45426	0.537296	-0.89621	0.21881	0.60532	N	Filtered	Filtered	Filtered
P09884	DNA polymerase alpha catalytic subunit	DPOLA	Cytoplasm	0.124938	0.102031	0.177149	0.0255132	0.0181256	0.3276	0.0150396	0.225279	0.250926	0.0688176	0.0895515	0.177532	0.258162	-1.95365	0.2182	0.60532	N	Filtered	Filtered	Filtered
Q00688	Peptidyl-prolyl cis-trans isomerase FKBP3	FKBP3	Nucleus	0.0728815	0.0467827	0.0685267	0.0116982	0.00831086	0.131767	0.300465	0.00993221	0.0802956	0.0401807	0.04164	0.112528	0.188332	-2.40865	0.21799	0.60532	N	Filtered	Filtered	Filtered
Q04609	Glutamate carboxypeptidase 2	FOLH1	Cytoplasm/Exosome	0.575079	6.07697	0.907147	1.15762	0.856687	0.453943	0.470246	1.09104	0.441445	0.0632783	1.9147	0.50399	1.53928	0.622257	0.21899	0.60532	N	Filtered	Filtered	Filtered
Q16822	Phosphoenolpyruvate carboxykinase [GTP], mitochondrial	PCKGM	Mitochondria	14.1662	16.0644	22.5737	17.0463	13.2791	12.1373	11.1858	13.2982	15.7218	17.4309	16.6259	13.9548	0.700276	-0.514005	0.21773	0.60532	N	Filtered	Filtered	Filtered
Q96DI7	U5 small nuclear ribonucleoprotein 40 kDa protein	SNR40	Cytoplasm	1.52182	9.68238	1.80462	1.81921	1.82255	1.95172	0.82886	1.82771	1.0514	0.151706	3.33011	1.16228	1.29043	0.367849	0.21853	0.60532	N	Filtered	Filtered	Filtered
Q8N3V7	Synaptopodin	SYNPO	Cytoplasm	1.56062	0.0772649	2.6611	1.31949	0.788134	3.02977	4.01172	4.77625	0.00179156	1.15409	1.28132	2.59472	0.38994	-1.35868	0.2194	0.60535	N	-1.1609	0.094101	0.30516
Q9Y315	Deoxyribose-phosphate aldolase	DEOC	Cytoplasm	1.02279	3.52231	1.63742	1.20917	1.49499	1.90361	1.12378	1.48032	0.324509	0.456722	1.77733	1.05779	0.943417	-0.0840318	0.21946	0.60535	N	Filtered	Filtered	Filtered
P29323	Ephrin type-B receptor 2	EPHB2	Cytoplasm	1.09138	0.0670707	0.28359	2.82922	1.60644	0.0649048	0.578108	0.234489	0.984801	0.542483	1.17554	0.480957	1.58212	0.661859	0.2201	0.60542	N	1.6131	0.078597	0.26858
P08729	Keratin, type II cytoskeletal 7	K2C7	Cytoplasm/Exosome	4.13599	5.27471	23.9111	9.70739	5.99049	10.4098	7.31799	25.6062	26.0116	14.9329	9.80393	16.8557	0.322902	-1.63083	0.2204	0.60542	N	Filtered	Filtered	Filtered
Q9NY12	H/ACA ribonucleoprotein complex subunit 1	GAR1	Nucleus	0.00667346	0.042554	0.0623325	0.531085	0.0463358	0.746848	0.974553	0.192875	0.0805572	0.0916165	0.137796	0.41729	0.203679	-2.29563	0.22036	0.60542	N	Filtered	Filtered	Filtered
O00329	Phosphatidylinositol 4,5-bisphosphate 3-kinase catalytic subunit delta isoform	PK3CD	Cytoplasm	0.320185	0.154381	0.417979	0.193017	0.271832	0.355259	0.326667	0.0327758	0.0178983	0.0208253	0.271479	0.150685	1.42421	0.510164	0.22012	0.60542	N	Filtered	Filtered	Filtered
Q9H1J7	Protein Wnt-5b	WNT5B	Cytoplasm/Exosome	1.23123	0.632179	1.03725	2.39996	1.45873	0.611764	2.96172	2.13417	2.78131	1.69052	1.35187	2.0359	0.418181	-1.2578	0.22102	0.60648	N	Filtered	Filtered	Filtered
Q14203	Dynactin subunit 1	DCTN1	Cytoplasm	3.31206	5.28529	2.79414	4.02249	2.94062	4.36141	3.29036	1.72618	2.2694	2.40836	3.67092	2.81114	0.75852	-0.398741	0.2219	0.60827	N	Filtered	Filtered	Filtered
Q12905	Interleukin enhancer-binding factor 2	ILF2	Nucleus	3.92561	2.75942	4.19913	5.13447	2.45103	4.96988	3.33377	4.92001	4.48067	4.54842	3.69393	4.45055	0.512365	-0.964757	0.22268	0.60873	N	Filtered	Filtered	Filtered
P60900	Proteasome subunit alpha type-6	PSA6	Cytoplasm/Exosome	3.90585	0.327076	4.01364	3.9359	4.94153	4.35585	5.84343	4.68519	4.60868	3.47198	3.4248	4.59303	0.55101	-0.859849	0.22276	0.60873	N	Filtered	Filtered	Filtered
P26196	Probable ATP-dependent RNA helicase DDX6	DDX6	Cytoplasm	7.12569	17.5734	6.98536	8.67398	8.0624	5.61688	5.14755	8.44932	8.09889	7.21304	9.68417	6.90514	0.735142	-0.443906	0.2227	0.60873	N	Filtered	Filtered	Filtered
P55265	Double-stranded RNA-specific adenosine deaminase	DSRAD	Cytoplasm	2.13952	4.41545	2.37049	2.34266	1.98508	1.66497	2.10087	1.60613	2.2551	2.47815	2.65064	2.02104	0.684218	-0.547472	0.22387	0.60925	N	Filtered	Filtered	Filtered
Q8IZP0	Abl interactor 1	ABI1	Cytoplasm/Exosome	0.575339	0.638157	0.370052	1.09472	0.362397	0.0194786	0.662039	0.0042734	0.700581	0.330375	0.608133	0.343349	0.916232	-0.126215	0.22342	0.60925	N	Filtered	Filtered	Filtered
Q99747	Gamma-soluble NSF attachment protein	SNAG	Cytoplasm/Exosome	0.454902	0.126601	0.185444	0.26377	0.348085	0.203192	0.265151	0.0268781	0.242038	0.168207	0.275761	0.181093	1.05898	0.0826749	0.2238	0.60925	N	Filtered	Filtered	Filtered
Q9Y4P8	WD repeat domain phosphoinositide-interacting protein 2	WIPI2	Cytoplasm	2.77458	1.38495	2.02866	4.51549	2.6438	2.58643	1.74178	0.294032	2.44624	1.90213	2.6695	1.79412	0.953241	-0.0690869	0.2234	0.60925	N	Filtered	Filtered	Filtered
Q7L3T8	Probable proline--tRNA ligase, mitochondrial	SYPM	Mitochondria	0.829254	0.644452	1.08535	0.805737	0.642153	0.949035	0.614823	0.70806	0.374762	0.537449	0.80139	0.636826	0.80655	-0.310164	0.22481	0.61055	N	Filtered	Filtered	Filtered
Q15031	Probable leucine--tRNA ligase, mitochondrial	SYLM	Mitochondria	0.402536	1.92504	0.777248	0.483235	0.550288	0.588517	0.343829	0.388414	0.27784	0.633051	0.827669	0.44633	0.851867	-0.2313	0.22476	0.61055	N	Filtered	Filtered	Filtered
Q15018	BRISC complex subunit Abraxas 2	ABRX2	Cytoplasm	0.631233	0.567081	0.887706	0.845501	0.907975	0.548768	0.535409	0.799679	0.733496	0.650406	0.767899	0.653552	0.727115	-0.459744	0.2256	0.61179	N	Filtered	Filtered	Filtered
Q08426	Peroxisomal bifunctional enzyme	ECHP	Cytoplasm	2.12589	16.8472	4.44995	1.84356	2.08023	1.53094	0.930795	2.28213	1.13714	2.44734	5.46937	1.66567	1.22202	0.28927	0.22595	0.61179	N	Filtered	Filtered	Filtered
Q15758	Neutral amino acid transporter B	AAAT	Cytoplasm/Exosome	21.8316	39.5981	21.0154	42.4801	33.8312	10.6714	38.7309	11.5801	33.195	16.6938	31.7513	22.1742	0.78065	-0.357253	0.22575	0.61179	N	Filtered	Filtered	Filtered
Q02790	Peptidyl-prolyl cis-trans isomerase FKBP4	FKBP4	Cytoplasm/Exosome	0.0194314	0.123906	0.529983	0.154916	0.340425	0.977972	0.474999	0.0263059	0.25416	0.6598	0.233732	0.478647	0.28289	-1.82168	0.22699	0.61397	N	Filtered	Filtered	Filtered
Q86UV5	Ubiquitin carboxyl-terminal hydrolase 48	UBP48	Cytoplasm	0.438117	0.346381	0.507375	0.0866138	0.571512	0.735763	0.504889	0.452651	0.400403	0.522988	0.39	0.523339	0.463926	-1.10803	0.22794	0.61464	N	Filtered	Filtered	Filtered
P01876	Immunoglobulin heavy constant alpha 1	IGHA1	Cytoplasm/Exosome	2.3156	12.3114	4.30251	6.49579	6.79908	2.75186	5.64166	2.07657	6.17807	3.4213	6.44488	4.01389	0.752274	-0.41067	0.22761	0.61464	N	Filtered	Filtered	Filtered
Q08209	Serine/threonine-protein phosphatase 2B catalytic subunit alpha isoform	PP2BA	Cytoplasm	2.37321	0.887234	0.727841	6.29701	1.91828	0.66062	1.20279	0.790579	1.65132	1.18899	2.44071	1.09886	1.42057	0.506475	0.22779	0.61464	N	Filtered	Filtered	Filtered
P52566	Rho GDP-dissociation inhibitor 2	GDIR2	Cytoplasm/Exosome	0.49844	0.180748	0.264757	0.0451965	0.203862	0.0349821	0.239216	0.0383736	0.170065	0.160567	0.238601	0.128641	1.22186	0.289079	0.22824	0.61475	N	Filtered	Filtered	Filtered
Q92542	Nicastrin	NICA	Cytoplasm/Exosome	3.05606	1.14302	2.26444	6.1628	2.62881	1.6882	2.56948	1.21334	2.50545	1.52031	3.05103	1.89936	1.0295	0.041945	0.22844	0.61475	N	Filtered	Filtered	Filtered
P42704	Leucine-rich PPR motif-containing protein, mitochondrial	LPPRC	Mitochondria	9.50213	21.8418	6.3562	6.52356	5.21457	5.13202	5.52074	0.921262	9.23389	6.78014	9.88766	5.51761	0.823051	-0.280947	0.2292	0.61615	N	Filtered	Filtered	Filtered
Q9ULM3	YEATS domain-containing protein 2	YETS2	Nucleus	0.285219	3.58144	0.275873	0.587191	0.323843	0.244176	0.156805	0.277908	0.145302	0.0254057	1.01071	0.169919	2.15092	1.10495	0.22978	0.61674	N	Filtered	Filtered	Filtered
P20618	Proteasome subunit beta type-1	PSB1	Cytoplasm/Exosome	2.186	32.2481	1.4805	6.46469	3.30214	1.3575	1.64163	2.53835	2.04541	0.0433368	9.13629	1.52524	1.99044	0.993088	0.22988	0.61674	N	Filtered	Filtered	Filtered
Q99797	Mitochondrial intermediate peptidase	MIPEP	Mitochondria	0.394618	1.51878	0.449059	0.157893	0.631813	0.147261	0.0640133	0.540105	0.141547	0.578775	0.630433	0.29434	1.05462	0.0767301	0.23036	0.6174	N	Filtered	Filtered	Filtered
P54709	Sodium/potassium-transporting ATPase subunit beta-3	AT1B3	Cytoplasm/Exosome	23.169	15.2633	13.7561	8.49763	12.7053	11.0433	30.1387	16.7739	22.3831	18.8236	14.6783	19.8325	0.468643	-1.09344	0.2307	0.61769	N	Filtered	Filtered	Filtered
Q8N0W3	L-fucose kinase	FCSK	Cytoplasm	0.239886	0.113194	0.165806	0.284501	0.234175	0.17722	0.155146	0.36481	0.733448	0.309024	0.207512	0.34793	0.369937	-1.43465	0.23136	0.6182	N	Filtered	Filtered	Filtered
Q53GA4	Pleckstrin homology-like domain family A member 2	PHLA2	Cytoplasm	0.113735	0.0673708	0.0197368	0.188836	0.0878782	0.013039	0.066171	0.0143032	0.11803	0.0454401	0.0955113	0.0513967	1.09495	0.130861	0.23113	0.6182	N	Filtered	Filtered	Filtered
Q9NVS9	Pyridoxine-5'-phosphate oxidase	PNPO	Cytoplasm	0.25797	0.08039	0.212197	0.214598	0.0714056	0.281405	0.281621	0.231592	0.195426	0.145527	0.167312	0.227114	0.502706	-0.992213	0.23229	0.61883	N	Filtered	Filtered	Filtered
Q09161	Nuclear cap-binding protein subunit 1	NCBP1	Cytoplasm	0.319574	0.120844	0.110214	0.0651747	0.313021	0.0775467	0.213061	0.342493	0.377748	0.509726	0.185766	0.304115	0.434205	-1.20355	0.23184	0.61883	N	Filtered	Filtered	Filtered
Q86VN1	Vacuolar protein-sorting-associated protein 36	VPS36	Cytoplasm/Exosome	0.977491	0.159369	0.940089	1.77111	0.943837	0.298697	0.66878	0.169175	0.84191	0.910037	0.958378	0.57772	1.04561	0.064342	0.23206	0.61883	N	Filtered	Filtered	Filtered
Q9Y6I3	Epsin-1	EPN1	Cytoplasm	1.00595	0.254809	0.403842	0.0637157	0.931413	0.24658	0.679428	1.30774	1.24491	0.921359	0.531947	0.880004	0.440242	-1.18363	0.23309	0.61902	N	-1.0429	0.076538	0.26439
P53634	Dipeptidyl peptidase 1	CATC	Cytoplasm/Exosome	0.0794093	0.0732984	0.0214733	0.0183285	0.0704385	0.0709313	0.0695259	0.0934765	0.0645204	0.0590183	0.0525896	0.0714945	0.397303	-1.33169	0.23334	0.61902	N	Filtered	Filtered	Filtered
P20742	Pregnancy zone protein	PZP	Cytoplasm/Exosome	5.02038	1.31323	1.92359	3.0906	3.16666	2.58877	3.80673	3.89176	6.86162	3.55565	2.90289	4.1409	0.480616	-1.05704	0.23288	0.61902	N	Filtered	Filtered	Filtered
Q14157	Ubiquitin-associated protein 2-like	UBP2L	Cytoplasm	0.162753	0.103961	0.183305	0.151596	0.164302	0.180573	0.125175	0.110357	0.0784685	0.133781	0.153183	0.125671	0.804582	-0.313688	0.23293	0.61902	N	Filtered	Filtered	Filtered
Q8IWE4	DCN1-like protein 3	DCNL3	Cytoplasm	0.0955556	0.0448084	0.0656347	0.0575672	0.0913479	0.00867228	0.00660486	0.0748821	0.0658009	0.0776826	0.0709828	0.0467286	1.05457	0.0766544	0.23354	0.61902	N	Filtered	Filtered	Filtered
P33176	Kinesin-1 heavy chain	KINH	Cytoplasm	3.81596	6.86257	8.01515	2.74534	5.71201	7.31605	7.64474	4.89497	6.88441	7.39745	5.43021	6.82752	0.448081	-1.15817	0.23427	0.61935	N	Filtered	Filtered	Filtered
Q709C8	Vacuolar protein sorting-associated protein 13C	VP13C	Cytoplasm/Exosome	2.76593	0.372159	4.06321	1.93102	2.85833	4.01645	3.10369	4.07699	2.44821	2.79342	2.39813	3.28775	0.54155	-0.884833	0.2346	0.61935	N	Filtered	Filtered	Filtered
O94827	Pleckstrin homology domain-containing family G member 5	PKHG5	Cytoplasm	0.256272	0.172659	0.252908	0.0431739	0.411571	0.284438	0.0254503	0.0366563	0.0200174	0.235077	0.227317	0.120328	1.49868	0.58369	0.23453	0.61935	N	Filtered	Filtered	Filtered
Q8TEX9	Importin-4	IPO4	Cytoplasm	0.357067	0.162088	0.237425	0.794785	0.264315	0.235062	0.258072	0.0344122	0.312532	0.192029	0.363136	0.206421	1.09444	0.130187	0.23433	0.61935	N	Filtered	Filtered	Filtered
Q92597	Protein NDRG1	NDRG1	Cytoplasm/Exosome	16.7333	2.29927	4.57604	28.0118	19.3049	4.16584	10.0347	2.96659	10.7952	10.3946	14.1851	7.67139	1.26144	0.335077	0.23507	0.61938	N	1.1818	0.077175	0.26543
Q14689	Disco-interacting protein 2 homolog A	DIP2A	Cell membrane	0.379705	0.134681	0.0394557	1.43502	0.380339	0.130331	0.278371	0.0285934	0.148917	0.160797	0.47384	0.149402	2.04451	1.03175	0.23508	0.61938	N	Filtered	Filtered	Filtered
Q08380	Galectin-3-binding protein	LG3BP	Cytoplasm/Exosome	40.5114	146.622	15.2793	56.6661	108.49	3.26141	19.8133	46.2395	76.8465	49.0226	73.5139	39.0367	0.927693	-0.108281	0.23719	0.61957	N	1.254	0.08863	0.29525
P62995	Transformer-2 protein homolog beta	TRA2B	Cytoplasm	3.06498	1.74235	4.20517	2.1784	3.6257	7.57846	4.52576	4.12048	1.6122	3.75339	2.96332	4.31806	0.481069	-1.05568	0.23686	0.61957	N	Filtered	Filtered	Filtered
O00442	RNA 3'-terminal phosphate cyclase	RTCA	Nucleus	1.87834	1.07157	1.93316	1.33975	1.43823	1.42854	1.45061	1.83456	2.15844	2.40924	1.53221	1.85628	0.513788	-0.960756	0.2367	0.61957	N	Filtered	Filtered	Filtered
Q8WU79	Stromal membrane-associated protein 2	SMAP2	Cytoplasm	0.546427	0.354045	0.10372	0.44265	0.0628954	0.698258	0.731782	0.662948	0.393536	0.047759	0.301947	0.506857	0.34823	-1.52189	0.23699	0.61957	N	Filtered	Filtered	Filtered
Q8WUH6	Transmembrane protein 263	TM263	Cell membrane	0.142755	0.182058	0.0533354	0.0455243	0.16804	0.361199	0.299713	0.0386519	0.0211072	0.474899	0.118343	0.239114	0.250161	-1.99907	0.237	0.61957	N	Filtered	Filtered	Filtered
Q9HCJ6	Synaptic vesicle membrane protein VAT-1 homolog-like	VAT1L	Other	11.3077	22.683	13.5533	11.4586	11.7606	8.50313	6.9853	15.1347	10.8651	12.6122	14.1526	10.8201	0.723444	-0.467046	0.23725	0.61957	N	Filtered	Filtered	Filtered
P16949	Stathmin	STMN1	Cytoplasm/Exosome	0.0512283	0.0477479	0.175526	0.0975953	0.145193	0.167545	0.00703816	0.0571043	0.0276786	0.00644097	0.103458	0.0531614	1.55339	0.635422	0.23627	0.61957	N	Filtered	Filtered	Filtered
P21926	CD9 antigen	CD9	Cytoplasm/Exosome	5.2432	24.9887	6.30061	9.58001	8.43682	2.11755	8.61437	1.26109	12.3254	3.50072	10.9099	5.56383	0.798383	-0.324846	0.23656	0.61957	N	Filtered	Filtered	Filtered
Q8IYI6	Exocyst complex component 8	EXOC8	Cytoplasm	0.236225	1.04331	0.0396446	0.450886	0.239675	0.214548	0.152911	0.143651	0.194088	0.19321	0.401949	0.179682	0.961716	-0.0563173	0.23619	0.61957	N	Filtered	Filtered	Filtered
P22681	E3 ubiquitin-protein ligase CBL	CBL	Cytoplasm	0.376946	7.69935	2.13367	0.615749	1.51769	1.39663	1.32317	0.22642	0.620195	0.0140384	2.46868	0.716091	1.25004	0.321974	0.23792	0.62069	N	Filtered	Filtered	Filtered
O15144	Actin-related protein 2/3 complex subunit 2	ARPC2	Cytoplasm/Exosome	2.44718	10.8965	2.08418	1.80441	2.20756	8.09946	8.7511	4.42963	5.73444	4.87833	3.88796	6.37859	0.256409	-1.96348	0.23907	0.62204	N	Filtered	Filtered	Filtered
O75882	Attractin	ATRN	Cytoplasm/Exosome	0.702484	0.13291	0.241884	1.36496	0.375063	0.128617	0.316608	0.205723	0.472636	0.233325	0.56346	0.271382	1.34285	0.425302	0.23914	0.62204	N	Filtered	Filtered	Filtered
P27824	Calnexin	CALX	Cytoplasm/Exosome	26.6265	17.706	37.2008	24.6364	31.091	34.028	22.3156	23.5121	10.2638	13.3863	27.4521	20.7012	0.911443	-0.133775	0.23875	0.62204	N	Filtered	Filtered	Filtered
P11021	Endoplasmic reticulum chaperone BiP	BIP	Cytoplasm/Exosome	134.315	599.53	126.546	123.842	66.0721	147.745	80.6877	78.8379	64.3266	45.4449	210.061	83.4084	1.07044	0.0982037	0.23938	0.62205	N	Filtered	Filtered	Filtered
Q15477	Helicase SKI2W	SKIV2	Cytoplasm	4.41193	1.00159	2.94534	4.11433	5.32722	4.43806	4.0865	5.18291	4.00738	5.05391	3.56008	4.55375	0.582129	-0.780589	0.23999	0.62263	N	Filtered	Filtered	Filtered
Q9BRG1	Vacuolar protein-sorting-associated protein 25	VPS25	Cytoplasm/Exosome	3.78704	1.34753	4.85779	4.00559	3.47335	1.55909	0.993144	2.55111	4.15705	3.08393	3.49426	2.46886	0.892124	-0.164683	0.24007	0.62263	N	Filtered	Filtered	Filtered
Q99873	Protein arginine N-methyltransferase 1	ANM1	Cytoplasm	10.745	50.2559	16.3126	11.7688	12.1746	26.8641	31.2521	30.5929	29.1434	31.523	20.2514	29.8751	0.295978	-1.75644	0.24157	0.62475	N	Filtered	Filtered	Filtered
P09467	Fructose-1,6-bisphosphatase 1	F16P1	Cytoplasm/Exosome	2.70335	4.97711	2.34292	2.21981	2.06617	3.48273	4.10881	4.70234	3.50098	2.59134	2.86187	3.67724	0.431938	-1.2111	0.24122	0.62475	N	Filtered	Filtered	Filtered
P04626	Receptor tyrosine-protein kinase erbB-2	ERBB2	Cytoplasm	0.35582	0.0431491	0.0632042	0.635368	0.261116	0.00835113	0.128594	0.0682397	0.193727	0.228863	0.271732	0.125555	1.424	0.509953	0.24183	0.62475	N	Filtered	Filtered	Filtered
Q9C0B5	Palmitoyltransferase ZDHHC5	ZDHC5	Cell membrane	0.929003	5.4281	0.10606	1.53973	0.402119	0.040524	0.713191	0.232483	0.916447	0.298477	1.681	0.440224	1.23831	0.30837	0.24175	0.62475	N	Filtered	Filtered	Filtered
P23258	Tubulin gamma-1 chain	TBG1	Cytoplasm	0.0527563	0.336406	0.647485	0.420597	0.563402	0.0651084	0.369405	0.0714206	0.362399	0.357322	0.404129	0.245131	0.853012	-0.229362	0.24237	0.62553	N	Filtered	Filtered	Filtered
Q9BT17	Mitochondrial ribosome-associated GTPase 1	MTG1	Mitochondria	0.567568	0.224569	0.0657892	0.718676	0.0398943	0.0434634	0.033102	0.0476772	0.383732	0.151467	0.323299	0.131888	1.46485	0.550753	0.24285	0.62616	N	Filtered	Filtered	Filtered
P28331	NADH-ubiquinone oxidoreductase 75 kDa subunit, mitochondrial	NDUS1	Mitochondria	0.201631	0.121835	0.0356925	0.0304652	0.14979	0.0235801	0.0897938	0.297602	0.342752	0.218352	0.107883	0.194416	0.323246	-1.62929	0.24539	0.63068	N	Filtered	Filtered	Filtered
Q9BST9	Rhotekin	RTKN	Cytoplasm	0.406176	3.78065	3.64801	2.10718	0.87734	1.74087	1.4304	0.109975	1.55471	1.28449	2.16387	1.22409	0.773188	-0.371108	0.24516	0.63068	N	Filtered	Filtered	Filtered
Q12882	Dihydropyrimidine dehydrogenase [NADP]	DPYD	Cytoplasm	4.07318	26.1074	4.05605	5.43813	2.0677	2.48473	1.87049	3.73916	2.80694	2.75435	8.3485	2.73114	1.13152	0.178258	0.24551	0.63068	N	Filtered	Filtered	Filtered
Q05397	Focal adhesion kinase 1	FAK1	Cytoplasm	0.672187	2.60249	0.279107	0.969342	0.791428	0.190464	0.436218	0.369557	0.953005	0.713664	1.06291	0.532582	0.842577	-0.247119	0.24556	0.63068	N	Filtered	Filtered	Filtered
P15153	Ras-related C3 botulinum toxin substrate 2	RAC2	Cytoplasm/Exosome	5.62274	1.13884	1.89194	8.36166	4.91362	0.982944	1.69675	0.0483563	6.79664	1.34232	4.38576	2.1734	1.22762	0.295862	0.24647	0.6324	N	Filtered	Filtered	Filtered
Q4J6C6	Prolyl endopeptidase-like	PPCEL	Cytoplasm	1.05873	1.27765	0.374296	0.31948	1.13486	0.247278	1.03395	3.28097	1.46199	1.49009	0.833002	1.50286	0.284862	-1.81166	0.24777	0.63487	N	Filtered	Filtered	Filtered
Q16181	Septin-7	44446	Cytoplasm/Exosome	21.7333	80.7616	45.7932	21.1547	43.8548	25.0869	32.4299	19.3244	27.4678	38.3194	42.6595	28.5257	0.735331	-0.443535	0.24791	0.63487	N	Filtered	Filtered	Filtered
O15195	Villin-like protein	VILL	Cytoplasm	1.69931	0.45704	4.40594	0.571421	2.14925	1.50867	0.0673687	1.16912	0.0529874	1.56035	1.85659	0.8717	1.61884	0.694959	0.24818	0.63496	N	Filtered	Filtered	Filtered
P12004	Proliferating cell nuclear antigen	PCNA	Cytoplasm/Exosome	0.473166	0.165367	0.596258	0.206753	0.419231	0.201521	0.234952	1.09387	0.807035	0.704723	0.372155	0.60842	0.412523	-1.27745	0.24894	0.63528	N	Filtered	Filtered	Filtered
P52594	Arf-GAP domain and FG repeat-containing protein 1	AGFG1	Cytoplasm	0.684649	0.0890493	0.0260876	1.08296	0.278682	0.299672	0.303387	0.0189056	0.188106	0.0600616	0.432286	0.174026	1.80909	0.855267	0.24903	0.63528	N	Filtered	Filtered	Filtered
P33527	Multidrug resistance-associated protein 1	MRP1	Cytoplasm/Exosome	3.34302	0.671219	0.983193	3.4969	2.3378	1.21175	1.30444	1.58221	1.55791	1.51594	2.16643	1.43445	1.09693	0.133477	0.24888	0.63528	N	Filtered	Filtered	Filtered
P35052	Glypican-1	GPC1	Cytoplasm/Exosome	7.06852	4.86476	5.15378	14.8473	2.04725	7.98249	9.69361	8.04138	7.97589	25.6512	6.79632	11.8689	0.34279	-1.5446	0.24932	0.63541	N	Filtered	Filtered	Filtered
Q9HCD6	Protein TANC2	TANC2	Cytoplasm	0.136951	0.492848	0.0288767	0.18605	0.213314	0.0190773	0.0145294	0.0209268	0.317984	0.0867475	0.211608	0.0918529	0.977885	-0.0322635	0.24969	0.63576	N	Filtered	Filtered	Filtered
P69905	Hemoglobin subunit alpha	HBA	Cytoplasm/Exosome	22.9499	29.8273	24.9328	18.8572	12.139	34.9998	36.2445	29.7331	22.607	15.5042	21.7412	27.8177	0.461981	-1.11409	0.25116	0.63643	N	Filtered	Filtered	Filtered
Q9H9P8	L-2-hydroxyglutarate dehydrogenase, mitochondrial	L2HDH	Mitochondria	0.575262	0.556759	0.995229	0.139219	0.570589	1.19447	0.410338	1.11331	0.646944	0.711886	0.567412	0.81539	0.410159	-1.28574	0.25074	0.63643	N	Filtered	Filtered	Filtered
Q9H857	5'-nucleotidase domain-containing protein 2	NT5D2	Other	0.294647	0.375769	0.634895	0.0939624	0.579206	0.69095	0.373888	0.678999	0.481482	0.473421	0.395696	0.539748	0.430619	-1.21552	0.25026	0.63643	N	Filtered	Filtered	Filtered
Q9BZQ8	Protein Niban 1	NIBA1	Cytoplasm/Exosome	0.357541	0.368629	0.867894	0.547192	0.876705	1.43528	2.38675	0.745501	0.213687	0.680134	0.603592	1.09227	0.363652	-1.45937	0.25099	0.63643	N	Filtered	Filtered	Filtered
P32321	Deoxycytidylate deaminase	DCTD	Cytoplasm	0.642661	1.44222	0.618957	1.42642	0.616236	0.346451	0.952905	0.717494	0.658389	0.705923	0.949301	0.676232	0.746303	-0.422167	0.25078	0.63643	N	Filtered	Filtered	Filtered
Q969X5	Endoplasmic reticulum-Golgi intermediate compartment protein 1	ERGI1	Endoplasmic Reticulum	2.74253	2.83405	3.26174	1.81128	1.74912	3.20197	2.44288	0.281728	1.34802	1.53682	2.47974	1.76229	0.844798	-0.243321	0.25146	0.63659	N	Filtered	Filtered	Filtered
Q08752	Peptidyl-prolyl cis-trans isomerase D	PPID	Cytoplasm	3.32539	31.8905	4.06199	5.32496	3.29353	2.27186	1.54634	4.96069	1.98968	2.41905	9.57927	2.63752	1.32354	0.404399	0.25196	0.63724	N	Filtered	Filtered	Filtered
Q86Y82	Syntaxin-12	STX12	Nucleus	5.79114	0.219618	1.59459	7.55594	7.20301	2.09876	3.39682	2.24785	3.20595	1.98001	4.47286	2.58588	1.30582	0.384953	0.25253	0.63807	N	Filtered	Filtered	Filtered
P08571	Monocyte differentiation antigen CD14	CD14	Cytoplasm/Exosome	0.0702431	0.07367	0.107911	0.0184214	0.071008	0.0142582	0.0108591	0.225427	0.215624	0.186465	0.0682507	0.130526	0.282525	-1.82355	0.25382	0.64072	N	Filtered	Filtered	Filtered
Q9UKK3	Protein mono-ADP-ribosyltransferase PARP4	PARP4	Cytoplasm/Exosome	9.81701	6.80426	5.41643	28.5615	36.007	1.99751	6.34194	1.71104	21.8743	10.0162	17.3213	8.38821	1.24811	0.319741	0.25433	0.64141	N	Filtered	Filtered	Filtered
Q6DD88	Atlastin-3	ATLA3	Endoplasmic Reticulum	3.73709	2.3501	4.96343	1.63433	2.73908	7.1009	3.91421	5.23318	2.42164	3.00224	3.08481	4.33443	0.496631	-1.00975	0.25517	0.64169	N	Filtered	Filtered	Filtered
Q13155	Aminoacyl tRNA synthase complex-interacting multifunctional protein 2	AIMP2	Cytoplasm	0.860263	0.192453	1.94373	0.240618	1.89669	2.23581	1.10566	1.0362	1.3715	2.25529	1.02675	1.60089	0.452711	-1.14334	0.25513	0.64169	N	Filtered	Filtered	Filtered
Q86TI2	Dipeptidyl peptidase 9	DPP9	Cytoplasm	0.666079	2.48212	0.111513	1.41143	0.504103	0.532326	0.483181	0.271094	0.756075	0.522756	1.03505	0.513086	0.880815	-0.183089	0.25509	0.64169	N	Filtered	Filtered	Filtered
Q9Y2Q9	28S ribosomal protein S28, mitochondrial	RT28	Mitochondria	0.00994245	0.063399	0.132489	0.0158531	0.0563136	0.152882	0.129616	0.0134599	0.0940239	0.0856991	0.0555995	0.0951363	0.246904	-2.01798	0.25635	0.64404	N	Filtered	Filtered	Filtered
P60174	Triosephosphate isomerase	TPIS	Cytoplasm/Exosome	53.4661	729.863	61.8678	143.397	73.4292	38.7071	62.0252	65.1507	49.648	50.2322	212.405	53.1526	1.31275	0.39259	0.25684	0.64466	N	Filtered	Filtered	Filtered
P82663	28S ribosomal protein S25, mitochondrial	RT25	Mitochondria	0.00833394	3.77376	3.13236	0.0132884	1.3375	0.205652	1.00933	1.79995	0.0308055	0.00716864	1.65305	0.610582	1.32071	0.401311	0.25742	0.6449	N	Filtered	Filtered	Filtered
Q15404	Ras suppressor protein 1	RSU1	Cytoplasm/Exosome	0.920792	0.909167	0.180308	2.00886	0.635644	0.116733	0.739593	0.136774	1.07663	0.435464	0.930953	0.501038	1.01217	0.0174512	0.25742	0.6449	N	Filtered	Filtered	Filtered
P63104	14-3-3 protein zeta/delta	1433Z	Cytoplasm/Exosome	18.4636	26.535	17.8783	50.44	16.2856	5.12214	20.6896	11.7829	25.9534	21.0454	25.9205	16.9187	0.82811	-0.272105	0.25806	0.64588	N	Filtered	Filtered	Filtered
P07196	Neurofilament light polypeptide	NFL	Cytoplasm	8.08213	3.70753	10.4784	2.22753	6.04427	10.8183	8.81801	17.791	3.36798	6.88714	6.10796	9.5365	0.479012	-1.06187	0.25891	0.64616	N	Filtered	Filtered	Filtered
O94874	E3 UFM1-protein ligase 1	UFL1	Cytoplasm	2.28846	4.28746	3.93033	3.79367	3.25996	3.9355	2.56208	3.26105	2.20722	2.81462	3.51197	2.95609	0.70788	-0.498424	0.25996	0.64616	N	Filtered	Filtered	Filtered
O43422	52 kDa repressor of the inhibitor of the protein kinase	P52K	Other	0.991827	0.407297	0.760197	0.101846	0.520346	0.546319	0.300183	1.71956	0.884724	1.07335	0.556303	0.904827	0.415055	-1.26863	0.25931	0.64616	N	Filtered	Filtered	Filtered
Q9ULC3	Ras-related protein Rab-23	RAB23	Cytoplasm	1.3926	0.0721857	0.00422947	2.0434	1.40573	1.13248	3.79941	1.8605	1.77836	0.50046	0.983628	1.81424	0.421219	-1.24736	0.26009	0.64616	N	Filtered	Filtered	Filtered
Q8WU39	Marginal zone B- and B1-cell-specific protein	MZB1	Cytoplasm	0.134193	23.1512	2.0774	3.61065	1.46692	0.165613	0.630659	0.181669	0.0992063	3.08053	6.08807	0.831536	1.9524	0.96525	0.26037	0.64616	N	Filtered	Filtered	Filtered
Q96N67	Dedicator of cytokinesis protein 7	DOCK7	Extracellular	1.17211	4.41772	2.18287	0.738909	1.84605	1.52523	1.25102	0.997008	0.550364	1.91822	2.07153	1.24837	0.816606	-0.292287	0.26016	0.64616	N	Filtered	Filtered	Filtered
Q8IX04	Ubiquitin-conjugating enzyme E2 variant 3	UEVLD	Cytoplasm/Exosome	0.158887	0.0713076	0.10445	0.189122	0.148041	0.0761442	0.112811	0.015139	0.158989	0.115834	0.134362	0.0957836	0.873277	-0.195488	0.25978	0.64616	N	Filtered	Filtered	Filtered
Q9Y2D4	Exocyst complex component 6B	EXC6B	Extracellular	0.727443	0.357275	0.523331	1.83823	0.550464	0.595421	0.397139	0.0758512	0.643568	0.553946	0.799349	0.453185	1.09377	0.129311	0.25991	0.64616	N	Filtered	Filtered	Filtered
O00743	Serine/threonine-protein phosphatase 6 catalytic subunit	PPP6	Cytoplasm	0.501922	0.467118	1.49198	0.678115	1.02187	0.916229	0.657418	0.495857	0.397957	0.381701	0.8322	0.569832	0.941864	-0.0864089	0.25968	0.64616	N	Filtered	Filtered	Filtered
O75116	Rho-associated protein kinase 2	ROCK2	Cytoplasm	0.655182	0.145186	0.212667	0.797372	0.510443	1.01822	0.987985	0.583704	0.417612	0.419326	0.46417	0.685368	0.511862	-0.966174	0.26129	0.64785	N	Filtered	Filtered	Filtered
Q6IQ22	Ras-related protein Rab-12	RAB12	Cytoplasm	0.502294	1.23997	0.96666	0.030063	0.611077	0.88219	1.12409	0.874041	0.750842	1.01734	0.670012	0.9297	0.372788	-1.42357	0.26451	0.64887	N	Filtered	Filtered	Filtered
P31948	Stress-induced-phosphoprotein 1	STIP1	Cytoplasm	9.11192	14.8665	5.53195	10.19	6.75423	12.4437	16.1425	13.0257	8.55669	9.10599	9.29093	11.8549	0.453221	-1.14171	0.2638	0.64887	N	Filtered	Filtered	Filtered
P12111	Collagen alpha-3 (VI)chain	CO6A3	Cytoplasm/Exosome	15.0527	14.0308	32.3363	13.5135	19.0909	33.9698	33.0491	24.3752	11.929	22.7625	18.8048	25.2171	0.485773	-1.04165	0.26378	0.64887	N	Filtered	Filtered	Filtered
P32322	Pyrroline-5-carboxylate reductase 1, mitochondrial	P5CR1	Mitochondria	0.496014	0.605253	1.20379	0.756728	1.03034	0.853224	0.976441	0.86642	1.1269	1.14488	0.818426	0.993573	0.483123	-1.04954	0.26311	0.64887	N	Filtered	Filtered	Filtered
Q9Y2G5	GDP-fucose protein O-fucosyltransferase 2	OFUT2	Endoplasmic Reticulum	1.06776	1.05455	1.54469	0.263693	1.55417	1.23421	0.949694	2.06444	1.30611	1.78181	1.09697	1.46725	0.443018	-1.17456	0.26515	0.64887	N	Filtered	Filtered	Filtered
Q15363	Transmembrane emp24 domain-containing protein 2	TMED2	Endoplasmic Reticulum	17.9263	12.0364	12.3674	8.9104	19.447	14.7828	10.3346	34.8133	15.3912	24.1058	14.1375	19.8855	0.504343	-0.987523	0.26284	0.64887	N	Filtered	Filtered	Filtered
P13010	X-ray repair cross-complementing protein 5	XRCC5	Cytoplasm	0.0129023	0.0822727	0.666006	0.102863	0.793135	0.806544	0.709535	0.0174669	0.735106	0.702522	0.331436	0.594235	0.348251	-1.5218	0.26545	0.64887	N	Filtered	Filtered	Filtered
P36269	Glutathione hydrolase 5 proenzyme	GGT5	Cell membrane	0.0109247	0.348312	0.43044	0.0174193	0.393735	0.527835	0.2773	0.11355	0.369061	1.6166	0.240166	0.58087	0.198613	-2.33197	0.26343	0.64887	N	Filtered	Filtered	Filtered
P48163	NADP-dependent malic enzyme	MAOX	Cytoplasm	3.71722	15.9499	4.04828	6.62928	3.44406	2.98952	2.64011	5.31042	3.91586	4.40336	6.75775	3.85185	0.796305	-0.328607	0.26342	0.64887	N	Filtered	Filtered	Filtered
P04278	Sex hormone-binding globulin	SHBG	Cytoplasm/Exosome	0.817054	0.0937874	1.34756	3.91258	1.00505	0.787503	1.24758	0.00398231	0.603664	0.427632	1.43521	0.614073	1.49252	0.577755	0.26412	0.64887	N	Filtered	Filtered	Filtered
Q02818	Nucleobindin-1	NUCB1	Cytoplasm/Exosome	0.532537	0.261902	0.758512	0.371974	0.0465263	0.666974	0.0386049	0.055603	0.151819	0.0353293	0.39429	0.189666	1.57129	0.651946	0.26562	0.64887	N	Filtered	Filtered	Filtered
Q96A33	PAT complex subunit CCDC47	CCD47	Endoplasmic Reticulum	0.936419	4.17303	0.843018	0.311536	0.574504	0.832403	0.39251	0.691191	0.23275	0.391376	1.3677	0.508046	1.15688	0.21024	0.26561	0.64887	N	Filtered	Filtered	Filtered
P15311	Ezrin	EZRI	Cytoplasm/Exosome	40.4397	7.32589	20.4286	85.5835	19.6211	6.70946	15.6336	9.73306	27.5835	26.6994	34.6798	17.2718	1.26545	0.339646	0.26236	0.64887	N	Filtered	Filtered	Filtered
Q8TBZ3	WD repeat-containing protein 20	WDR20	Nucleus	0.40956	0.205301	0.0601444	0.657041	0.465096	0.36227	0.0302618	0.217932	0.241199	0.244216	0.359429	0.219176	1.15733	0.210799	0.26418	0.64887	N	Filtered	Filtered	Filtered
O00151	PDZ and LIM domain protein 1	PDLI1	Cytoplasm	1.63536	0.805512	3.04118	4.10719	1.85622	2.08625	0.465106	0.0843287	1.77226	2.53374	2.28909	1.38834	1.0018	0.00259715	0.26284	0.64887	N	Filtered	Filtered	Filtered
P30566	Adenylosuccinate lyase	PUR8	Cytoplasm	1.37917	1.26774	2.56372	0.317003	2.18705	0.245361	0.186868	1.34574	1.28457	1.67687	1.54294	0.947882	1.00024	0.000341919	0.26537	0.64887	N	Filtered	Filtered	Filtered
Q13243	Serine/arginine-rich splicing factor 5	SRSF5	Cytoplasm	2.5833	0.144814	2.48937	2.77533	2.12543	0.140137	5.00604	3.80499	2.49502	4.70124	2.02365	3.22949	0.440754	-1.18195	0.2664	0.65015	N	Filtered	Filtered	Filtered
O75223	Gamma-glutamylcyclotransferase	GGCT	Cytoplasm/Exosome	0.0348991	0.0404039	0.0118366	0.0637835	0.00717767	0.00781982	0.0668451	0.0821475	0.0843404	0.0272515	0.0316202	0.0536808	0.269854	-1.88975	0.26697	0.65096	N	Filtered	Filtered	Filtered
Q9NY33	Dipeptidyl peptidase 3	DPP3	Cytoplasm/Exosome	4.82169	12.4833	1.6051	9.0231	4.4166	2.01242	4.03383	5.30137	5.11465	3.95296	6.46997	4.08305	0.805368	-0.312281	0.26725	0.65104	N	Filtered	Filtered	Filtered
O75844	CAAX prenyl protease 1 homolog	FACE1	Cytoplasm/Exosome	0.366051	0.0715608	0.605745	0.017894	0.0635632	0.455486	0.0735515	0.7384	0.449755	0.336338	0.224963	0.410706	0.374685	-1.41625	0.26826	0.65132	N	Filtered	Filtered	Filtered
Q7Z2T5	TRMT1-like protein	TRM1L	Nucleus	0.314753	0.24792	0.363149	0.48726	0.236027	0.308429	0.201737	0.382678	0.223018	0.181472	0.329822	0.259467	0.812074	-0.300316	0.2683	0.65132	N	Filtered	Filtered	Filtered
Q9Y4K4	Mitogen-activated protein kinase kinase kinase kinase 5	M4K5	Cytoplasm	0.289101	1.15214	0.0524711	0.38032	0.323293	0.257142	0.026401	0.190128	0.314864	0.258215	0.439466	0.20935	0.924463	-0.113313	0.26788	0.65132	N	Filtered	Filtered	Filtered
Q9H6R4	Nucleolar protein 6	NOL6	Nucleus	0.255143	0.176097	0.257945	0.0440337	0.249365	0.0340821	0.0259572	0.202248	0.162906	0.213358	0.196517	0.12771	0.992819	-0.0103976	0.26835	0.65132	N	Filtered	Filtered	Filtered
P60763	Ras-related C3 botulinum toxin substrate 3	RAC3	Cytoplasm/Exosome	1.24678	0.502868	0.147319	1.35004	0.446668	1.1431	1.35893	1.22815	0.620398	0.937488	0.738735	1.05761	0.477657	-1.06595	0.2711	0.65262	N	Filtered	Filtered	Filtered
O75821	Eukaryotic translation initiation factor 3 subunit G	EIF3G	Cytoplasm	0.0857563	0.546834	0.800995	0.136738	1.03851	0.71955	0.858412	0.116095	1.26991	1.35741	0.521767	0.864277	0.280783	-1.83247	0.27024	0.65262	N	Filtered	Filtered	Filtered
Q92598	Heat shock protein 105 kDa	HS105	Cytoplasm/Exosome	22.883	47.2668	22.846	34.1547	16.9572	18.8899	15.6651	30.0827	21.9077	22.6762	28.8216	21.8443	0.716175	-0.481616	0.27082	0.65262	N	Filtered	Filtered	Filtered
Q99447	Ethanolamine-phosphate cytidylyltransferase	PCY2	Endoplasmic Reticulum	0.474193	0.0501088	0.0146798	0.0626494	0.263718	0.00969813	0.406276	0.346805	0.493312	0.316135	0.17307	0.314445	0.433075	-1.20731	0.27078	0.65262	N	Filtered	Filtered	Filtered
Q8N1G2	Cap-specific mRNA -methyltransferase 1	CMTR1	Cytoplasm	1.73606	0.443466	2.48056	0.554451	3.36231	0.0858291	5.86627	4.90988	0.0514138	6.92355	1.71537	3.56739	0.356077	-1.48974	0.27113	0.65262	N	Filtered	Filtered	Filtered
P05121	Plasminogen activator inhibitor 1	PAI1	Cytoplasm/Exosome	4.27523	0.607581	1.82163	7.86404	13.5649	0.587961	1.95336	3.35044	4.90795	2.84589	5.62667	2.72912	1.47943	0.565039	0.27052	0.65262	N	Filtered	Filtered	Filtered
P25787	Proteasome subunit alpha type-2	PSA2	Cytoplasm/Exosome	3.46428	15.7713	1.59994	5.01533	4.28314	1.60314	3.4652	3.44771	4.2035	2.33794	6.02681	3.0115	0.860959	-0.215984	0.26992	0.65262	N	Filtered	Filtered	Filtered
P07437	Tubulin beta chain	TBB5	Cytoplasm/Exosome	120.299	55.2082	183.273	187.16	87.9827	139.817	75.1987	75.762	80.732	92.9296	126.785	92.8879	0.904854	-0.144242	0.27135	0.65262	N	Filtered	Filtered	Filtered
Q14118	Dystroglycan 1	DAG1	Cytoplasm/Exosome	0.437344	0.298454	0.0174869	0.518638	0.010604	0.0115527	0.267352	0.0126727	0.140307	0.165507	0.256506	0.119478	1.21418	0.279979	0.2707	0.65262	N	Filtered	Filtered	Filtered
O15126	Secretory carrier-associated membrane protein 1	SCAM1	Cell membrane	1.40173	0.866027	0.516508	1.43313	1.49849	1.43709	1.38047	0.442936	0.234362	0.246798	1.14318	0.748332	1.13226	0.1792	0.27094	0.65262	N	Filtered	Filtered	Filtered
O43747	AP-1 complex subunit gamma-1	AP1G1	Cytoplasm	10.16	4.85605	14.0928	9.0832	12.3421	12.838	11.1587	13.911	9.647	13.3488	10.1068	12.1807	0.573606	-0.801869	0.27184	0.65321	N	Filtered	Filtered	Filtered
P49903	Selenide, water dikinase 1	SPS1	Cytoplasm	1.08801	0.811399	2.36205	1.4573	1.91757	0.785197	0.119602	1.34975	1.07951	1.90364	1.52727	1.04754	0.93454	-0.0976716	0.2725	0.6542	N	Filtered	Filtered	Filtered
P25325	3-mercaptopyruvate sulfurtransferase	THTM	Cytoplasm/Exosome	16.0258	28.1122	23.5545	18.0391	13.2648	20.8396	15.6416	17.3359	11.904	15.3823	19.7993	16.2207	0.698061	-0.518574	0.27375	0.65503	N	Filtered	Filtered	Filtered
Q99807	5-demethoxyubiquinone hydroxylase, mitochondrial	COQ7	Mitochondria	3.27919	52.1178	5.96325	3.54852	2.03168	1.72616	1.92334	4.88743	1.00316	0.233442	13.3881	1.95471	2.21867	1.1497	0.27401	0.65503	N	Filtered	Filtered	Filtered
P19012	Keratin, type I cytoskeletal 15	K1C15	Cytoplasm/Exosome	0.0127259	0.0811481	0.185489	0.101457	0.0144158	0.0157055	0.0119614	0.229115	0.195647	0.495873	0.0790471	0.189661	0.161252	-2.63261	0.27424	0.65503	N	Filtered	Filtered	Filtered
P55263	Adenosine kinase	ADK	Cytoplasm	0.613474	0.79157	0.766723	1.13746	0.640061	0.38002	0.595634	0.408061	1.03444	0.64899	0.789858	0.613429	0.714334	-0.485329	0.27353	0.65503	N	Filtered	Filtered	Filtered
P00738	Haptoglobin	HPT	Cytoplasm/Exosome	1.70686	6.11782	1.06434	4.98209	2.74078	1.68438	3.4159	0.605635	3.23678	1.10098	3.32238	2.00874	0.790667	-0.338859	0.27382	0.65503	N	Filtered	Filtered	Filtered
O43301	Heat shock 70 kDa protein 12A	HS12A	Cytoplasm/Exosome	4.5261	25.3874	5.09813	4.35065	3.33899	5.71357	3.9817	3.78714	1.81317	2.30882	8.54025	3.52088	1.0067	0.00964093	0.27433	0.65503	N	Filtered	Filtered	Filtered
Q16762	Thiosulfate sulfurtransferase	THTR	Mitochondria	5.69411	9.4817	1.08224	1.60697	2.92785	10.8552	5.92988	4.57665	4.53848	6.24542	4.15857	6.42913	0.356056	-1.48982	0.27491	0.65546	N	Filtered	Filtered	Filtered
Q8N5M1	ATP synthase mitochondrial F1 complex assembly factor 2	ATPF2	Cytoplasm	0.110727	0.141212	0.0413691	0.0353106	0.278066	0.0273304	0.020815	0.495669	0.275507	0.414066	0.121337	0.246678	0.291921	-1.77635	0.27501	0.65546	N	Filtered	Filtered	Filtered
Q05655	Protein kinase C delta type	KPCD	Cytoplasm/Exosome	0.192539	0.0718751	0.105282	0.201838	0.195262	0.152233	0.232809	0.0987173	0.370424	0.22391	0.153359	0.215618	0.454527	-1.13756	0.27556	0.6562	N	Filtered	Filtered	Filtered
Q12888	TP53-binding protein 1	TP53B	Cytoplasm	0.282889	0.0600164	0.419528	0.106856	0.207681	0.615027	0.584069	0.377125	0.204397	0.0404796	0.215394	0.36422	0.440116	-1.18404	0.27592	0.65646	N	Filtered	Filtered	Filtered
O60762	Dolichol-phosphate mannosyltransferase subunit 1	DPM1	Nucleus	1.74497	2.94883	1.82864	0.929772	1.52948	3.18171	2.44262	2.7866	1.45153	1.78617	1.79634	2.32973	0.454061	-1.13904	0.27629	0.65653	N	Filtered	Filtered	Filtered
Q92538	Golgi-specific brefeldin A-resistance guanine nucleotide exchange factor 1	GBF1	Cytoplasm	0.542729	0.348275	0.618148	0.435437	0.449509	1.05788	0.837488	0.678596	0.374305	0.309561	0.47882	0.651567	0.495413	-1.0133	0.27645	0.65653	N	Filtered	Filtered	Filtered
Q8IV36	Protein HID1	HID1	Cytoplasm/Exosome	1.23503	9.42722	1.24873	1.67077	0.990269	1.16139	0.915662	1.36004	0.860603	0.736037	2.91441	1.00675	1.07374	0.102649	0.2771	0.6575	N	Filtered	Filtered	Filtered
Q96TA1	Protein Niban 2	NIBA2	Cytoplasm/Exosome	15.4733	6.04777	14.0334	23.1425	15.4404	8.8224	12.3204	10.5692	12.8778	13.0396	14.8275	11.5259	0.858781	-0.219638	0.27757	0.65801	N	Filtered	Filtered	Filtered
P51888	Prolargin	PRELP	Cytoplasm/Exosome	0.100559	0.11336	0.680312	0.607786	0.100691	0.664491	0.193445	0.843161	0.608309	0.324909	0.320542	0.526863	0.364074	-1.4577	0.27825	0.65889	N	Filtered	Filtered	Filtered
P08174	Complement decay-accelerating factor	DAF	Cytoplasm/Exosome	1.56034	0.385721	0.738897	6.51186	0.805942	0.373265	1.12243	0.797774	0.304035	0.705948	2.00055	0.66069	2.03484	1.02491	0.27894	0.65889	N	Filtered	Filtered	Filtered
Q9BRT2	Ubiquinol-cytochrome-c reductase complex assembly factor 2	UQCC2	Mitochondria	0.0287696	0.0500329	0.0201524	0.0225775	0.0297355	0.0259952	0.00298325	0.0319861	0.0308431	0.015352	0.0302536	0.0214319	0.81738	-0.290921	0.27873	0.65889	N	Filtered	Filtered	Filtered
P33992	DNA replication licensing factor MCM5	MCM5	Cytoplasm	32.57	56.5849	11.1257	28.0583	16.9526	1.47003	1.11958	29.1712	30.8953	22.9787	29.0583	17.127	0.887941	-0.171464	0.27881	0.65889	N	Filtered	Filtered	Filtered
Q00325	Phosphate carrier protein, mitochondrial	MPCP	Cytoplasm/Exosome	0.728798	2.27237	0.876167	0.0912963	0.324303	1.47347	1.40607	1.50628	1.48751	0.766985	0.858586	1.32806	0.274439	-1.86544	0.2804	0.65947	N	Filtered	Filtered	Filtered
Q5T5C0	Syntaxin-binding protein 5	STXB5	Cytoplasm	0.295528	0.909972	1.11023	0.253949	1.49855	1.27454	1.35988	1.21506	1.1109	0.664903	0.813646	1.12506	0.444865	-1.16856	0.28014	0.65947	N	Filtered	Filtered	Filtered
Q96RP9	Elongation factor G, mitochondrial	EFGM	Mitochondria	2.53743	0.876041	3.20255	1.01539	2.20259	2.3386	1.40528	2.7491	3.23487	3.43905	1.9668	2.63338	0.505301	-0.984785	0.28012	0.65947	N	Filtered	Filtered	Filtered
P18084	Integrin beta-5	ITB5	Cytoplasm/Exosome	13.3364	23.8405	6.26188	13.7519	7.17556	6.45502	14.1521	11.9253	6.43732	4.21681	12.8732	8.63732	0.828606	-0.271242	0.28043	0.65947	N	Filtered	Filtered	Filtered
Q9HCU5	Prolactin regulatory element-binding protein	PREB	Nucleus	0.660689	2.50377	0.65268	0.090467	0.498333	0.669859	0.0533288	0.664346	0.209723	0.275772	0.881188	0.374606	1.12507	0.170021	0.27964	0.65947	N	Filtered	Filtered	Filtered
P62195	26S proteasome regulatory subunit 8	PRS8	Cytoplasm/Exosome	26.484	13.7117	41.162	19.6454	33.1217	44.3	32.2079	33.8605	26.3772	30.271	26.8249	33.4033	0.555443	-0.84829	0.28128	0.66089	N	Filtered	Filtered	Filtered
P02679	Fibrinogen gamma chain	FIBG	Cytoplasm/Exosome	4.03709	0.109874	11.9214	2.56505	8.01013	10.6115	8.92071	6.30686	6.50411	7.17587	5.32871	7.90381	0.479236	-1.06119	0.28407	0.66099	N	Filtered	Filtered	Filtered
P42224	Signal transducer and activator of transcription 1-alpha/beta	STAT1	Cytoplasm	6.38042	10.2506	8.24864	8.46498	7.2855	12.171	18.1637	8.12131	7.21779	7.47676	8.12603	10.6301	0.450102	-1.15168	0.28473	0.66099	N	Filtered	Filtered	Filtered
P22059	Oxysterol-binding protein 1	OSBP1	Cytoplasm	0.219524	0.167435	0.520271	0.209339	0.350015	0.718046	0.503624	0.2183	0.177591	0.54511	0.293317	0.432534	0.435847	-1.19811	0.28343	0.66099	N	Filtered	Filtered	Filtered
Q9NZ01	Very-long-chain enoyl-CoA reductase	TECR	Nucleus	0.100137	0.0491451	0.0769257	0.0122889	0.00873053	0.0974973	0.0731272	0.112566	0.0607999	0.0331472	0.0494454	0.0754275	0.391752	-1.35199	0.28396	0.66099	N	Filtered	Filtered	Filtered
P60033	CD81 antigen	CD81	Cytoplasm/Exosome	26.9046	21.0627	12.2469	69.0744	33.0506	17.4613	74.1009	109.1	52.6701	21.7501	32.4678	55.0165	0.404511	-1.30575	0.28431	0.66099	N	Filtered	Filtered	Filtered
Q9UBB4	Ataxin-10	ATX10	Cytoplasm	0.664788	2.36973	0.946716	0.591307	0.667458	0.925007	0.640012	0.630267	0.465992	0.59608	1.048	0.651472	0.777579	-0.362939	0.28265	0.66099	N	Filtered	Filtered	Filtered
Q9BZF3	Oxysterol-binding protein-related protein 6	OSBL6	Cytoplasm	0.368532	0.106721	0.323218	0.13343	0.406092	0.220139	0.2257	0.43827	0.463346	0.482067	0.267599	0.365904	0.509854	-0.971843	0.28233	0.66099	N	Filtered	Filtered	Filtered
Q14974	Importin subunit beta-1	IMB1	Cytoplasm/Exosome	16.0585	76.5835	15.0201	25.5616	16.9825	18.1164	16.1893	17.0766	16.0445	14.8021	30.0412	16.4458	0.804664	-0.313541	0.28246	0.66099	N	Filtered	Filtered	Filtered
Q9BRV8	Suppressor of IKBKE 1	SIKE1	Cytoplasm	2.15679	24.8383	0.152451	4.03959	0.0924457	0.503582	1.25715	0.110481	1.42679	0.82426	6.25591	0.824453	1.85281	0.889713	0.282	0.66099	N	Filtered	Filtered	Filtered
Q9UDR5	Alpha-aminoadipic semialdehyde synthase, mitochondrial	AASS	Mitochondria	1.99696	2.12683	5.07693	3.69094	3.27883	3.40403	2.0988	2.25768	1.85381	2.92526	3.2341	2.50792	0.789672	-0.340674	0.28401	0.66099	N	Filtered	Filtered	Filtered
P62805	Histone H4	H4	Cytoplasm/Exosome	13.9043	115.536	29.3772	37.6853	37.745	22.2622	23.9176	13.6935	24.3856	44.2025	46.8496	25.6923	0.75887	-0.398074	0.28366	0.66099	N	Filtered	Filtered	Filtered
O60507	Protein-tyrosine sulfotransferase 1	TPST1	Golgi Apparatus	0.713947	0.480735	1.20056	0.601047	0.754138	0.933684	0.49737	0.549559	0.290361	0.555754	0.750085	0.565346	0.878704	-0.186551	0.28299	0.66099	N	Filtered	Filtered	Filtered
P78310	Coxsackievirus and adenovirus receptor	CXAR	Cytoplasm	0.0616137	0.471767	0.00624766	0.0677921	0.0318742	0.00412749	0.0403345	0.00452765	0.0733548	0.014384	0.127859	0.0273457	1.29833	0.376658	0.28482	0.66099	N	Filtered	Filtered	Filtered
Q15833	Syntaxin-binding protein 2	STXB2	Cytoplasm/Exosome	0.75256	0.225229	0.813824	0.485209	1.19011	0.294941	0.422243	0.239086	0.625695	0.784361	0.693386	0.473265	0.969527	-0.044647	0.2845	0.66099	N	Filtered	Filtered	Filtered
Q8WWI5	Choline transporter-like protein 1	CTL1	Cytoplasm/Exosome	1.4733	2.06198	0.960294	0.600087	2.92999	0.89158	2.38033	5.47273	2.63972	1.67438	1.60513	2.61175	0.411528	-1.28094	0.28569	0.66245	N	Filtered	Filtered	Filtered
Q9H2A2	2-aminomuconic semialdehyde dehydrogenase	AL8A1	Cytoplasm/Exosome	25.0362	199.199	32.9096	33.3258	13.7292	21.6889	15.3416	34.7007	15.9708	16.7964	60.84	20.8997	1.06213	0.0869588	0.28631	0.66329	N	Filtered	Filtered	Filtered
Q8IVM0	Coiled-coil domain-containing protein 50	CCD50	Cytoplasm	0.577627	0.0183695	0.986801	0.00341172	0.607957	0.787265	0.585847	1.53912	0.66167	0.246314	0.438833	0.764042	0.460286	-1.1194	0.28706	0.66444	N	Filtered	Filtered	Filtered
Q9BXS5	AP-1 complex subunit mu-1	AP1M1	Cytoplasm/Exosome	12.4162	32.4449	17.2743	14.4473	12.6085	15.7038	12.9155	17.6697	7.68111	11.6989	17.8382	13.1338	0.739159	-0.436043	0.28749	0.66487	N	Filtered	Filtered	Filtered
Q9Y3B2	Exosome complex component CSL4	EXOS1	Cytoplasm/Exosome	2.66662	19.7061	1.83025	2.25619	1.75413	0.380599	0.877355	3.74717	1.84879	1.05419	5.64265	1.58162	1.25389	0.326414	0.28809	0.66567	N	Filtered	Filtered	Filtered
P31943	Heterogeneous nuclear ribonucleoprotein H	HNRH1	Cytoplasm	0.792317	0.924282	1.94949	1.23657	1.47276	3.24894	2.16376	1.74592	0.535789	1.45868	1.27508	1.83062	0.452473	-1.1441	0.28946	0.6664	N	Filtered	Filtered	Filtered
P17661	Desmin	DESM	Cytoplasm/Exosome	0.0761063	0.0970599	0.149289	0.0242701	0.0172425	0.152373	0.127687	0.240074	0.0839734	0.0130929	0.0727936	0.12344	0.283554	-1.8183	0.2907	0.6664	N	Filtered	Filtered	Filtered
Q14161	ARF GTPase-activating protein GIT2	GIT2	Nucleus	0.330497	0.329363	0.517637	0.419574	0.461251	0.701096	0.624731	0.349627	0.630513	0.276016	0.411664	0.516397	0.47956	-1.06022	0.29092	0.6664	N	Filtered	Filtered	Filtered
Q16643	Drebrin	DREB	Cytoplasm	0.0858377	0.109471	0.899872	0.170356	0.565795	1.04304	0.505769	0.0232411	0.603871	1.07795	0.366266	0.650773	0.339927	-1.5567	0.28998	0.6664	N	Filtered	Filtered	Filtered
Q7Z6Z7	E3 ubiquitin-protein ligase HUWE1	HUWE1	Cytoplasm/Exosome	3.89679	3.03342	4.44331	5.71496	4.72595	3.43747	3.62429	4.79889	3.34827	3.67986	4.36288	3.77776	0.738764	-0.436815	0.28973	0.6664	N	Filtered	Filtered	Filtered
Q6P597	Kinesin light chain 3	KLC3	Cytoplasm	1.50811	21.2674	1.81735	2.21509	1.08769	0.557099	1.07833	2.89488	0.491192	0.462438	5.57913	1.09679	1.65327	0.725321	0.28974	0.6664	N	Filtered	Filtered	Filtered
P29966	Myristoylated alanine-rich C-kinase substrate	MARCS	Cytoplasm/Exosome	3.37881	40.4687	0.610272	7.84142	1.24078	1.13162	3.61418	1.59021	3.34168	1.07697	10.708	2.15093	1.37203	0.456314	0.2909	0.6664	N	Filtered	Filtered	Filtered
Q8WTV0	Scavenger receptor class B member 1	SCRB1	Cytoplasm/Exosome	5.15545	0.78817	1.37269	9.34266	3.62766	0.762718	2.49044	1.2282	3.92499	2.61661	4.05733	2.20459	1.19367	0.255408	0.28995	0.6664	N	Filtered	Filtered	Filtered
P80748	Immunoglobulin lambda variable 3-21	LV321	Cytoplasm/Exosome	0.0107995	0.387881	0.0650816	0.0540195	0.0712138	0.00266561	0.0535492	0.00292404	0.119347	0.00185789	0.117799	0.0360686	0.930423	-0.104042	0.28995	0.6664	N	Filtered	Filtered	Filtered
Q9Y3L5	Ras-related protein Rap-2c	RAP2C	Cytoplasm/Exosome	1.3098	0.582673	1.06414	0.728496	1.11837	0.112771	0.0858873	1.12897	0.872122	1.08881	0.960697	0.657713	1.01347	0.0192992	0.29032	0.6664	N	Filtered	Filtered	Filtered
P62333	26S proteasome regulatory subunit 10B	PRS10	Cytoplasm/Exosome	24.9285	86.8403	30.5752	27.3422	32.5481	30.9782	23.249	30.8356	22.5129	27.9926	40.4468	27.1137	0.743276	-0.428029	0.29169	0.66658	N	Filtered	Filtered	Filtered
O43491	Band 4.1-like protein 2	E41L2	Cytoplasm/Exosome	13.5689	7.49264	10.9751	24.0372	14.9996	15.8257	33.6274	23.4226	13.405	12.2002	14.2147	19.6962	0.486273	-1.04016	0.29183	0.66658	N	Filtered	Filtered	Filtered
Q8TD19	Serine/threonine-protein kinase Nek9	NEK9	Cytoplasm	0.613912	0.0355734	0.0521074	0.685233	0.420036	0.433718	0.479021	0.941359	0.55655	0.359397	0.361372	0.554009	0.528902	-0.918928	0.29148	0.66658	N	Filtered	Filtered	Filtered
P01031	Complement C5	CO5	Cytoplasm/Exosome	0.429204	0.361269	0.998486	0.451682	0.585876	0.606246	0.0532519	1.24994	1.28733	1.10699	0.565303	0.860751	0.397088	-1.33247	0.29201	0.66658	N	Filtered	Filtered	Filtered
P06396	Gelsolin	GELS	Cytoplasm/Exosome	25.8945	13.2225	19.349	45.6307	14.4118	12.9466	17.9602	15.6471	16.4393	21.285	23.7017	16.8557	0.903872	-0.145809	0.29256	0.66727	N	Filtered	Filtered	Filtered
Q8NF64	Zinc finger MIZ domain-containing protein 2	ZMIZ2	Nucleus	0.55843	0.176316	1.36873	0.857094	1.49421	1.24706	0.760583	0.187164	0.0204414	0.380982	0.890956	0.519245	1.31109	0.390771	0.29293	0.66755	N	Filtered	Filtered	Filtered
O43172	U4/U6 small nuclear ribonucleoprotein Prp4	PRP4	Nucleus	2.85546	1.54827	2.26789	2.2446	3.89586	3.78493	2.85668	2.56313	2.80671	3.32302	2.56242	3.06689	0.569403	-0.812478	0.29351	0.66828	N	Filtered	Filtered	Filtered
P54819	Adenylate kinase 2, mitochondrial	KAD2	Cytoplasm/Exosome	0.00322297	3.43913	0.00602075	0.237347	0.209542	0.0753449	0.00302936	0.00436321	0.0629934	0.0138616	0.779052	0.0319185	5.37749	2.42693	0.29516	0.67013	N	Filtered	Filtered	Filtered
Q9HBI0	Gamma-parvin	PARVG	Cytoplasm	0.362672	0.0233437	0.00683871	0.494146	0.421005	0.188092	0.226804	0.00495598	0.231153	0.0157448	0.261601	0.13335	1.44095	0.527017	0.29584	0.67013	N	Filtered	Filtered	Filtered
Q96M96	FYVE, RhoGEF and PH domain-containing protein 4	FGD4	Cytoplasm	0.0102562	0.0653995	0.291192	0.324275	0.0116181	0.154034	0.0482002	0.0138846	0.0636389	0.00882208	0.140548	0.0577159	1.37027	0.454464	0.29524	0.67013	N	Filtered	Filtered	Filtered
P98194	Calcium-transporting ATPase type 2C member 1 /Mn-ATPase 2C1) -transporting ATPase type 1)	AT2C1	Endoplasmic Reticulum	1.64158	0.247911	0.568876	2.40269	0.982172	0.76003	0.698003	0.693968	0.981727	0.499703	1.16865	0.726686	1.15316	0.205593	0.29478	0.67013	N	Filtered	Filtered	Filtered
Q13496	Myotubularin	MTM1	Cytoplasm	0.0183047	0.116722	0.0341944	0.265335	0.199456	0.0225904	0.0860251	0.0247805	0.116925	0.097129	0.126802	0.06949	0.944513	-0.0823577	0.29536	0.67013	N	Filtered	Filtered	Filtered
Q13470	Non-receptor tyrosine-protein kinase TNK1	TNK1	Cytoplasm	0.759941	0.380469	0.111461	0.521424	0.0675897	0.0736366	0.350383	0.0807756	0.291343	0.256618	0.368177	0.210551	1.02043	0.0291708	0.29579	0.67013	N	Filtered	Filtered	Filtered
Q13641	Trophoblast glycoprotein	TPBG	Endoplasmic Reticulum	0.912237	0.253531	0.371369	0.720792	1.38014	0.263617	0.682179	0.923247	2.14652	1.96261	0.727615	1.19564	0.408643	-1.29109	0.29637	0.67077	N	Filtered	Filtered	Filtered
Q14746	Conserved oligomeric Golgi complex subunit 2	COG2	Cytoplasm	0.106536	0.10744	0.234516	0.0268658	0.133116	0.38394	0.22999	0.114051	0.143267	0.0890361	0.121695	0.192057	0.372957	-1.42292	0.29716	0.67148	N	Filtered	Filtered	Filtered
P07942	Laminin subunit beta-1	LAMB1	Cytoplasm/Exosome	0.697076	0.241028	0.353054	2.05741	0.672254	0.854226	1.12323	1.50314	0.74027	2.04053	0.804163	1.25228	0.434753	-1.20173	0.298	0.67148	N	Filtered	Filtered	Filtered
P11678	Eosinophil peroxidase	PERE	Cytoplasm/Exosome	0.0386167	0.0451703	0.0661649	0.011295	0.00802442	0.0447343	0.0950918	0.0823096	0.00523688	0.0485143	0.0338543	0.0551774	0.290772	-1.78204	0.29824	0.67148	N	Filtered	Filtered	Filtered
Q9UIQ6	Leucyl-cystinyl aminopeptidase	LCAP	Cytoplasm	0.807179	0.565392	0.165636	1.02473	0.638007	0.547133	1.13963	0.818036	1.09557	0.634252	0.640188	0.846924	0.449409	-1.1539	0.29802	0.67148	N	Filtered	Filtered	Filtered
Q15386	Ubiquitin-protein ligase E3C	UBE3C	Nucleus	0.895804	0.413643	0.963605	0.526158	0.367414	0.54829	0.701236	0.539014	1.25289	1.28917	0.633325	0.866121	0.432032	-1.21079	0.29732	0.67148	N	Filtered	Filtered	Filtered
P62244	40S ribosomal protein S15a	RS15A	Cytoplasm/Exosome	4.13307	5.05762	4.92571	0.987537	8.98244	5.70525	4.13635	3.85109	8.72515	16.3315	4.81727	7.74988	0.377708	-1.40466	0.29922	0.67148	N	Filtered	Filtered	Filtered
P52790	Hexokinase-3	HXK3	Cytoplasm	0.00374306	3.26611	0.0972854	0.410005	0.0212005	0.136265	0.12157	0.0287439	0.00276717	0.00321968	0.759669	0.0585131	3.21909	1.68665	0.29916	0.67148	N	Filtered	Filtered	Filtered
Q9NZZ3	Charged multivesicular body protein 5	CHMP5	Cytoplasm/Exosome	1.03804	19.385	0.521983	1.92439	0.860954	0.249278	0.758585	0.852869	1.15011	0.2934	4.74608	0.660848	1.78865	0.838873	0.29811	0.67148	N	Filtered	Filtered	Filtered
Q9NVZ3	Adaptin ear-binding coat-associated protein 2	NECP2	Golgi Apparatus	1.53491	0.543563	0.159241	3.08125	0.482814	0.105202	0.0801224	0.975915	0.628687	0.873724	1.16036	0.53273	1.50503	0.589791	0.29879	0.67148	N	Filtered	Filtered	Filtered
Q8WTS6	Histone-lysine N-methyltransferase SETD7	SETD7	Nucleus	0.325447	0.313535	0.0918524	1.19453	0.0556989	0.060682	0.259352	0.0665651	0.209682	0.211472	0.396213	0.161551	1.33424	0.41602	0.2986	0.67148	N	Filtered	Filtered	Filtered
Q16706	Alpha-mannosidase 2	MA2A1	Cytoplasm/Exosome	0.0372595	0.237589	0.751327	0.29705	0.441929	0.420341	0.409418	0.546338	0.442593	0.65338	0.353031	0.494414	0.385582	-1.37489	0.30036	0.67345	N	Filtered	Filtered	Filtered
Q13177	Serine/threonine-protein kinase PAK 2	PAK2	Cytoplasm	3.80817	10.0832	3.31707	7.12442	3.2977	4.25734	2.31675	4.46311	4.27088	4.54921	5.52611	3.97146	0.717284	-0.479383	0.30136	0.67514	N	Filtered	Filtered	Filtered
Q8IWS0	PHD finger protein 6	PHF6	Nucleus	1.75387	0.437743	2.16375	2.5125	1.57654	3.25253	3.37474	3.27641	0.253751	2.11142	1.68888	2.45377	0.513774	-0.960793	0.30183	0.67561	N	Filtered	Filtered	Filtered
Q9BUP3	Oxidoreductase HTATIP2	HTAI2	Cytoplasm	0.939071	2.51424	1.28763	0.0146665	0.826621	2.70005	2.30035	1.33344	1.0158	1.1399	1.11644	1.69791	0.331942	-1.591	0.30336	0.67832	N	Filtered	Filtered	Filtered
Q6P3W7	SCY1-like protein 2	SCYL2	Cell membrane	0.336248	0.193972	0.284128	0.0485034	0.234298	0.275199	0.263199	0.477637	0.265229	0.192783	0.21943	0.29481	0.483193	-1.04933	0.30355	0.67832	N	Filtered	Filtered	Filtered
P42285	Exosome RNA helicase MTR4	MTREX	Nucleus	0.147398	0.122158	0.521562	0.15273	0.649613	0.475412	0.423863	0.407521	0.421864	0.478893	0.318692	0.44151	0.483907	-1.0472	0.30445	0.67842	N	Filtered	Filtered	Filtered
Q8WUH2	Transforming growth factor-beta receptor-associated protein 1	TGFA1	Cytoplasm	0.432629	0.323345	0.874299	0.0808535	0.449985	0.0625806	0.889513	0.343239	0.873952	1.62273	0.432222	0.758403	0.304055	-1.7176	0.30418	0.67842	N	Filtered	Filtered	Filtered
P00750	Tissue-type plasminogen activator	TPA	Cytoplasm/Exosome	0.339675	14.422	0.255161	0.807172	0.247013	0.0337143	0.025677	0.0369828	0.392253	0.209036	3.21421	0.139533	4.47548	2.16204	0.30488	0.67842	N	Filtered	Filtered	Filtered
P60228	Eukaryotic translation initiation factor 3 subunit E	EIF3E	Cytoplasm/Exosome	0.188368	0.0656326	0.0192275	0.0164116	0.226804	0.0127026	0.0096744	0.827958	0.60442	0.0442676	0.103289	0.299804	0.262445	-1.92991	0.30468	0.67842	N	Filtered	Filtered	Filtered
P19838	Nuclear factor NF-kappa-B p105 subunit	NFKB1	Cytoplasm	1.63315	2.73352	0.115667	0.493636	1.98069	0.0764149	0.0581981	1.41295	1.00726	1.30114	1.39133	0.771194	1.05131	0.0721849	0.30416	0.67842	N	Filtered	Filtered	Filtered
Q13576	Ras GTPase-activating-like protein IQGAP2	IQGA2	Cytoplasm/Exosome	0.0691488	1.02545	0.228844	0.0087146	0.0657727	0.694351	0.702729	0.690549	0.52326	0.0377982	0.279586	0.529737	0.161734	-2.62831	0.30612	0.67908	N	Filtered	Filtered	Filtered
P62258	14-3-3 protein epsilon	1433E	Cytoplasm/Exosome	0.892341	0.817048	1.51282	1.30212	0.516262	1.94687	1.75173	0.72598	1.01668	1.18169	1.00812	1.32459	0.461264	-1.11633	0.30615	0.67908	N	Filtered	Filtered	Filtered
Q13449	Limbic system-associated membrane protein	LSAMP	Cytoplasm	0.0238549	0.55063	0.0224782	0.0170093	0.00607147	0.0198115	0.0130187	0.00145119	0.000792469	0.000922062	0.124009	0.00719919	4.62372	2.20906	0.3058	0.67908	N	Filtered	Filtered	Filtered
Q9BSQ5	Cerebral cavernous malformations 2 protein	CCM2	Cytoplasm	2.57719	2.22696	0.158935	0.0271317	1.11905	0.364056	0.92428	1.03851	0.742281	0.0146367	1.22185	0.616753	1.31148	0.391193	0.3062	0.67908	N	Filtered	Filtered	Filtered
Q9UJ83	2-hydroxyacyl-CoA lyase 1	HACL1	Cytoplasm	4.9766	2.58067	5.98152	3.01848	3.60225	6.02415	3.88636	6.20655	4.6771	3.80265	4.0319	4.91936	0.560881	-0.834233	0.30751	0.67912	N	Filtered	Filtered	Filtered
Q01433	AMP deaminase 2	AMPD2	Cytoplasm	3.89968	19.6916	4.07548	6.1197	3.40772	3.65396	3.55008	5.20907	3.93688	3.88449	7.43884	4.0469	0.784056	-0.350971	0.30754	0.67912	N	Filtered	Filtered	Filtered
P57088	Transmembrane protein 33	TMM33	Endoplasmic Reticulum	1.09861	0.581326	0.905493	0.726812	0.103271	1.14477	1.09625	1.93068	1.01254	0.0784181	0.683103	1.05253	0.417034	-1.26176	0.30797	0.67912	N	Filtered	Filtered	Filtered
Q99798	Aconitate hydratase, mitochondrial	ACON	Mitochondria	22.405	130.125	27.0407	27.1172	28.0425	22.8993	18.9464	28.5856	24.2354	26.3988	46.9462	24.2131	0.803316	-0.315961	0.30802	0.67912	N	Filtered	Filtered	Filtered
Q96S97	Myeloid-associated differentiation marker	MYADM	Cell membrane	1.93231	7.8845	0.770227	1.13907	1.31794	0.582681	1.80728	0.705063	1.74982	0.789932	2.60881	1.12695	0.88033	-0.183884	0.30728	0.67912	N	Filtered	Filtered	Filtered
O14763	Tumor necrosis factor receptor superfamily member 10B	TR10B	Cell membrane	0.299681	1.59982	0.130184	0.805327	0.287706	0.194614	0.599866	0.0188688	0.648166	0.0119889	0.624543	0.294701	0.824622	-0.278195	0.30744	0.67912	N	Filtered	Filtered	Filtered
O14936	Peripheral plasma membrane protein CASK	CSKP	Cytoplasm	15.2307	4.58496	5.71589	15.8808	7.2773	5.96082	9.51999	6.14097	8.18562	4.95476	9.73792	6.95243	0.974297	-0.0375659	0.30715	0.67912	N	Filtered	Filtered	Filtered
Q9H9J2	39S ribosomal protein L44, mitochondrial	RM44	Mitochondria	0.0968813	0.113725	0.436671	0.142187	0.0202031	0.476219	0.242363	0.184173	0.22895	0.169511	0.161934	0.260243	0.326312	-1.61567	0.30992	0.67946	N	Filtered	Filtered	Filtered
Q9BY50	Signal peptidase complex catalytic subunit SEC11C	SC11C	Endoplasmic Reticulum	0.70774	0.0808763	2.83925	0.101117	2.27029	5.12611	1.03522	2.30731	0.530759	2.3064	1.19985	2.26116	0.41465	-1.27003	0.31081	0.67946	N	Filtered	Filtered	Filtered
A6NDG6	Glycerol-3-phosphate phosphatase	PGP	Cytoplasm	0.0402378	0.0513161	0.0150334	0.0128318	0.0460798	0.00993179	0.0849218	0.0108947	0.066205	0.111786	0.0330998	0.0567479	0.261136	-1.93712	0.3094	0.67946	N	Filtered	Filtered	Filtered
Q96KG9	N-terminal kinase-like protein	SCYL1	Cytoplasm	0.220541	0.2379	0.405117	0.297439	0.307328	0.28812	0.247818	0.280745	0.208786	0.251132	0.293665	0.25532	0.700032	-0.514508	0.31009	0.67946	N	Filtered	Filtered	Filtered
Q15418	Ribosomal protein S6 kinase alpha-1	KS6A1	Cytoplasm	0.193082	0.116393	0.0340982	0.227695	0.103385	0.164771	0.266035	0.0247108	0.476729	0.184893	0.134931	0.223428	0.334663	-1.57922	0.31094	0.67946	N	Filtered	Filtered	Filtered
Q8N335	Glycerol-3-phosphate dehydrogenase 1-like protein	GPD1L	Cytoplasm/Exosome	0.513084	0.0865528	0.882956	0.108214	1.33699	0.93803	0.0127581	1.20868	0.940912	1.95971	0.585559	1.01202	0.429268	-1.22005	0.30889	0.67946	N	Filtered	Filtered	Filtered
P80723	Brain acid soluble protein 1	BASP1	Cytoplasm/Exosome	0.764917	12.4569	0.0759242	1.45424	0.259955	0.134954	0.485689	0.348976	0.921282	0.194838	3.00239	0.417148	1.65522	0.727021	0.30898	0.67946	N	Filtered	Filtered	Filtered
P20810	Calpastatin	ICAL	Cytoplasm	3.35784	0.207893	0.775562	10.7883	2.73698	0.453311	2.15117	0.220683	1.4995	2.90387	3.57331	1.44571	1.57543	0.655745	0.31001	0.67946	N	Filtered	Filtered	Filtered
Q99439	Calponin-2	CNN2	Extracellular	3.79503	0.163955	0.00960636	5.70678	4.01512	0.00634641	0.326021	1.48638	1.94992	3.0906	2.7381	1.37185	1.42589	0.511859	0.31081	0.67946	N	Filtered	Filtered	Filtered
Q9UNX4	WD repeat-containing protein 3	WDR3	Nucleus	1.65227	0.804637	1.17862	3.98811	0.142942	0.15573	0.118605	1.03839	2.17437	0.108542	1.55332	0.719129	1.2902	0.367598	0.31099	0.67946	N	Filtered	Filtered	Filtered
O15173	Membrane-associated progesterone receptor component 2	PGRC2	Endoplasmic Reticulum	1.90075	14.1524	3.36109	1.74464	2.73976	3.62138	2.93328	2.28145	0.161779	1.66789	4.77973	2.13316	0.974463	-0.0373213	0.30859	0.67946	N	Filtered	Filtered	Filtered
P13995	Bifunctional methylenetetrahydrofolate dehydrogenase/cyclohydrolase, mitochondrial	MTDC	Mitochondria	3.03342	33.0621	1.69699	3.1122	0.9374	1.18307	0.0564745	5.26233	1.27248	0.258414	8.36843	1.60655	1.73371	0.793865	0.31147	0.67953	N	Filtered	Filtered	Filtered
Q96RQ3	Methylcrotonoyl-CoA carboxylase subunit alpha, mitochondrial	MCCA	Mitochondria	1.00691	3.66561	0.975506	0.571411	0.617128	1.17102	0.397177	0.618038	0.630871	0.80267	1.36731	0.723955	0.831969	-0.265399	0.31154	0.67953	N	Filtered	Filtered	Filtered
O15400	Syntaxin-7	STX7	Cytoplasm/Exosome	0.0519331	1.06154	0.0467958	0.0422284	0.112592	0.0313465	0.0396901	0.0745129	0.0833664	0.00430952	0.263018	0.0466451	1.56874	0.649609	0.31212	0.68024	N	Filtered	Filtered	Filtered
P35580	Myosin-10	MYH10	Cytoplasm/Exosome	0.972936	0.87448	0.207783	1.10615	1.29563	1.08123	0.856211	1.55139	0.794533	1.47035	0.891395	1.15074	0.535023	-0.902327	0.31389	0.68129	N	Filtered	Filtered	Filtered
Q9H9A5	CCR4-NOT transcription complex subunit 10	CNO10	Cytoplasm	0.12275	0.123333	0.0361312	0.0308397	0.17555	0.269045	0.0181795	0.130921	0.156037	0.178834	0.0977208	0.150603	0.378532	-1.40151	0.31366	0.68129	N	Filtered	Filtered	Filtered
O00161	Synaptosomal-associated protein 23	SNP23	Cytoplasm/Exosome	3.04898	1.61662	2.368	4.97238	4.40251	1.7684	3.28417	2.29081	2.49961	2.93139	3.2817	2.55488	0.844372	-0.24405	0.31369	0.68129	N	Filtered	Filtered	Filtered
O95297	Myelin protein zero-like protein 1	MPZL1	Cell membrane	0.760391	4.20312	0.503681	0.713373	0.53399	0.385254	0.883173	0.102038	1.02831	0.351104	1.34291	0.549976	0.834199	-0.261536	0.31374	0.68129	N	Filtered	Filtered	Filtered
Q9HCP0	Casein kinase I isoform gamma-1	KC1G1	Cytoplasm	0.609024	0.173233	0.410841	0.767651	0.451295	0.167639	0.221096	0.275485	0.576504	0.486743	0.482409	0.345493	0.889881	-0.168316	0.3137	0.68129	N	Filtered	Filtered	Filtered
Q9H6R3	Acyl-CoA synthetase short-chain family member 3, mitochondrial	ACSS3	Mitochondria	8.16395	11.05	8.80616	6.19107	7.30409	8.16973	7.27259	12.8784	10.5357	9.47972	8.30306	9.66723	0.507538	-0.978411	0.31476	0.6817	N	Filtered	Filtered	Filtered
Q9H4G4	Golgi-associated plant pathogenesis-related protein 1	GAPR1	Cytoplasm/Exosome	0.663959	0.366225	0.657192	0.0915758	0.499913	0.780015	0.734186	0.938473	0.454759	0.24701	0.455773	0.630889	0.484292	-1.04605	0.31445	0.6817	N	Filtered	Filtered	Filtered
Q93050	V-type proton ATPase 116 kDa subunit a1	VPP1	Cytoplasm/Exosome	31.4388	80.0768	37.4282	21.6769	30.7897	44.2026	38.4229	28.776	12.0679	12.7072	40.2821	27.2353	0.81216	-0.300163	0.31502	0.6817	N	Filtered	Filtered	Filtered
P07099	Epoxide hydrolase 1	HYEP	Endoplasmic Reticulum	12.7747	7.68323	21.0364	9.60608	20.3361	16.5246	9.27617	12.813	7.02489	8.48809	14.2873	10.8254	0.921661	-0.117692	0.31511	0.6817	N	Filtered	Filtered	Filtered
P07237	Protein disulfide-isomerase	PDIA1	Cytoplasm/Exosome	13.9258	0.36444	14.5174	16.6542	9.13254	17.8044	11.1017	17.7181	13.0645	12.2268	10.9189	14.3831	0.565369	-0.822735	0.31564	0.68229	N	Filtered	Filtered	Filtered
P67775	Serine/threonine-protein phosphatase 2A catalytic subunit alpha isoform	PP2AA	Cytoplasm/Exosome	0.0569937	0.363426	1.15932	0.090876	0.824974	1.09961	0.604098	0.385786	0.553614	1.36676	0.499119	0.801974	0.324522	-1.62361	0.31611	0.6826	N	Filtered	Filtered	Filtered
Q13126	S-methyl-5'-thioadenosine phosphorylase	MTAP	Cytoplasm/Exosome	4.95704	3.36126	7.00552	7.61624	3.16876	5.64142	4.87083	3.56807	2.82926	3.62512	5.22176	4.10694	0.796905	-0.32752	0.3163	0.6826	N	Filtered	Filtered	Filtered
Q9HCN4	GPN-loop GTPase 1	GPN1	Cytoplasm	0.585782	0.247374	0.07247	0.309283	0.871314	0.047877	0.0364635	1.26149	1.0006	1.60979	0.417244	0.791244	0.372627	-1.4242	0.31656	0.68261	N	Filtered	Filtered	Filtered
O75934	Pre-mRNA-splicing factor SPF27	SPF27	Nucleus	0.123121	8.04466	0.660245	0.340541	0.013632	0.319051	0.109205	0.224952	0.0389871	0.185053	1.83644	0.17545	2.42816	1.27986	0.31712	0.68326	N	Filtered	Filtered	Filtered
Q14938	Nuclear factor 1 X-type	NFIX	Nucleus	0.131559	1.19097	0.0491524	0.0419539	0.0298058	0.275246	0.537744	0.572385	0.777803	0.552725	0.288688	0.543181	0.109293	-3.19372	0.31991	0.68337	N	Filtered	Filtered	Filtered
O75643	U5 small nuclear ribonucleoprotein 200 kDa helicase	U520	Nucleus	2.32074	1.18253	3.65816	1.47847	2.0523	3.74834	2.68193	3.01683	1.37756	2.91734	2.13844	2.7484	0.524749	-0.930302	0.32218	0.68337	N	Filtered	Filtered	Filtered
P04264	Keratin, type II cytoskeletal 1	K2C1	Cytoplasm/Exosome	195.048	91.9493	237.819	103.357	129.659	125.403	248.65	362.876	191.685	113.022	151.567	208.327	0.503528	-0.989855	0.32045	0.68337	N	Filtered	Filtered	Filtered
P36543	V-type proton ATPase subunit E 1	VATE1	Cytoplasm/Exosome	32.0394	44.1966	26.4962	29.559	24.9115	32.8913	25.4356	31.06	23.0188	23.823	31.4405	27.2457	0.691453	-0.532297	0.31992	0.68337	N	Filtered	Filtered	Filtered
O75828	Carbonyl reductase [NADPH] 3	CBR3	Cytoplasm	2.81727	7.42811	2.88813	4.71987	2.57001	3.28185	2.9065	2.59813	3.29653	3.41854	4.08468	3.10031	0.667974	-0.582136	0.32179	0.68337	N	Filtered	Filtered	Filtered
Q5VW32	BRO1 domain-containing protein BROX	BROX	Cytoplasm/Exosome	1.46653	1.05875	0.310168	0.264744	1.64419	1.02456	1.002	1.69284	1.104	1.6446	0.948874	1.2936	0.44536	-1.16696	0.32012	0.68337	N	Filtered	Filtered	Filtered
P38646	Stress-70 protein, mitochondrial	GRP75	Cytoplasm/Exosome	15.8364	35.8495	32.6175	11.1156	17.2346	22.6117	11.7841	14.4193	16.9941	19.0077	22.5307	16.9634	0.705633	-0.50301	0.32008	0.68337	N	Filtered	Filtered	Filtered
Q05519	Serine/arginine-rich splicing factor 11	SRS11	Nucleus	0.547777	0.152776	0.307591	0.211733	0.115946	0.490385	0.325439	0.273021	0.616603	0.201479	0.267165	0.381385	0.482499	-1.0514	0.32168	0.68337	N	Filtered	Filtered	Filtered
O00299	Chloride intracellular channel protein 1	CLIC1	Cytoplasm/Exosome	11.5768	61.0825	23.6993	16.7202	33.0633	17.5401	20.0143	14.469	24.7821	22.0201	29.2284	19.7651	0.698057	-0.518583	0.31971	0.68337	N	Filtered	Filtered	Filtered
P40197	Platelet glycoprotein V	GPV	Cytoplasm/Exosome	4.59896	229.913	7.42183	13.9993	8.83935	4.79385	4.11597	10.5305	7.43533	3.77101	52.9545	6.12933	2.00799	1.00575	0.32122	0.68337	N	Filtered	Filtered	Filtered
O43865	S-adenosylhomocysteine hydrolase-like protein 1	SAHH2	Cytoplasm/Exosome	2.50484	1.52823	2.94805	2.48081	3.1694	1.47888	2.38526	2.60881	1.85655	2.43358	2.52626	2.15262	0.766725	-0.383219	0.31898	0.68337	N	Filtered	Filtered	Filtered
O75122	CLIP-associating protein 2	CLAP2	Cytoplasm	0.216747	2.01055	0.147964	0.0261168	0.0520143	0.130545	0.100948	0.0784658	0.0653385	0.0627405	0.490679	0.0876076	1.55749	0.639222	0.32182	0.68337	N	Filtered	Filtered	Filtered
O15355	Protein phosphatase 1G	PPM1G	Cytoplasm	0.407122	0.882725	9.61856	18.0949	7.5296	7.95373	0.256049	0.561456	2.6435	6.18022	7.30658	3.51899	1.324	0.404907	0.32205	0.68337	N	Filtered	Filtered	Filtered
P48729	Casein kinase I isoform alpha	KC1A	Cytoplasm	1.02243	0.582747	1.09693	1.23325	1.4538	0.588337	0.475351	0.458904	1.51002	1.03913	1.07783	0.814349	0.821919	-0.282932	0.32104	0.68337	N	Filtered	Filtered	Filtered
P01112	GTPase HRas	RASH	Cytoplasm	0.198376	2.71232	0.320959	0.662174	0.209073	0.0299469	0.42435	0.23468	0.621926	0.184097	0.82058	0.299	0.818716	-0.288564	0.31924	0.68337	N	Filtered	Filtered	Filtered
O00194	Ras-related protein Rab-27B	RB27B	Cytoplasm/Exosome	0.276573	2.07522	0.134158	0.532073	0.126831	0.239821	0.192588	0.144742	0.346896	0.252067	0.62897	0.235223	0.88259	-0.180184	0.31889	0.68337	N	Filtered	Filtered	Filtered
Q9Y4C1	Lysine-specific demethylase 3A	KDM3A	Cytoplasm	0.0976895	4.28314	0.182491	1.78883	0.110662	0.120562	0.47304	0.678273	0.452773	0.42015	1.29256	0.428959	0.851977	-0.231114	0.32233	0.68337	N	Filtered	Filtered	Filtered
P37802	Transgelin-2	TAGL2	Cytoplasm/Exosome	3.62879	0.665632	3.11008	4.72463	3.75127	0.980847	3.09669	2.06016	2.64621	2.95927	3.17608	2.34863	0.924135	-0.113825	0.32063	0.68337	N	Filtered	Filtered	Filtered
Q15582	Transforming growth factor-beta-induced protein ig-h3	BGH3	Cytoplasm/Exosome	77.669	22.4145	10.8772	49.8813	68.7985	3.5478	6.04636	34.5573	45.3308	53.2461	45.9281	28.5457	1.13268	0.179743	0.32045	0.68337	N	Filtered	Filtered	Filtered
P17050	Alpha-N-acetylgalactosaminidase	NAGAB	Cytoplasm/Exosome	0.102483	3.142	0.0382893	0.705784	0.47413	0.321766	0.313329	0.277154	0.12063	0.374857	0.892537	0.281547	1.04196	0.0592944	0.32065	0.68337	N	Filtered	Filtered	Filtered
Q9BU76	Multiple myeloma tumor-associated protein 2	MMTA2	Extracellular	0.19415	1.04853	0.0283408	0.213775	0.134094	0.00374465	0.00285195	0.188524	0.283875	0.129362	0.323779	0.121672	0.929582	-0.105347	0.32296	0.68415	N	Filtered	Filtered	Filtered
Q9Y3B4	Splicing factor 3B subunit 6	SF3B6	Nucleus	0.0463579	0.295606	0.432999	0.473293	0.352257	0.501662	0.043573	0.914874	0.475097	0.490352	0.320103	0.485112	0.365833	-1.45074	0.3239	0.68559	N	Filtered	Filtered	Filtered
Q3MHD2	Protein LSM12 homolog	LSM12	Other	0.0120729	0.0769842	0.112765	0.0192502	0.0897662	0.08513	0.0678144	0.0163441	0.183334	0.143631	0.0621678	0.0992508	0.251049	-1.99396	0.32483	0.68664	N	Filtered	Filtered	Filtered
P27816	Microtubule-associated protein 4	MAP4	Cytoplasm	0.0515162	0.634352	0.0112789	8.16952	5.72844	4.53239	0.0256499	24.4363	11.1457	0.0066849	2.91902	8.02935	0.280649	-1.83316	0.32591	0.68664	N	Filtered	Filtered	Filtered
Q8IY67	Ribonucleoprotein PTB-binding 1	RAVR1	Cytoplasm	1.01938	25.1812	0.0867256	1.95774	0.453439	0.566623	0.262263	1.4738	0.6844	0.199668	5.73971	0.637351	2.21011	1.14412	0.32595	0.68664	N	Filtered	Filtered	Filtered
Q8NBM8	Prenylcysteine oxidase-like	PCYXL	Extracellular	1.09653	1.97493	1.97422	1.4269	0.828778	1.84969	1.34875	1.24227	0.408714	0.640933	1.46027	1.09807	0.7942	-0.332427	0.32574	0.68664	N	Filtered	Filtered	Filtered
P05164	Myeloperoxidase	PERM	Cytoplasm/Exosome	0.27511	4.7923	0.30359	0.0994483	0.188972	0.0153946	0.0117246	0.349533	0.269407	0.203604	1.13188	0.169933	1.65058	0.722974	0.32547	0.68664	N	Filtered	Filtered	Filtered
Q8NE62	Choline dehydrogenase, mitochondrial	CHDH	Mitochondria	0.0662966	1.708	0.102835	0.121314	0.0700237	0.0121415	0.0462351	0.0946861	0.108128	0.107039	0.413694	0.073646	1.35211	0.435217	0.32502	0.68664	N	Filtered	Filtered	Filtered
P52306	Rap1 GTPase-GDP dissociation stimulator 1	GDS1	Cytoplasm/Exosome	0.957571	2.02467	0.517547	1.33137	0.868125	1.56893	1.18602	1.54016	1.17599	1.66818	1.13986	1.42786	0.437932	-1.19122	0.32762	0.68738	N	Filtered	Filtered	Filtered
O75251	NADH dehydrogenase [ubiquinone] iron-sulfur protein 7, mitochondrial	NDUS7	Mitochondria	0.127033	0.126951	0.319821	0.0317445	0.112763	0.591327	0.319889	0.219271	0.13605	0.0171251	0.143662	0.256732	0.341303	-1.55087	0.3268	0.68738	N	Filtered	Filtered	Filtered
Q12931	Heat shock protein 75 kDa, mitochondrial	TRAP1	Mitochondria	1.40557	7.64677	1.9703	2.2247	1.8974	1.38786	1.1995	2.7728	1.60176	1.95347	3.02895	1.78308	0.757289	-0.401085	0.32751	0.68738	N	Filtered	Filtered	Filtered
Q9UHY1	Nuclear receptor-binding protein	NRBP	Cytoplasm	1.08214	0.446985	0.773523	0.55885	0.958952	0.565229	0.613962	1.29527	1.02844	1.40322	0.76409	0.981223	0.529079	-0.918444	0.32796	0.68738	N	Filtered	Filtered	Filtered
P11388	DNA topoisomerase 2-alpha	TOP2A	Cytoplasm	0.191527	17.0773	8.79004	1.52694	4.18517	6.52933	1.34946	1.81382	3.81852	1.51293	6.3542	3.00481	0.802907	-0.316695	0.32757	0.68738	N	Filtered	Filtered	Filtered
O76003	Glutaredoxin-3	GLRX3	Cytoplasm	0.293289	4.3721	0.57424	0.201921	0.268037	0.42138	0.338283	0.268429	0.299169	0.158096	1.14192	0.297072	1.10852	0.148638	0.32811	0.68738	N	Filtered	Filtered	Filtered
Q9NXJ5	Pyroglutamyl-peptidase 1	PGPI	Cytoplasm	0.311752	3.15397	0.805022	0.099417	0.0706299	0.76199	0.381339	0.0844089	0.0460943	0.0536321	0.888157	0.265493	1.20932	0.274198	0.32811	0.68738	N	Filtered	Filtered	Filtered
Q96PY6	Serine/threonine-protein kinase Nek1	NEK1	Cytoplasm	0.0338521	0.215861	0.359409	0.413314	0.350568	0.556692	0.439938	0.536371	0.125131	0.270927	0.274601	0.385812	0.422926	-1.24152	0.32961	0.68749	N	Filtered	Filtered	Filtered
Q9UK99	F-box only protein 3	FBX3	Cytoplasm	0.257163	0.0884266	0.285798	0.110557	0.0157088	0.455734	0.104957	0.41089	0.208378	0.0670233	0.151531	0.249396	0.419049	-1.25481	0.32958	0.68749	N	Filtered	Filtered	Filtered
O14880	Microsomal glutathione S-transferase 3	MGST3	Endoplasmic Reticulum	0.139996	0.176217	0.0516239	0.0440635	0.156523	0.193612	0.0259747	0.225769	0.26295	0.120491	0.113685	0.165759	0.339476	-1.55862	0.33057	0.68749	N	Filtered	Filtered	Filtered
Q5VYK3	Proteasome adapter and scaffold protein ECM29	ECM29	Cytoplasm	3.38079	3.59544	4.15034	2.98764	2.75873	4.34611	3.31458	1.89301	2.00597	2.63592	3.37459	2.83912	0.736454	-0.441334	0.32898	0.68749	N	Filtered	Filtered	Filtered
P04075	Fructose-bisphosphate aldolase A	ALDOA	Cytoplasm/Exosome	32.6547	109.684	13.0892	49.9321	22.9691	23.8701	47.7683	23.136	21.6655	19.3294	45.6659	27.1539	0.780077	-0.358311	0.3312	0.68749	N	Filtered	Filtered	Filtered
P01130	Low-density lipoprotein receptor	LDLR	Cell membrane	0.1842	1.11001	0.238704	0.195094	0.240087	0.187176	0.259905	0.0331284	0.316486	0.211749	0.393619	0.201689	0.744117	-0.426399	0.33146	0.68749	N	Filtered	Filtered	Filtered
Q9HD20	Endoplasmic reticulum transmembrane helix translocase	AT131	Endoplasmic Reticulum	0.956929	7.0615	0.11847	0.841473	0.435229	0.999528	0.382067	0.957747	0.196555	0.0666908	1.88272	0.520518	1.3407	0.422985	0.33143	0.68749	N	Filtered	Filtered	Filtered
P46977	Dolichyl-diphosphooligosaccharide--protein glycosyltransferase subunit STT3A	STT3A	Endoplasmic Reticulum	1.4002	6.02964	1.13828	1.30761	0.953587	1.14082	0.999802	1.98001	1.14478	0.348596	2.16586	1.1228	0.854299	-0.227186	0.32885	0.68749	N	Filtered	Filtered	Filtered
P05156	Complement factor I	CFAI	Cytoplasm/Exosome	16.6336	73.6223	23.3213	59.1838	70.1216	15.2603	26.1863	15.2156	65.19	41.9821	48.5765	32.7668	0.741213	-0.432039	0.33043	0.68749	N	Filtered	Filtered	Filtered
P41743	Protein kinase C iota type	KPCI	Cytoplasm/Exosome	0.758423	0.298576	0.08747	1.53516	0.0530414	0.0577868	0.0440108	0.316946	0.692547	0.0402765	0.546535	0.230313	1.46999	0.555802	0.33007	0.68749	N	Filtered	Filtered	Filtered
P58335	Anthrax toxin receptor 2	ANTR2	Endoplasmic Reticulum	1.40141	0.269672	0.592159	1.01625	1.93897	0.260963	0.55568	0.376597	1.5519	0.541995	1.04369	0.657427	1.06753	0.0942738	0.33154	0.68749	N	Filtered	Filtered	Filtered
Q99715	Collagen alpha-1 chain (XII) chain	COCA1	Cytoplasm/Exosome	9.20319	5.39265	3.6158	26.0591	12.8824	4.28624	5.06608	5.83883	11.5265	8.66581	11.4306	7.0767	1.02209	0.0315178	0.33117	0.68749	N	Filtered	Filtered	Filtered
Q9UQB8	Brain-specific angiogenesis inhibitor 1-associated protein 2	BAIP2	Cytoplasm/Exosome	5.53837	0.821141	2.89117	9.42311	3.8223	0.794624	2.7821	0.912882	4.77657	4.53368	4.49922	2.75997	1.0225	0.0320976	0.33057	0.68749	N	Filtered	Filtered	Filtered
P78371	T-complex protein 1 subunit beta	TCPB	Cytoplasm/Exosome	13.2491	17.1118	19.3956	16.8658	17.7824	24.9486	16.6867	13.0314	21.303	20.1409	16.8809	19.2221	0.526827	-0.924599	0.33264	0.68815	N	Filtered	Filtered	Filtered
P30419	Glycylpeptide N-tetradecanoyltransferase 1	NMT1	Cytoplasm	0.838206	0.294089	1.53594	0.36769	1.60037	1.1675	1.15738	0.951004	2.05758	1.06511	0.92726	1.27971	0.478718	-1.06275	0.33221	0.68815	N	Filtered	Filtered	Filtered
P26572	Alpha-1,3-mannosyl-glycoprotein 2-beta-N-acetylglucosaminyltransferase	MGAT1	Cytoplasm/Exosome	0.140352	0.061243	0.182097	0.015314	0.08105	0.366536	0.198702	0.0130022	0.227416	0.0413069	0.0960112	0.169393	0.358062	-1.48172	0.33261	0.68815	N	Filtered	Filtered	Filtered
O75592	E3 ubiquitin-protein ligase MYCBP2	MYCB2	Cytoplasm	0.773922	0.437105	0.926427	0.793609	0.711827	1.71442	0.322152	1.31567	0.670831	0.93785	0.728578	0.992184	0.509618	-0.972512	0.33351	0.68833	N	Filtered	Filtered	Filtered
Q9C0D5	Protein TANC1	TANC1	Extracellular	0.610765	1.27094	0.282334	1.15429	0.441358	0.587997	0.540471	0.387238	0.69749	0.504462	0.751936	0.543532	0.723557	-0.466821	0.33343	0.68833	N	Filtered	Filtered	Filtered
P35270	Sepiapterin reductase	SPRE	Cytoplasm/Exosome	0.926106	7.23395	0.12162	1.40589	0.810149	0.401738	0.635769	1.21354	0.667701	0.849376	2.09954	0.753625	0.965294	-0.0509603	0.33321	0.68833	N	Filtered	Filtered	Filtered
O00410	Importin-5	IPO5	Cytoplasm	6.76731	5.16527	9.05606	6.70457	8.95459	9.21893	10.1472	9.06652	6.81473	6.62779	7.32956	8.37503	0.585753	-0.771637	0.33562	0.68929	N	Filtered	Filtered	Filtered
Q15057	Arf-GAP with coiled-coil, ANK repeat and PH domain-containing protein 2	ACAP2	Cell membrane	0.0587756	0.0302409	0.0088593	0.0661011	0.0268612	0.0648147	0.0984219	0.0064203	0.0679945	0.0475543	0.0381676	0.0570411	0.407055	-1.2967	0.33599	0.68929	N	Filtered	Filtered	Filtered
P53582	Methionine aminopeptidase 1	MAP11	Cytoplasm	0.665215	0.368835	0.578602	0.664815	0.452586	0.356924	0.38708	0.458431	0.726791	0.318857	0.546011	0.449617	0.748467	-0.417989	0.33423	0.68929	N	Filtered	Filtered	Filtered
Q01469	Fatty acid-binding protein 5	FABP5	Cytoplasm/Exosome	4.26611	13.6417	0.801901	3.915	1.42747	0.890989	3.13739	1.37825	3.38218	3.14234	4.81044	2.38623	0.792885	-0.334816	0.33558	0.68929	N	Filtered	Filtered	Filtered
Q13561	Dynactin subunit 2	DCTN2	Cytoplasm/Exosome	1.20196	3.6103	0.211533	1.55834	1.13875	1.75875	0.947399	0.829405	0.524568	0.562013	1.54418	0.924427	0.850768	-0.233162	0.33572	0.68929	N	Filtered	Filtered	Filtered
P68871	Hemoglobin subunit beta	HBB	Cytoplasm/Exosome	0.241312	5.45211	0.0540927	0.366306	0.294626	0.0357362	0.464124	0.0392007	0.381841	0.124538	1.28169	0.209088	1.3732	0.457544	0.33592	0.68929	N	Filtered	Filtered	Filtered
P49720	Proteasome subunit beta type-3	PSB3	Cytoplasm/Exosome	6.97386	40.1175	2.66935	6.05749	10.2543	2.29916	1.84234	8.36164	9.92166	7.67056	13.2145	6.01907	0.851804	-0.231407	0.33606	0.68929	N	Filtered	Filtered	Filtered
Q9C0C2	182 kDa tankyrase-1-binding protein	TB182	Cytoplasm	0.317317	0.148386	0.217355	0.768873	0.139041	0.203975	0.222281	0.177009	0.171745	0.214442	0.318194	0.197891	1.02414	0.0344167	0.33595	0.68929	N	Filtered	Filtered	Filtered
Q9P2I0	Cleavage and polyadenylation specificity factor subunit 2	CPSF2	Nucleus	0.0440921	0.188264	0.0624122	0.0426782	0.0528379	0.0780159	0.0527752	0.0385257	0.0281673	0.0443807	0.0780568	0.048373	0.759677	-0.396542	0.3364	0.68947	N	Filtered	Filtered	Filtered
Q05639	Elongation factor 1-alpha 2	EF1A2	Cytoplasm	4.52356	29.7867	4.46693	0.940728	3.4867	2.69673	1.32152	6.30517	2.20978	3.13802	8.64093	3.13424	1.02474	0.0352518	0.33713	0.69042	N	Filtered	Filtered	Filtered
Q8IY95	Transmembrane protein 192	TM192	Cytoplasm	0.0744898	0.0684224	0.0200449	0.13493	0.151253	0.0662129	0.0968856	0.0145264	0.103862	0.00922987	0.0898279	0.0581433	0.984574	-0.022428	0.33785	0.69136	N	Filtered	Filtered	Filtered
Q9C0H2	Protein tweety homolog 3	TTYH3	Cytoplasm/Exosome	0.136191	0.166322	0.0487254	0.0415895	0.147734	0.0321903	0.509546	0.227695	0.218225	0.0224361	0.108112	0.202019	0.265151	-1.91512	0.33861	0.69215	N	Filtered	Filtered	Filtered
Q9UNS2	COP9 signalosome complex subunit 3	CSN3	Cytoplasm	6.65705	12.6573	14.1872	6.96485	14.1243	11.1448	7.4557	8.86714	8.13002	9.75675	10.9181	9.07088	0.721295	-0.47134	0.33926	0.69215	N	Filtered	Filtered	Filtered
Q8TAF3	WD repeat-containing protein 48	WDR48	Cytoplasm	0.522107	0.204493	0.0599077	0.838089	0.603361	0.197889	0.0301427	0.441058	0.307306	0.437684	0.445592	0.282816	1.1203	0.16388	0.33893	0.69215	N	Filtered	Filtered	Filtered
P78330	Phosphoserine phosphatase	SERB	Cytoplasm	0.767376	0.359685	0.0210745	0.650301	0.462528	0.294897	0.0106037	0.0152726	0.644203	0.399475	0.452193	0.27289	1.04139	0.0585097	0.33928	0.69215	N	Filtered	Filtered	Filtered
Q12765	Secernin-1	SCRN1	Cytoplasm	0.599324	1.73415	1.14243	1.10845	0.608348	1.9482	1.73437	1.32706	0.925232	0.794287	1.03854	1.34583	0.412682	-1.2769	0.34469	0.69428	N	Filtered	Filtered	Filtered
Q14683	Structural maintenance of chromosomes protein 1A	SMC1A	Cytoplasm	0.247539	1.3277	0.347713	0.556546	0.209035	1.21935	1.08448	1.31482	0.295463	0.30795	0.537706	0.844413	0.303682	-1.71937	0.34416	0.69428	N	Filtered	Filtered	Filtered
Q16513	Serine/threonine-protein kinase N2	PKN2	Cytoplasm	1.72733	1.39159	2.03838	2.58662	2.49643	2.51738	3.16963	1.86108	1.7565	2.68876	2.04807	2.39867	0.540708	-0.887078	0.34292	0.69428	N	Filtered	Filtered	Filtered
Q6SZW1	NAD hydrolase SARM1	SARM1	Mitochondria	0.201863	0.16051	0.32923	0.20068	0.175674	0.43281	0.437116	0.264012	0.126643	0.167798	0.213591	0.285676	0.478554	-1.06325	0.34272	0.69428	N	Filtered	Filtered	Filtered
Q7L2E3	ATP-dependent RNA helicase DHX30	DHX30	Mitochondria	0.27182	0.0732395	0.303301	0.152747	0.181763	0.431328	0.3915	0.130497	0.149491	0.251748	0.196574	0.270913	0.517144	-0.951362	0.34448	0.69428	N	Filtered	Filtered	Filtered
Q9HBL0	Tensin-1	TENS1	Cytoplasm	0.537349	0.239238	1.41847	0.299111	1.19723	0.958873	1.83432	1.25897	0.926614	0.403229	0.73828	1.0764	0.472275	-1.0823	0.34321	0.69428	N	Filtered	Filtered	Filtered
Q13442	28 kDa heat- and acid-stable phosphoprotein	HAP28	Cytoplasm	0.416117	0.0909611	0.0266477	0.642158	0.25338	0.395688	1.02559	0.0965574	0.496657	0.36428	0.285853	0.475754	0.404334	-1.30638	0.34478	0.69428	N	Filtered	Filtered	Filtered
P21589	5'-nucleotidase	5NTD	Cytoplasm/Exosome	48.5841	134.13	54.3354	74.1803	56.2815	33.7301	96.0567	64.3912	46.626	24.3404	73.5022	53.0289	0.726044	-0.461871	0.34095	0.69428	N	Filtered	Filtered	Filtered
O95249	Golgi SNAP receptor complex member 1	GOSR1	Cytoplasm	0.521133	14.158	0.918506	0.518001	0.157686	0.707948	0.295594	1.1043	0.298256	0.138101	3.25467	0.508839	1.63028	0.705122	0.34466	0.69428	N	Filtered	Filtered	Filtered
Q9BZD4	Kinetochore protein Nuf2	NUF2	Cytoplasm	0.498007	11.4183	0.359002	0.649679	0.0788081	0.152515	0.186594	0.317909	0.966928	0.254638	2.60077	0.375717	1.36882	0.452929	0.34382	0.69428	N	Filtered	Filtered	Filtered
Q9H061	Transmembrane protein 126A	T126A	Mitochondria	30.7889	256.761	19.0482	22.6553	12.0448	46.1584	16.8721	23.6054	8.50048	5.93323	68.2597	20.2139	1.1635	0.218473	0.34395	0.69428	N	Filtered	Filtered	Filtered
Q9Y6M1	Insulin-like growth factor 2 mRNA-binding protein 2	IF2B2	Cytoplasm	3.10807	0.663457	3.39972	4.92096	3.81925	2.16132	2.3231	0.698532	3.51262	2.93606	3.18229	2.32633	0.890433	-0.167421	0.34075	0.69428	N	Filtered	Filtered	Filtered
Q9Y619	Mitochondrial ornithine transporter 1	ORNT1	Mitochondria	0.089998	0.573882	2.67722	3.55018	1.604	0.11107	0.422958	2.52197	0.6697	0.910092	1.69906	0.927158	1.18678	0.247056	0.34393	0.69428	N	Filtered	Filtered	Filtered
P54289	Voltage-dependent calcium channel subunit alpha-2/delta-1	CA2D1	Cytoplasm/Exosome	3.21061	19.532	2.31561	3.99208	1.25821	2.13751	4.35912	4.02866	1.13801	1.13539	6.0617	2.55974	0.911738	-0.133309	0.34221	0.69428	N	Filtered	Filtered	Filtered
P49189	4-trimethylaminobutyraldehyde dehydrogenase	AL9A1	Cytoplasm/Exosome	43.7505	9.72744	53.2001	51.3321	55.4776	46.8117	39.193	13.3106	45.3308	10.0906	42.6975	30.9473	0.953313	-0.0689781	0.34223	0.69428	N	Filtered	Filtered	Filtered
Q9Y6E2	Basic leucine zipper and W2 domain-containing protein 2	BZW2	Cytoplasm	0.163493	1.17808	0.226025	0.00806745	0.457584	0.0312211	0.121006	0.435016	0.084883	0.264011	0.406649	0.187227	0.973317	-0.0390184	0.34467	0.69428	N	Filtered	Filtered	Filtered
Q9BSJ2	Gamma-tubulin complex component 2	GCP2	Cytoplasm	0.0515798	0.0657808	0.90915	0.787192	0.652229	0.182865	0.19521	0.0139656	0.546888	0.480602	0.493186	0.283906	0.971819	-0.0412406	0.34274	0.69428	N	Filtered	Filtered	Filtered
P00488	Coagulation factor XIII A chain	F13A	Extracellular	0.383874	5.55687	0.318718	0.0528461	0.201969	0.323851	0.0311519	0.439516	0.229845	0.142543	1.30285	0.233382	1.50817	0.592803	0.34568	0.69557	N	Filtered	Filtered	Filtered
Q86YB7	Enoyl-CoA hydratase domain-containing protein 2, mitochondrial	ECHD2	Mitochondria	0.368062	0.428614	0.627828	0.107176	0.647173	0.51324	0.508838	0.565384	0.503444	0.58833	0.435771	0.535847	0.465524	-1.10307	0.34636	0.69573	N	Filtered	Filtered	Filtered
Q86TI0	TBC1 domain family member 1	TBCD1	Nucleus	0.0103252	0.0658396	0.0192882	0.091324	0.0584814	0.0127427	0.132502	0.0139781	0.185559	0.0847422	0.0490517	0.0859048	0.222025	-2.17121	0.34668	0.69573	N	Filtered	Filtered	Filtered
Q15120	[Pyruvate dehydrogenase ] kinase isozyme 3, mitochondrial	PDK3	Mitochondria	4.15689	31.9249	3.0573	4.53706	2.9676	2.17107	2.47972	5.9689	3.76091	3.79327	9.32875	3.63478	0.888636	-0.170335	0.34681	0.69573	N	Filtered	Filtered	Filtered
Q14847	LIM and SH3 domain protein 1	LASP1	Cytoplasm	0.513233	0.112893	0.214116	0.948466	0.327435	0.334664	0.496648	0.185174	0.0654417	0.211712	0.423228	0.258728	1.18942	0.250255	0.34631	0.69573	N	Filtered	Filtered	Filtered
Q13011	Delta-Delta-dienoyl-CoA isomerase, mitochondrial	ECH1	Cytoplasm/Exosome	2.93439	2.96741	4.34662	3.81201	2.96057	5.92109	4.09853	3.90247	3.00912	3.07556	3.4042	4.00136	0.521439	-0.939429	0.34904	0.69637	N	Filtered	Filtered	Filtered
Q8TAT6	Nuclear protein localization protein 4 homolog	NPL4	Cytoplasm	1.99485	1.22685	2.59734	1.20168	2.17373	2.58389	1.5371	2.62812	1.81896	2.35682	1.83889	2.18498	0.574956	-0.798476	0.34994	0.69637	N	Filtered	Filtered	Filtered
Q10713	Mitochondrial-processing peptidase subunit alpha	MPPA	Mitochondria	0.277908	0.687747	0.00562998	0.00480546	0.00341399	0.218101	0.0141637	0.719884	0.438409	0.482339	0.195901	0.37458	0.205486	-2.28289	0.34985	0.69637	N	Filtered	Filtered	Filtered
Q13976	cGMP-dependent protein kinase 1	KGP1	Cytoplasm	0.0291433	0.185835	0.386006	0.0464687	0.165066	0.244675	0.25333	0.418458	0.324702	0.0250683	0.162504	0.253247	0.289739	-1.78718	0.3488	0.69637	N	Filtered	Filtered	Filtered
Q00577	Transcriptional activator protein Pur-alpha	PURA	Cytoplasm	0.769881	0.406506	0.898849	0.965822	0.546446	2.85521	1.17341	1.21438	0.412766	0.274179	0.717501	1.18599	0.438369	-1.18978	0.34918	0.69637	N	Filtered	Filtered	Filtered
P02462	Collagen alpha-1(IV) chain	CO4A1	Endoplasmic Reticulum	0.441594	0.763362	0.659006	0.0230664	0.0819364	0.517449	0.109981	1.22416	0.0737554	2.08293	0.393793	0.801656	0.248979	-2.00591	0.34837	0.69637	N	Filtered	Filtered	Filtered
O75787	Renin receptor -transporting lysosomal accessory protein 2) -transporting lysosomal-interacting protein 2)	RENR	Cytoplasm/Exosome	1.40249	3.09562	2.23408	2.3202	1.19036	2.43971	1.59342	0.988153	0.796488	2.10573	2.04855	1.5847	0.705125	-0.50405	0.34844	0.69637	N	Filtered	Filtered	Filtered
P37235	Hippocalcin-like protein 1	HPCL1	Cell membrane	0.0444664	25.3356	0.10659	0.0462426	0.0229655	0.0730754	0.151131	0.121936	0.00299753	0.00348772	5.11117	0.0705254	13.3002	3.73337	0.348	0.69637	N	Filtered	Filtered	Filtered
Q05D32	CTD small phosphatase-like protein 2	CTSL2	Nucleus	0.105206	3.14871	0.0219721	0.0937711	0.0973268	0.26105	0.0110553	0.0159231	0.110991	0.0101173	0.693397	0.0818273	2.05643	1.04014	0.34984	0.69637	N	Filtered	Filtered	Filtered
Q9NW13	RNA-binding protein 28	RBM28	Nucleus	0.0323582	0.571047	0.145751	0.0898566	0.081302	0.0238194	0.0872881	0.044761	0.177925	0.0809778	0.184063	0.0829542	0.683393	-0.549213	0.35014	0.69637	N	Filtered	Filtered	Filtered
P62834	Ras-related protein Rap-1A	RAP1A	Cytoplasm/Exosome	3.27463	14.535	1.84235	4.5953	2.06665	3.8512	4.46366	1.61637	3.649	0.376908	5.26279	2.79143	0.778988	-0.360328	0.35029	0.69637	N	Filtered	Filtered	Filtered
Q9H0F7	ADP-ribosylation factor-like protein 6	ARL6	Cytoplasm/Exosome	1.14639	0.48923	1.17562	1.0165	0.444838	1.21937	0.954947	0.103866	0.347379	0.329974	0.854515	0.591106	0.98194	-0.0262929	0.34988	0.69637	N	Filtered	Filtered	Filtered
P30084	Enoyl-CoA hydratase, mitochondrial	ECHM	Mitochondria	29.5592	156.447	34.9943	26.6284	18.8698	36.7972	22.6574	32.6399	21.0072	24.7559	53.2997	27.5715	0.785227	-0.348818	0.35307	0.69652	N	Filtered	Filtered	Filtered
Q96HE7	ERO1-like protein alpha	ERO1A	Endoplasmic Reticulum	1.45681	4.39005	1.77798	1.52418	1.58976	2.48147	0.98501	1.40031	1.66052	1.14148	2.14776	1.53376	0.711742	-0.490575	0.35224	0.69652	N	Filtered	Filtered	Filtered
Q7Z2W4	Zinc finger CCCH-type antiviral protein 1	ZCCHV	Cytoplasm	0.270751	0.0560468	0.0820966	0.722177	0.383898	0.0777334	1.29012	0.265283	0.566903	0.498698	0.302994	0.539747	0.371548	-1.42838	0.35187	0.69652	N	Filtered	Filtered	Filtered
Q9Y2X0	Mediator of RNA polymerase II transcription subunit 16	MED16	Nucleus	1.19507	1.58851	1.85011	1.6371	1.30386	1.08351	1.01041	2.08693	0.911288	1.28803	1.51493	1.27603	0.740985	-0.432484	0.35375	0.69652	N	Filtered	Filtered	Filtered
Q96IJ6	Mannose-1-phosphate guanyltransferase alpha	GMPPA	Cytoplasm/Exosome	13.6317	7.81229	17.4092	21.1934	14.335	12.9717	11.3697	8.29294	9.8993	18.1308	14.8763	12.1329	0.773673	-0.370204	0.35334	0.69652	N	Filtered	Filtered	Filtered
P28370	Probable global transcription activator SNF2L1	SMCA1	Nucleus	0.32816	9.85799	0.575033	0.236327	0.282792	0.317047	0.34828	0.891386	0.22491	0.0894937	2.25606	0.374223	1.52277	0.6067	0.35247	0.69652	N	Filtered	Filtered	Filtered
O00468	Agrin	AGRIN	Cytoplasm/Exosome	31.7306	125.277	16.031	51.5349	14.5901	9.01757	12.2106	14.5182	15.7036	71.3297	47.8326	24.5559	0.777868	-0.362403	0.35305	0.69652	N	Filtered	Filtered	Filtered
P41227	N-alpha-acetyltransferase 10	NAA10	Cytoplasm	0.575248	0.380808	0.111561	1.64765	0.0676499	0.411123	0.056132	0.404238	0.381547	0.0513692	0.556584	0.260882	1.40142	0.486886	0.35345	0.69652	N	Filtered	Filtered	Filtered
P55795	Heterogeneous nuclear ribonucleoprotein H2	HNRH2	Cytoplasm	1.2422	0.299932	0.439337	1.70773	2.42605	0.304721	0.812217	1.32994	0.744923	0.813149	1.22305	0.800989	1.15907	0.212971	0.35386	0.69652	N	Filtered	Filtered	Filtered
P01024	Complement C3	CO3	Cytoplasm/Exosome	0.122118	0.870503	6.12628	8.62174	3.24689	4.16842	3.18435	0.221444	0.144404	2.43655	3.7975	2.03103	1.18626	0.246418	0.35223	0.69652	N	Filtered	Filtered	Filtered
Q969R2	Oxysterol-binding protein 2	OSBP2	Cytoplasm	0.0300042	0.676207	0.0479881	0.0342978	0.0381316	0.0362228	0.0333646	0.0437696	0.052898	0.0285525	0.165326	0.0389615	1.0742	0.103264	0.35183	0.69652	N	Filtered	Filtered	Filtered
Q9H4L5	Oxysterol-binding protein-related protein 3	OSBL3	Cytoplasm	0.802601	0.314056	0.460025	2.45444	0.72517	0.514361	0.633244	0.0666756	0.852647	0.681998	0.951258	0.549785	1.06311	0.0882868	0.35405	0.69652	N	Filtered	Filtered	Filtered
Q9NUU7	ATP-dependent RNA helicase DDX19A	DD19A	Cytoplasm	0.116061	0.0787269	0.0230636	0.350965	0.156104	0.0862226	0.0580227	0.0167141	0.116997	0.149294	0.144984	0.0854499	1.02279	0.0325081	0.35388	0.69652	N	Filtered	Filtered	Filtered
P17405	Sphingomyelin phosphodiesterase	ASM	Cytoplasm/Exosome	0.00327623	0.885305	0.125	0.0261196	0.0446959	0.0652241	0.0827279	0.00443531	0.0480304	0.0509887	0.216879	0.0502813	0.986709	-0.0193041	0.35273	0.69652	N	Filtered	Filtered	Filtered
Q9UBQ5	Eukaryotic translation initiation factor 3 subunit K	EIF3K	Cytoplasm	0.375526	0.230041	0.0673922	0.0575225	0.406143	0.246281	0.0339086	0.244194	0.546772	0.856047	0.227325	0.385441	0.347115	-1.52651	0.35497	0.69709	N	Filtered	Filtered	Filtered
Q7LBR1	Charged multivesicular body protein 1b	CHM1B	Cytoplasm/Exosome	0.0799389	0.446203	0.0771286	0.0556313	0.0660565	0.0482759	0.0879435	0.0451721	0.129432	0.0338213	0.144992	0.0689291	0.747553	-0.419752	0.35493	0.69709	N	Filtered	Filtered	Filtered
O15020	Spectrin beta chain, non-erythrocytic 2	SPTN2	Cytoplasm	11.6161	181.689	6.88415	10.5322	4.99767	10.2783	2.57765	15.9582	12.1819	4.32081	43.1438	9.06337	1.23561	0.305224	0.35539	0.69709	N	Filtered	Filtered	Filtered
P43686	26S proteasome regulatory subunit 6B	PRS6B	Cytoplasm	10.2075	6.80422	17.642	15.4052	16.899	20.4195	8.07815	1.92806	6.99269	11.3351	13.3916	9.75071	0.920677	-0.119233	0.35565	0.69709	N	Filtered	Filtered	Filtered
Q6WCQ1	Myosin phosphatase Rho-interacting protein	MPRIP	Cytoplasm	10.0918	4.17793	9.5992	15.4705	6.47482	9.82577	10.2401	7.21274	2.42187	4.07025	9.16286	6.75414	0.952061	-0.0708737	0.35553	0.69709	N	Filtered	Filtered	Filtered
P13667	Protein disulfide-isomerase A4	PDIA4	Endoplasmic Reticulum	5.17061	34.581	4.30397	0.182339	0.289486	3.46983	2.37683	3.34105	2.31287	1.13229	8.90547	2.52657	1.08279	0.114756	0.35603	0.69731	N	Filtered	Filtered	Filtered
Q07020	60S ribosomal protein L18	RL18	Cytoplasm	16.7649	47.888	18.8033	17.1696	23.2074	18.4508	9.43348	20.5487	15.431	27.6456	24.7666	18.3019	0.703979	-0.506395	0.35665	0.698	N	Filtered	Filtered	Filtered
Q9HCE6	Rho guanine nucleotide exchange factor 10-like protein	ARGAL	Cytoplasm	0.264229	0.143035	0.789439	0.679416	0.324195	1.14464	0.440423	0.969749	0.293515	0.386631	0.440062	0.64699	0.480434	-1.05759	0.35768	0.69829	N	Filtered	Filtered	Filtered
O75396	Vesicle-trafficking protein SEC22b	SC22B	Endoplasmic Reticulum	9.41488	0.110988	12.026	3.99469	9.03153	13.7141	10.882	11.2926	4.79367	6.95078	6.91562	9.52662	0.577857	-0.791217	0.35775	0.69829	N	Filtered	Filtered	Filtered
Q9UGP8	Translocation protein SEC63 homolog	SEC63	Endoplasmic Reticulum	0.791377	0.39018	0.114306	0.48783	0.563352	0.841787	0.673599	0.550546	0.449552	0.475459	0.469409	0.598189	0.537593	-0.895413	0.3586	0.69829	N	Filtered	Filtered	Filtered
Q6ZS17	Rho family-interacting cell polarization regulator 1	RIPR1	Cytoplasm/Exosome	0.117001	0.0161002	0.282662	0.0201295	0.110193	0.146366	0.543286	0.164074	0.129326	0.0466331	0.109217	0.205937	0.361252	-1.46892	0.35845	0.69829	N	Filtered	Filtered	Filtered
Q13263	Transcription intermediary factor 1-beta	TIF1B	Nucleus	2.49326	3.73452	2.77667	2.28422	2.76052	3.39211	3.12228	2.36429	1.41527	1.39572	2.80984	2.33793	0.742903	-0.428755	0.3589	0.69829	N	Filtered	Filtered	Filtered
Q9Y4P1	Cysteine protease ATG4B	ATG4B	Cytoplasm	0.693935	4.79464	0.648781	1.35665	0.770947	0.452888	0.579041	1.29824	1.0003	0.981753	1.65299	0.862446	0.749379	-0.416232	0.35789	0.69829	N	Filtered	Filtered	Filtered
Q9HCE0	Ectopic P granules protein 5 homolog	EPG5	Cytoplasm	2.65145	1.54217	3.7133	2.1735	3.5042	2.99865	1.86395	3.38921	0.893967	1.40806	2.71692	2.11077	0.931702	-0.10206	0.35871	0.69829	N	Filtered	Filtered	Filtered
Q9NRY4	Rho GTPase-activating protein 35	RHG35	Cytoplasm	0.421006	0.159133	0.046619	0.822351	0.396524	0.153994	0.23981	0.0337846	0.256341	0.434216	0.369127	0.223629	1.04493	0.0634102	0.35717	0.69829	N	Filtered	Filtered	Filtered
Q5ZPR3	CD276 antigen	CD276	Cell membrane	4.8097	11.2124	1.77441	8.78552	2.2408	1.91909	6.23644	2.25835	5.62102	2.83065	5.76456	3.77311	0.723096	-0.46774	0.36007	0.70005	N	Filtered	Filtered	Filtered
Q9ULP9	TBC1 domain family member 24	TBC24	Cytoplasm	0.670172	0.762238	1.40589	0.1906	1.06404	0.737623	0.745505	1.35352	0.875381	1.77461	0.818587	1.09733	0.418968	-1.25509	0.36045	0.70008	N	Filtered	Filtered	Filtered
P08779	Keratin, type I cytoskeletal 16	K1C16	Cytoplasm/Exosome	2.27742	155.453	2.0445	1.86992	2.48899	0.270139	1.92114	5.68452	5.32931	2.20992	32.8267	3.083	1.94249	0.957911	0.36062	0.70008	N	Filtered	Filtered	Filtered
Q96QE2	Proton myo-inositol cotransporter -myo-inositol cotransporter)	MYCT	Cytoplasm	0.0478891	1.41754	0.0755599	0.0334449	0.0559246	0.0996249	0.0750884	0.0516889	0.0562193	0.0238372	0.326072	0.0612917	1.25924	0.332556	0.36091	0.70014	N	Filtered	Filtered	Filtered
P55809	Succinyl-CoA:3-ketoacid coenzyme A transferase 1, mitochondrial	SCOT1	Mitochondria	6.30363	23.0411	8.6418	4.97963	6.86867	18.078	15.5488	12.7738	12.1184	8.86819	9.96698	13.4774	0.352445	-1.50453	0.36702	0.70142	N	Filtered	Filtered	Filtered
Q96AC1	Fermitin family homolog 2	FERM2	Cytoplasm	0.28181	1.99939	0.835215	0.900952	0.753595	1.73596	1.75949	1.25888	0.894537	0.79395	0.954192	1.28856	0.358395	-1.48038	0.365	0.70142	N	Filtered	Filtered	Filtered
P49368	T-complex protein 1 subunit gamma	TCPG	Cytoplasm/Exosome	17.7724	38.5152	14.1968	19.2767	16.4096	28.5234	29.7354	23.1154	25.6138	21.3683	21.2341	25.6713	0.441604	-1.17917	0.37026	0.70142	N	Filtered	Filtered	Filtered
Q07866	Kinesin light chain 1	KLC1	Cytoplasm	1.95838	6.05652	2.65663	1.49959	2.021	5.61586	5.71373	2.68972	2.31388	3.14831	2.83843	3.8963	0.363538	-1.45982	0.36627	0.70142	N	Filtered	Filtered	Filtered
O95169	NADH dehydrogenase [ubiquinone] 1 beta subcomplex subunit 8, mitochondrial	NDUB8	Mitochondria	0.126591	0.625329	0.0366389	0.0312731	0.115402	0.135006	0.590024	0.306697	0.299483	0.236736	0.187047	0.313589	0.19862	-2.33192	0.37459	0.70142	N	Filtered	Filtered	Filtered
Q15124	Phosphoglucomutase-like protein 5	PGM5	Cytoplasm	1.08415	3.62499	0.160671	0.134522	1.17018	1.56012	1.34426	1.70202	2.68017	2.08939	1.2349	1.87519	0.285432	-1.80878	0.37301	0.70142	N	Filtered	Filtered	Filtered
Q9UL25	Ras-related protein Rab-21	RAB21	Cytoplasm/Exosome	2.98842	2.95603	5.15634	3.97555	5.29333	4.1213	5.26478	4.84541	3.71181	5.20817	4.07393	4.6303	0.566988	-0.81861	0.37393	0.70142	N	Filtered	Filtered	Filtered
Q7Z6M1	Rab9 effector protein with kelch motifs	RABEK	Cytoplasm	0.621475	0.507201	0.85519	1.12094	0.450517	1.02771	0.863056	0.774587	0.486875	1.25066	0.711065	0.880576	0.491468	-1.02483	0.368	0.70142	N	Filtered	Filtered	Filtered
P09132	Signal recognition particle 19 kDa protein	SRP19	Cytoplasm	0.733394	0.451557	0.891029	0.112913	0.401091	0.479844	0.550026	0.979314	0.581815	0.780292	0.517997	0.674258	0.461282	-1.11628	0.36684	0.70142	N	Filtered	Filtered	Filtered
Q86VS8	Protein Hook homolog 3	HOOK3	Cytoplasm	0.475502	0.400304	0.649299	0.100097	0.628405	0.826399	0.577696	0.424932	0.415786	0.598009	0.450721	0.568565	0.48247	-1.05149	0.37048	0.70142	N	Filtered	Filtered	Filtered
Q8WXF1	Paraspeckle component 1	PSPC1	Cytoplasm	0.0420612	0.268208	0.392867	0.385597	0.256342	0.781233	0.531649	0.0569418	0.332986	0.295692	0.269015	0.3997	0.340436	-1.55455	0.36863	0.70142	N	Filtered	Filtered	Filtered
O95831	Apoptosis-inducing factor 1, mitochondrial	AIFM1	Mitochondria	2.46074	0.768032	2.37699	2.59076	1.79221	4.1968	2.5717	1.46451	1.94722	2.51563	1.99775	2.53917	0.5526	-0.855693	0.37072	0.70142	N	Filtered	Filtered	Filtered
P10643	Complement component C7	CO7	Cytoplasm/Exosome	0.0110413	0.0704057	0.25774	0.201999	0.0625372	0.18779	0.248344	0.348781	0.15521	0.0094974	0.120745	0.189924	0.361852	-1.46653	0.36924	0.70142	N	Filtered	Filtered	Filtered
P49773	Adenosine 5'-monophosphoramidase HINT1	HINT1	Cytoplasm/Exosome	2.01006	0.405179	4.02666	0.506582	2.92923	4.48292	4.20696	1.33118	1.9198	2.38184	1.97554	2.86454	0.488961	-1.03221	0.37155	0.70142	N	Filtered	Filtered	Filtered
O95486	Protein transport protein Sec24A	SC24A	Cytoplasm	0.788726	1.00588	1.74739	0.251523	1.2879	0.194679	1.28012	2.03563	1.76549	1.73147	1.01628	1.40148	0.393722	-1.34475	0.37481	0.70142	N	Filtered	Filtered	Filtered
Q16352	Alpha-internexin	AINX	Cytoplasm	4.75431	5.13511	5.5047	2.08387	2.24897	10.6281	7.2272	7.75014	1.49894	1.75807	3.94539	5.7725	0.452103	-1.14528	0.37251	0.70142	N	Filtered	Filtered	Filtered
P49841	Glycogen synthase kinase-3 beta	GSK3B	Cytoplasm	1.57364	0.63717	2.07941	0.796633	2.4043	2.04411	1.16448	1.98481	1.84629	2.34744	1.49823	1.87743	0.553708	-0.852802	0.36857	0.70142	N	Filtered	Filtered	Filtered
Q9UPT5	Exocyst complex component 7	EXOC7	Cytoplasm	0.172721	0.152898	0.0447926	0.194204	0.13581	0.0295921	0.245572	0.224549	0.226962	0.198347	0.140085	0.185004	0.429559	-1.21907	0.36924	0.70142	N	Filtered	Filtered	Filtered
Q9NRM0	Solute carrier family 2, facilitated glucose transporter member 9	GTR9	Cell membrane	0.17494	0.0766379	0.112258	0.0191636	0.14803	0.106352	0.115213	0.2635	0.0945407	0.147393	0.106206	0.1454	0.52049	-0.942058	0.36921	0.70142	N	Filtered	Filtered	Filtered
Q9P273	Teneurin-3	TEN3	Cell membrane	0.67645	0.624197	0.282762	0.0312165	0.373017	0.0241616	0.644299	0.775658	0.921787	0.540308	0.397529	0.581243	0.400516	-1.32007	0.36961	0.70142	N	Filtered	Filtered	Filtered
P30626	Sorcin	SORCN	Cytoplasm/Exosome	0.0533253	0.0173521	0.0365837	0.0216948	0.0241	0.0889375	0.080697	0.00368394	0.0418555	0.0213748	0.0306112	0.0473097	0.450278	-1.15111	0.3744	0.70142	N	Filtered	Filtered	Filtered
P80303	Nucleobindin-2	NUCB2	Cytoplasm/Exosome	0.0908704	0.0641676	0.0187984	0.0802266	0.0617414	0.129469	0.16591	0.0827136	0.0690151	0.00865591	0.0631609	0.0911526	0.448959	-1.15534	0.3711	0.70142	N	Filtered	Filtered	Filtered
P08133	Annexin A6	ANXA6	Cytoplasm/Exosome	63.0696	7.87962	43.6737	71.2725	40.4383	81.44	126.795	63.0326	26.608	31.0132	45.2667	65.7777	0.526085	-0.926633	0.36531	0.70142	N	Filtered	Filtered	Filtered
Q9H299	SH3 domain-binding glutamic acid-rich-like protein 3	SH3L3	Cytoplasm/Exosome	0.249566	0.0826138	0.0242023	0.378019	0.210367	0.392775	0.744533	0.0876966	0.172197	0.178994	0.188954	0.315239	0.416015	-1.26529	0.37376	0.70142	N	Filtered	Filtered	Filtered
Q9UBB6	Neurochondrin	NCDN	Cytoplasm	1.12993	0.81627	1.38185	1.20239	1.04568	1.19849	0.988435	0.866491	0.7519	1.17213	1.11522	0.995488	0.703386	-0.507611	0.37266	0.70142	N	Filtered	Filtered	Filtered
P42892	Endothelin-converting enzyme 1	ECE1	Cytoplasm/Exosome	0.466669	0.0996688	0.145994	0.0249225	0.949936	0.577803	0.521502	0.669623	0.432581	0.335173	0.337438	0.507336	0.555038	-0.849342	0.37336	0.70142	N	Filtered	Filtered	Filtered
O95571	Persulfide dioxygenase ETHE1, mitochondrial	ETHE1	Mitochondria	2.15516	17.4031	3.62842	2.7116	1.12507	1.66974	1.95424	3.78101	3.22075	1.93874	5.40468	2.5129	0.741731	-0.431032	0.37162	0.70142	N	Filtered	Filtered	Filtered
P24821	Tenascin	TENA	Endoplasmic Reticulum	1.34383	0.0220992	0.0323706	1.21651	0.739439	0.0697948	0.547675	0.906146	1.29566	4.63451	0.670848	1.49076	0.328659	-1.60534	0.36775	0.70142	N	Filtered	Filtered	Filtered
Q9HB71	Calcyclin-binding protein	CYBP	Cytoplasm/Exosome	4.73424	24.442	4.45473	3.7086	4.36879	3.16744	7.20969	1.53721	4.93661	5.06531	8.34167	4.38325	0.715763	-0.482446	0.36709	0.70142	N	Filtered	Filtered	Filtered
Q15118	[Pyruvate dehydrogenase ] kinase isozyme 1, mitochondrial	PDK1	Mitochondria	3.97219	29.9942	3.55172	4.46855	3.20221	2.61359	2.8749	6.44193	3.9723	4.18434	9.03778	4.01741	0.803396	-0.315816	0.37013	0.70142	N	Filtered	Filtered	Filtered
P34931	Heat shock 70 kDa protein 1-like	HS71L	Cytoplasm	0.997743	4.64465	1.0723	0.915861	2.4188	1.5258	1.36997	1.49604	1.30915	0.846131	2.00987	1.30942	0.764452	-0.387503	0.3622	0.70142	N	Filtered	Filtered	Filtered
Q9BQB6	Vitamin K epoxide reductase complex subunit 1	VKOR1	Endoplasmic Reticulum	0.146273	4.52385	0.0102227	0.0436279	0.0994516	0.00675361	0.00514359	0.267402	0.152636	0.100606	0.964685	0.106508	1.86367	0.898144	0.3639	0.70142	N	Filtered	Filtered	Filtered
Q13283	Ras GTPase-activating protein-binding protein 1	G3BP1	Cytoplasm	2.11359	9.80843	3.85958	4.10134	0.231266	3.27349	2.50935	1.38192	0.150928	4.3384	4.02284	2.33082	0.728053	-0.457885	0.36517	0.70142	N	Filtered	Filtered	Filtered
P46777	60S ribosomal protein L5	RL5	Cytoplasm/Exosome	10.9072	280.293	52.0999	18.105	54.5663	47.0382	36.4139	24.2056	14.232	55.2554	83.1942	35.429	0.798308	-0.324982	0.37278	0.70142	N	Filtered	Filtered	Filtered
P01612	Immunoglobulin kappa variable 1-39	KV139	Extracellular	0.203358	2.45705	0.275225	0.504418	0.602756	0.181938	0.277576	0.277837	0.898802	0.316194	0.808562	0.39047	0.710092	-0.493922	0.3677	0.70142	N	Filtered	Filtered	Filtered
P16422	Epithelial cell adhesion molecule	EPCAM	Cytoplasm/Exosome	14.3374	0.91317	22.1872	3.59622	19.874	13.7577	0.673017	10.1963	6.86507	6.3501	12.1816	7.56842	1.27591	0.351524	0.36394	0.70142	N	Filtered	Filtered	Filtered
P22792	Carboxypeptidase N subunit 2	CPN2	Cytoplasm/Exosome	0.58664	35.5514	0.668696	0.22918	0.33685	0.0354771	1.23398	1.71255	1.00147	0.217991	7.47455	0.840292	1.66294	0.73374	0.37273	0.70142	N	Filtered	Filtered	Filtered
Q92614	Unconventional myosin-XVIIIa	MY18A	Endoplasmic Reticulum	0.0076035	10.4285	0.124318	0.0121237	0.451355	0.126516	0.0411781	0.0514675	0.143569	0.780955	2.20478	0.228737	1.63273	0.707289	0.36602	0.70142	N	Filtered	Filtered	Filtered
P62158	Calmodulin-1	CALM1	Cytoplasm	0.00598764	8.09794	0.407562	0.0477361	0.00678274	0.543785	0.46417	0.00810597	0.00442653	0.00515041	1.7132	0.205128	1.62453	0.700026	0.37426	0.70142	N	Filtered	Filtered	Filtered
P01621	Immunoglobulin kappa variable 3-20	KV320	Extracellular	0.117908	0.254439	0.138496	0.0127247	0.157389	0.0098489	0.0721002	0.0850387	0.0490402	0.215086	0.136191	0.0862227	0.813512	-0.297764	0.36455	0.70142	N	Filtered	Filtered	Filtered
O95084	Serine protease 23	PRS23	Cytoplasm/Exosome	35.9356	123.142	16.3337	4.77441	12.4058	2.10929	7.93851	13.1992	19.9437	40.9545	38.5182	16.829	0.824779	-0.27792	0.36897	0.70142	N	Filtered	Filtered	Filtered
Q9H269	Vacuolar protein sorting-associated protein 16 homolog	VPS16	Cell membrane	0.22668	5.53806	0.183901	0.169229	0.09597	0.127571	0.309718	0.222897	0.310887	0.128923	1.24277	0.219999	1.1854	0.245378	0.36917	0.70142	N	Filtered	Filtered	Filtered
O75695	Protein XRP2	XRP2	Cytoplasm/Exosome	2.84127	0.446041	0.653355	5.28869	1.46155	0.540798	0.932376	1.15096	2.28924	1.25673	2.13818	1.23402	1.14042	0.189559	0.36385	0.70142	N	Filtered	Filtered	Filtered
Q15043	Metal cation symporter ZIP14	S39AE	Cell membrane	0.857378	0.192521	0.282002	0.0481405	0.624613	0.0372607	0.3085	0.0408731	0.502386	0.292188	0.400931	0.236242	1.15753	0.211049	0.36853	0.70142	N	Filtered	Filtered	Filtered
Q9Y484	WD repeat domain phosphoinositide-interacting protein 4	WIPI4	Cytoplasm	0.294862	14.2847	0.0850744	0.446374	0.697227	0.0562041	0.642762	0.308265	1.2778	0.279687	3.16165	0.512943	1.15694	0.210311	0.37035	0.70142	N	Filtered	Filtered	Filtered
A6ND91	Putative L-aspartate dehydrogenase	ASPD	Other	0.0399733	1.04812	0.074002	0.0585626	0.0866193	0.0805362	0.105247	0.0653232	0.0768008	0.043261	0.261456	0.0742336	0.940707	-0.088182	0.36994	0.70142	N	Filtered	Filtered	Filtered
Q16630	Cleavage and polyadenylation specificity factor subunit 6	CPSF6	Cytoplasm	0.0405928	7.28403	0.726833	0.0647249	0.96187	0.753233	0.374833	0.27477	0.419817	0.684956	1.81561	0.501522	0.924015	-0.114012	0.36956	0.70142	N	Filtered	Filtered	Filtered
P27448	MAP/microtubule affinity-regulating kinase 3	MARK3	Cytoplasm/Exosome	1.36647	0.286479	0.41963	2.0785	0.613309	0.319402	0.416467	0.0608209	0.881913	1.19014	0.952878	0.573749	1.04808	0.0677513	0.36443	0.70142	N	Filtered	Filtered	Filtered
Q6IA17	Single Ig IL-1-related receptor	SIGIR	Cell membrane	0.039829	0.0507947	0.234526	0.0127014	0.120231	0.083943	0.0614714	0.010784	0.0573616	0.0449292	0.0916165	0.0516978	1.03141	0.0446185	0.36598	0.70142	N	Filtered	Filtered	Filtered
P46776	60S ribosomal protein L27a	RL27A	Cytoplasm	4.23892	69.9957	0.621693	4.24488	3.73452	4.74053	4.1389	2.25269	4.7268	3.90783	16.5672	3.95335	1.0158	0.0226175	0.37348	0.70142	N	Filtered	Filtered	Filtered
P30260	Cell division cycle protein 27 homolog	CDC27	Cytoplasm	0.0300375	0.853575	0.0539707	0.00696069	0.00494516	0.030842	0.0333119	0.0832575	0.0161365	0.00375506	0.189898	0.0334606	1.34106	0.423372	0.37551	0.70223	N	Filtered	Filtered	Filtered
Q86UE4	Protein LYRIC	LYRIC	Cytoplasm	0.855959	3.4753	0.0283354	1.78652	0.362178	0.739252	0.0028514	1.997	0.0565629	0.342553	1.30166	0.627643	1.12061	0.164282	0.37616	0.70244	N	Filtered	Filtered	Filtered
Q2M2I8	AP2-associated protein kinase 1	AAK1	Cytoplasm	0.790583	9.54709	0.407719	0.520597	0.460843	0.383494	0.626169	1.03995	0.712005	0.505547	2.34537	0.653433	0.982834	-0.0249805	0.37603	0.70244	N	Filtered	Filtered	Filtered
P01040	Cystatin-A	CYTA	Cytoplasm	0.0271398	0.777516	0.0546732	0.00865482	0.0341327	0.00669883	0.0453547	0.0479573	0.0686796	0.0338193	0.180423	0.040502	0.96561	-0.0504877	0.3776	0.70465	N	Filtered	Filtered	Filtered
P19021	Peptidyl-glycine alpha-amidating monooxygenase	AMD	Cytoplasm/Exosome	0.474039	0.242997	0.634206	0.0607621	0.40914	0.23515	0.264999	0.985987	0.667783	0.462397	0.364229	0.523263	0.44469	-1.16913	0.37853	0.70489	N	Filtered	Filtered	Filtered
Q8IWV7	E3 ubiquitin-protein ligase UBR1	UBR1	Cytoplasm	0.623472	0.365339	0.535144	0.743596	0.494788	0.543298	0.460347	0.0775633	0.626256	0.519316	0.552468	0.445356	0.761528	-0.393032	0.37804	0.70489	N	Filtered	Filtered	Filtered
O95415	Brain protein I3	BRI3	Cytoplasm	0.113421	2.38568	0.0805333	0.0137478	0.101199	0.0106408	0.14794	0.167621	0.166268	0.0428446	0.538917	0.107063	1.11525	0.15737	0.37846	0.70489	N	Filtered	Filtered	Filtered
P02790	Hemopexin	HEMO	Cytoplasm/Exosome	510.396	124.388	661.093	1108.06	846.751	700.528	1185.61	325.719	1817.55	653.019	650.139	936.486	0.439961	-1.18455	0.37907	0.7054	N	Filtered	Filtered	Filtered
Q99714	3-hydroxyacyl-CoA dehydrogenase type-2 )	HCD2	Mitochondria	2.79879	11.733	6.10892	3.03898	2.76663	3.85763	2.79551	3.89734	3.83076	3.97493	5.28927	3.67124	0.652617	-0.615692	0.38053	0.70545	N	Filtered	Filtered	Filtered
P08572	Collagen alpha-2 chain	CO4A2	Cytoplasm/Exosome	0.149408	0.0599933	0.426342	0.0150015	0.157248	0.154162	0.0442157	0.332569	0.111081	1.27124	0.161599	0.382654	0.252448	-1.98594	0.38052	0.70545	N	Filtered	Filtered	Filtered
P46734	Dual specificity mitogen-activated protein kinase kinase 3	MP2K3	Cytoplasm	1.74842	0.53412	1.2673	2.48269	1.00329	1.24145	0.968631	0.566982	1.1703	1.40418	1.40716	1.07031	0.858714	-0.21975	0.38032	0.70545	N	Filtered	Filtered	Filtered
P83111	Serine beta-lactamase-like protein LACTB, mitochondrial	LACTB	Cytoplasm	0.0698729	2.84014	0.0822002	0.0689225	0.0709928	0.20041	0.11089	0.148912	0.0470512	0.0542307	0.626426	0.112299	1.28646	0.363412	0.3807	0.70545	N	Filtered	Filtered	Filtered
P67809	Y-box-binding protein 1	YBOX1	Cytoplasm/Exosome	0.0597082	1.75455	0.0676944	0.206238	0.0549773	0.0931198	0.267155	0.106889	0.0512661	0.0708967	0.428634	0.117865	0.929829	-0.104963	0.38058	0.70545	N	Filtered	Filtered	Filtered
O14841	5-oxoprolinase	OPLA	Cytoplasm	0.00560128	0.178586	0.855956	0.529765	0.529718	0.469917	0.00526479	0.00758292	0.270489	0.495843	0.419925	0.249819	0.972024	-0.0409368	0.38056	0.70545	N	Filtered	Filtered	Filtered
P21359	Neurofibromin	NF1	Cytoplasm	0.369953	0.23746	0.0695657	0.798449	0.247149	0.229792	0.205482	0.284999	0.229097	0.198157	0.344515	0.229506	0.942273	-0.0857837	0.38106	0.70564	N	Filtered	Filtered	Filtered
Q6UWP2	Dehydrogenase/reductase SDR family member 11	DHR11	Extracellular	1.64974	3.33258	2.36716	2.18121	2.05256	3.01991	2.49946	3.19817	1.91359	2.60991	2.31665	2.64821	0.505641	-0.983815	0.38218	0.70573	N	Filtered	Filtered	Filtered
P61018	Ras-related protein Rab-4B	RAB4B	Cytoplasm	2.3507	1.55098	3.2039	1.93914	2.60669	2.6305	1.33837	4.09763	2.62472	3.47959	2.33028	2.83416	0.534856	-0.902777	0.38207	0.70573	N	Filtered	Filtered	Filtered
Q8NBS9	Thioredoxin domain-containing protein 5	TXND5	Cytoplasm/Exosome	4.69797	2.85919	5.17718	3.6804	3.3062	2.76686	3.53752	5.17963	1.66299	3.25673	3.94419	3.28075	0.800154	-0.321651	0.38218	0.70573	N	Filtered	Filtered	Filtered
P14859	POU domain, class 2, transcription factor 1	PO2F1	Nucleus	0.0853199	14.5258	1.13583	0.849267	0.73324	0.9226	0.920937	1.49206	0.770084	0.36695	3.4659	0.894526	0.946053	-0.0800068	0.38142	0.70573	N	Filtered	Filtered	Filtered
P28340	DNA polymerase delta catalytic subunit	DPOD1	Cytoplasm	0.318438	0.204739	0.0599799	0.509307	0.296329	0.0396255	0.537924	0.451901	0.118683	1.4488	0.277759	0.519386	0.326958	-1.61282	0.38254	0.70589	N	Filtered	Filtered	Filtered
P50583	Bis-tetraphosphatase [asymmetrical]	AP4A	Mitochondria	0.0180288	1.41374	0.0336791	0.0287467	0.102114	0.02225	0.184684	0.0244071	0.0761277	0.0155079	0.319263	0.0645953	1.04137	0.0584841	0.38294	0.70614	N	Filtered	Filtered	Filtered
Q5XPI4	E3 ubiquitin-protein ligase RNF123	RN123	Cytoplasm	15.1391	4.69254	41.2415	39.9303	8.78372	23.1527	3.45846	26.2071	8.78101	6.42008	21.9575	13.6039	1.14513	0.195513	0.38336	0.70643	N	Filtered	Filtered	Filtered
Q6UXN9	WD repeat-containing protein 82	WDR82	Nucleus	0.471813	0.231968	0.993427	0.0580043	0.492103	0.426375	0.0341926	0.246239	0.353943	0.390351	0.449463	0.29022	0.984982	-0.0218301	0.38435	0.70776	N	Filtered	Filtered	Filtered
Q10567	AP-1 complex subunit beta-1	AP1B1	Cytoplasm	9.07384	22.5531	7.23195	8.27638	9.9443	8.70968	7.30772	11.3255	6.05348	10.0764	11.4159	8.69457	0.706514	-0.50121	0.38677	0.70806	N	Filtered	Filtered	Filtered
Q15276	Rab GTPase-binding effector protein 1	RABE1	Cell membrane	0.0456215	0.0346007	0.0506827	0.00865203	0.0543766	0.105301	0.102135	0.00734591	0.0531791	0.0243415	0.0387867	0.0584605	0.410426	-1.28481	0.38735	0.70806	N	Filtered	Filtered	Filtered
O75165	DnaJ homolog subfamily C member 13	DJC13	Cytoplasm/Exosome	4.74647	9.6301	5.49332	4.39114	5.22631	5.73482	5.70319	6.65982	2.24653	3.37806	5.89747	4.74448	0.732964	-0.448186	0.38736	0.70806	N	Filtered	Filtered	Filtered
Q16629	Serine/arginine-rich splicing factor 7	SRSF7	Cytoplasm/Exosome	1.61061	0.219694	3.98672	0.827194	0.195141	5.70553	0.278139	4.69875	0.24567	2.00861	1.36787	2.58734	0.401165	-1.31773	0.38509	0.70806	N	Filtered	Filtered	Filtered
Q9HA65	TBC1 domain family member 17	TBC17	Cytoplasm	0.287282	0.198187	0.517567	0.285183	0.444107	0.40651	0.310035	0.21038	0.287044	0.200008	0.346465	0.282795	0.79087	-0.338488	0.38548	0.70806	N	Filtered	Filtered	Filtered
O15118	NPC intracellular cholesterol transporter 1	NPC1	Cytoplasm/Exosome	7.81876	3.70386	5.42537	9.32189	12.5047	4.40652	5.7886	8.69543	5.44544	6.70203	7.75491	6.2076	0.881781	-0.181508	0.38733	0.70806	N	Filtered	Filtered	Filtered
Q8TF42	Ubiquitin-associated and SH3 domain-containing protein B	UBS3B	Cytoplasm	0.278463	0.0755706	0.214068	0.431939	0.175842	0.223521	0.181106	0.0802201	0.212687	0.183428	0.235176	0.176192	0.877072	-0.189232	0.38633	0.70806	N	Filtered	Filtered	Filtered
O76074	cGMP-specific 3',5'-cyclic phosphodiesterase	PDE5A	Cytoplasm	0.393784	1.11062	0.0650729	1.29478	0.930183	0.0429902	0.0327416	0.0471581	1.36604	0.697549	0.758888	0.437295	0.827885	-0.272498	0.38565	0.70806	N	Filtered	Filtered	Filtered
Q8N2F6	Armadillo repeat-containing protein 10	ARM10	Endoplasmic Reticulum	0.352312	2.03363	0.672634	0.025847	0.0183627	0.688685	0.321896	0.220175	0.0599191	0.0139436	0.620557	0.260924	0.90134	-0.149856	0.38605	0.70806	N	Filtered	Filtered	Filtered
Q9HC38	Glyoxalase domain-containing protein 4	GLOD4	Cytoplasm/Exosome	4.70631	1.06769	1.56394	6.55123	1.70544	2.67846	2.0927	2.3195	2.13696	1.37931	3.11892	2.12139	1.05219	0.0733975	0.38746	0.70806	N	Filtered	Filtered	Filtered
O60232	Protein ZNRD2	ZNRD2	Other	0.0137744	5.67908	0.811941	0.365848	0.0156035	1.10693	0.0129469	0.60814	0.0101831	0.0592418	1.37725	0.359488	1.09872	0.135821	0.38482	0.70806	N	Filtered	Filtered	Filtered
O00429	Dynamin-1-like protein	DNM1L	Mitochondria	2.51808	3.38246	1.64751	1.45207	3.45029	2.01025	2.24797	2.30195	3.5344	7.14201	2.49008	3.44732	0.419413	-1.25356	0.38788	0.70819	N	Filtered	Filtered	Filtered
Q6ZVX7	F-box only protein 50	FBX50	Cytoplasm/Exosome	0.00778886	1.06716	0.111603	0.156606	0.0441157	0.00961251	0.171824	0.0603686	0.0953074	0.133191	0.277455	0.0940608	0.712612	-0.488811	0.38843	0.70819	N	Filtered	Filtered	Filtered
Q9ULH0	Kinase D-interacting substrate of 220 kDa	KDIS	Cytoplasm	0.176189	0.105652	0.207021	0.15912	0.0187689	0.150572	0.0155734	0.112152	0.0992637	0.107924	0.13335	0.097097	0.832573	-0.264352	0.38895	0.70819	N	Filtered	Filtered	Filtered
Q8WVV4	Protein POF1B	POF1B	Cytoplasm	0.289341	0.342552	0.72999	0.0553278	0.263809	0.408876	0.282876	0.0936615	0.16394	0.171618	0.336204	0.224194	0.891957	-0.164953	0.38898	0.70819	N	Filtered	Filtered	Filtered
P56159	GDNF family receptor alpha-1	GFRA1	Cytoplasm/Exosome	0.0431168	0.914928	0.0128112	0.010935	0.0388434	0.046828	0.0412407	0.0775147	0.0378905	0.00589907	0.204127	0.0418746	1.16055	0.214805	0.38913	0.70819	N	Filtered	Filtered	Filtered
Q13938	Calcyphosin	CAYP1	Cytoplasm	0.035502	5.94168	0.0663203	0.322892	0.0402163	0.437121	0.166846	0.048062	0.0262459	0.391604	1.28132	0.213976	1.14928	0.200734	0.38808	0.70819	N	Filtered	Filtered	Filtered
O14976	Cyclin-G-associated kinase	GAK	Cytoplasm	0.269771	0.159533	0.491005	0.209429	0.141704	0.65751	0.496739	0.638913	0.124481	0.0215203	0.254288	0.387833	0.463714	-1.10869	0.38962	0.70859	N	Filtered	Filtered	Filtered
Q7L1V2	Vacuolar fusion protein MON1 homolog B	MON1B	Cytoplasm	0.0713521	0.035417	0.107015	0.0442807	0.0441647	0.049473	0.0661853	0.0812929	0.0679656	0.115157	0.0604459	0.0760148	0.492975	-1.02041	0.38989	0.7086	N	Filtered	Filtered	Filtered
P12110	Collagen alpha-2(VI) chain	CO6A2	Cytoplasm/Exosome	8.89719	24.811	12.1047	4.73815	7.94742	16.0237	16.6038	21.0067	10.0812	12.6798	11.6997	15.279	0.39246	-1.34938	0.39082	0.70961	N	Filtered	Filtered	Filtered
Q99808	Equilibrative nucleoside transporter 1	S29A1	Cell membrane	0.765402	0.152036	0.266589	0.735581	0.269717	0.147127	1.24915	0.707174	1.03223	0.205587	0.437865	0.668253	0.445815	-1.16548	0.39123	0.70961	N	Filtered	Filtered	Filtered
P06748	Nucleophosmin	NPM	Cytoplasm	14.2771	15.3888	17.3758	15.1659	16.2879	17.4813	7.35163	4.01977	9.48955	23.7088	15.6991	12.4102	0.76325	-0.389773	0.39132	0.70961	N	Filtered	Filtered	Filtered
O15111	Inhibitor of nuclear factor kappa-B kinase subunit alpha	IKKA	Cytoplasm	0.224653	1.33061	0.256508	0.152563	0.0216774	0.0236167	0.393809	0.0259063	0.250268	0.173696	0.397203	0.173459	0.694485	-0.525984	0.39152	0.70961	N	Filtered	Filtered	Filtered
P07384	Calpain-1 catalytic subunit	CAN1	Cytoplasm/Exosome	11.6091	57.136	7.88067	17.631	9.3224	9.84624	12.9319	12.3827	12.1405	14.3067	20.7158	12.3216	0.68934	-0.536712	0.39233	0.71011	N	Filtered	Filtered	Filtered
Q70IA6	MOB kinase activator 2	MOB2	Cytoplasm	0.00379831	1.40444	0.0354776	0.128164	0.00430269	0.00468763	0.0443255	0.097797	0.111691	0.0792609	0.315236	0.0675525	0.881406	-0.182122	0.39232	0.71011	N	Filtered	Filtered	Filtered
P38919	Eukaryotic initiation factor 4A-III	IF4A3	Cytoplasm	2.61353	4.80302	4.72692	3.5765	3.29757	8.36208	6.54986	3.30578	2.60118	3.52238	3.80351	4.86826	0.464345	-1.10673	0.39448	0.71038	N	Filtered	Filtered	Filtered
Q5TBA9	Protein furry homolog	FRY	Cytoplasm	0.0682214	0.052352	0.0153369	0.065454	0.00930024	0.0101323	0.0846046	0.0820716	0.0892223	0.0353519	0.0421329	0.0602765	0.349755	-1.51558	0.39543	0.71038	N	Filtered	Filtered	Filtered
P43243	Matrin-3	MATR3	Nucleus	1.61773	0.928825	1.87751	0.998599	3.2049	3.6902	2.33842	3.23504	0.741431	1.6567	1.72551	2.33236	0.576477	-0.794666	0.39291	0.71038	N	Filtered	Filtered	Filtered
P08727	Keratin, type I cytoskeletal 19	K1C19	Cytoplasm/Exosome	0.662411	1.5021	3.88417	3.18336	0.914471	1.0214	1.44244	4.62079	6.89011	1.96064	2.0293	3.18708	0.332719	-1.58762	0.39488	0.71038	N	Filtered	Filtered	Filtered
Q02153	Guanylate cyclase soluble subunit beta-1	GCYB1	Cytoplasm	0.0622824	0.0192997	0.00565398	0.0241297	0.0790813	0.00373528	0.00284482	0.141427	0.0670274	0.118806	0.0380894	0.066768	0.441787	-1.17858	0.39328	0.71038	N	Filtered	Filtered	Filtered
Q8IV08	5'-3' exonuclease PLD3	PLD3	Cytoplasm/Exosome	1.38659	9.9471	1.02273	0.514957	1.12697	1.49726	0.595069	1.1622	0.698544	1.91599	2.79967	1.17381	0.818737	-0.288527	0.39511	0.71038	N	Filtered	Filtered	Filtered
P28070	Proteasome subunit beta type-4	PSB4	Cytoplasm/Exosome	2.34369	1.03576	2.19261	4.00526	5.02588	1.00231	2.45994	2.50795	2.68708	2.46752	2.92064	2.22496	0.888068	-0.171258	0.39397	0.71038	N	Filtered	Filtered	Filtered
Q14684	Ribosomal RNA processing protein 1 homolog B	RRP1B	Cytoplasm	1.84755	0.541205	2.20964	1.45487	1.00583	2.28348	1.5989	0.168944	0.012549	0.631173	1.41182	0.93901	1.11467	0.156621	0.39524	0.71038	N	Filtered	Filtered	Filtered
O14782	Kinesin-like protein KIF3C	KIF3C	Cytoplasm	0.258218	0.138704	0.297264	0.0346833	0.191246	0.19769	0.170875	0.147238	0.136378	0.0187105	0.184023	0.134178	0.922795	-0.115918	0.39543	0.71038	N	Filtered	Filtered	Filtered
Q15751	Probable E3 ubiquitin-protein ligase HERC1	HERC1	Cytoplasm	0.14399	7.41712	0.247077	0.283608	0.166999	0.00112863	0.88162	0.632283	0.165117	0.0594533	1.65176	0.34792	1.03905	0.0552665	0.39542	0.71038	N	Filtered	Filtered	Filtered
P08575	Receptor-type tyrosine-protein phosphatase C	PTPRC	Cytoplasm/Exosome	1.7704	0.682211	2.19013	0.852946	2.33755	1.32676	0.770875	1.93048	0.491887	1.40963	1.56665	1.18592	0.98506	-0.0217165	0.39537	0.71038	N	Filtered	Filtered	Filtered
P11766	Alcohol dehydrogenase class-3	ADHX	Cytoplasm/Exosome	35.6109	34.9061	44.7571	38.9543	53.1612	30.3373	35.8831	70.3559	61.7363	46.3092	41.4779	48.9243	0.541127	-0.885962	0.39571	0.7104	N	Filtered	Filtered	Filtered
Q8WVM8	Sec1 family domain-containing protein 1	SCFD1	Cytoplasm	8.64806	18.1468	9.03009	11.1531	8.62423	10.9348	5.81407	12.8988	6.65987	9.25689	11.1205	9.11288	0.697631	-0.519465	0.39698	0.7119	N	Filtered	Filtered	Filtered
O75131	Copine-3	CPNE3	Cytoplasm/Exosome	2.6786	1.236	3.31095	3.23506	2.91506	3.11788	5.34117	1.67728	2.97513	3.37823	2.67513	3.29794	0.531452	-0.911988	0.39937	0.7119	N	Filtered	Filtered	Filtered
P10644	cAMP-dependent protein kinase type I-alpha regulatory subunit	KAP0	Cytoplasm	4.71196	4.11092	6.30419	7.05993	4.13184	5.38864	4.86544	4.36385	4.31627	4.56884	5.26377	4.70061	0.67577	-0.565396	0.39929	0.7119	N	Filtered	Filtered	Filtered
P01009	Alpha-1-antitrypsin	A1AT	Cytoplasm/Exosome	2.02297	7.21965	0.42301	2.49148	1.59198	1.89899	1.06597	1.71391	1.64294	2.16663	2.74982	1.69769	0.705424	-0.503438	0.39977	0.7119	N	Filtered	Filtered	Filtered
P09455	Retinol-binding protein 1	RET1	Cytoplasm	0.141748	0.362988	0.250331	0.0181533	0.128189	0.094474	0.11701	0.101208	0.208473	0.102898	0.180282	0.124813	0.658146	-0.60352	0.39973	0.7119	N	Filtered	Filtered	Filtered
Q5HYI8	Rab-like protein 3	RABL3	Cell membrane	0.566063	6.34601	0.65966	0.559165	0.537766	0.871314	0.973154	0.620675	0.644898	0.408677	1.73373	0.703744	0.772367	-0.372642	0.39954	0.7119	N	Filtered	Filtered	Filtered
Q3SYG4	Protein PTHB1	PTHB1	Cytoplasm	0.0565219	1.80209	0.767737	1.80564	0.705125	0.827906	0.736761	0.0765185	0.864187	0.954201	1.02742	0.691914	0.655909	-0.608433	0.39746	0.7119	N	Filtered	Filtered	Filtered
P62750	60S ribosomal protein L23a	RL23A	Cytoplasm/Exosome	0.488764	6.0356	0.119503	0.681879	0.400147	0.220882	0.505108	0.634127	0.761476	0.566458	1.54518	0.53761	0.793551	-0.333605	0.39854	0.7119	N	Filtered	Filtered	Filtered
Q13148	TAR DNA-binding protein 43	TADBP	Cytoplasm	0.505213	0.380423	0.750171	0.0976689	0.50779	0.121315	0.227185	0.399432	0.382547	0.537901	0.448253	0.333676	0.830195	-0.268478	0.39865	0.7119	N	Filtered	Filtered	Filtered
Q92882	Osteoclast-stimulating factor 1	OSTF1	Extracellular	1.81619	0.408396	0.034595	3.51886	1.56238	0.850954	0.639546	0.939904	1.1618	0.988037	1.46808	0.916048	1.14641	0.19712	0.39844	0.7119	N	Filtered	Filtered	Filtered
Q14696	LRP chaperone MESD	MESD	Endoplasmic Reticulum	0.0428622	0.940671	0.0745737	0.0101726	0.00722702	0.105517	0.0529602	0.0471786	0.0235824	0.0346009	0.215101	0.0527679	0.925581	-0.111569	0.39933	0.7119	N	Filtered	Filtered	Filtered
Q12789	General transcription factor 3C polypeptide 1	TF3C1	Nucleus	0.110846	3.09	0.253931	0.092555	0.13925	0.321201	0.268814	0.29265	0.00858255	0.154057	0.737317	0.209061	0.968992	-0.0454431	0.398	0.7119	N	Filtered	Filtered	Filtered
O43759	Synaptogyrin-1	SNG1	Cell membrane	0.804225	0.47812	0.713669	0.599196	0.490814	0.513641	1.44234	1.28208	0.558074	0.322481	0.617205	0.823724	0.49542	-1.01328	0.4023	0.71314	N	Filtered	Filtered	Filtered
P02753	Retinol-binding protein 4	RET4	Cytoplasm/Exosome	7.36407	2.58517	3.83935	4.12016	2.29625	4.37	5.43984	6.59685	5.41561	3.12884	4.041	4.99023	0.55755	-0.842826	0.40255	0.71314	N	Filtered	Filtered	Filtered
Q7Z3D6	D-glutamate cyclase, mitochondrial	GLUCM	Mitochondria	0.150032	0.998404	0.425479	0.116784	0.137603	0.55236	0.0950885	0.106081	0.109966	0.124581	0.36566	0.197615	0.791903	-0.336604	0.4023	0.71314	N	Filtered	Filtered	Filtered
P13716	Delta-aminolevulinic acid dehydratase	HEM2	Cytoplasm/Exosome	0.242865	4.30284	0.578269	0.138532	0.00341254	0.0185892	0.807047	0.00407828	0.388527	0.375106	1.05318	0.31867	0.715997	-0.481974	0.40262	0.71314	N	Filtered	Filtered	Filtered
P31946	14-3-3 protein beta/alpha	1433B	Cytoplasm/Exosome	0.309476	3.71117	0.131287	0.454277	0.164333	0.156802	0.0132115	0.631376	0.559482	0.299453	0.954109	0.332065	0.819455	-0.287264	0.4011	0.71314	N	Filtered	Filtered	Filtered
O75569	Interferon-inducible double-stranded RNA-dependent protein kinase activator A	PRKRA	Cytoplasm	0.802951	0.373577	1.25348	0.502801	0.737878	0.907421	0.514857	0.612458	0.216555	0.5884	0.734137	0.567938	0.899815	-0.152299	0.40088	0.71314	N	Filtered	Filtered	Filtered
P68366	Tubulin alpha-4A chain	TBA4A	Cytoplasm/Exosome	20.8834	23.9935	48.4121	20.6722	26.2462	26.9294	0.337862	9.12416	1.89377	52.7438	28.0415	18.2058	0.934234	-0.0981442	0.40257	0.71314	N	Filtered	Filtered	Filtered
Q93009	Ubiquitin carboxyl-terminal hydrolase 7	UBP7	Cytoplasm	0.232191	0.296118	2.5226	3.84316	2.92556	1.5002	1.70737	0.908289	0.365943	1.89196	1.96393	1.27475	1.02782	0.0395809	0.40197	0.71314	N	Filtered	Filtered	Filtered
O94966	Ubiquitin carboxyl-terminal hydrolase 19	UBP19	Cytoplasm	0.497054	0.412046	0.876559	0.62186	0.603363	0.906189	0.0607366	0.68426	0.238855	0.363038	0.602176	0.450616	0.951668	-0.0714699	0.40311	0.71352	N	Filtered	Filtered	Filtered
P62280	40S ribosomal protein S11	RS11	Cytoplasm/Exosome	13.1077	9.55838	18.8154	19.7938	12.8287	17.3744	15.7805	13.5958	17.7301	19.1456	14.8208	16.7253	0.555559	-0.847988	0.40352	0.71377	N	Filtered	Filtered	Filtered
P12694	2-oxoisovalerate dehydrogenase subunit alpha, mitochondrial	ODBA	Mitochondria	7.75189	28.7257	13.4484	8.12734	7.56844	9.38016	9.07143	11.5859	8.07182	9.51297	13.1244	9.52445	0.653602	-0.613515	0.40459	0.71518	N	Filtered	Filtered	Filtered
Q15042	Rab3 GTPase-activating protein catalytic subunit	RB3GP	Cytoplasm/Exosome	0.0898782	0.02252	0.032987	0.059395	0.106949	0.23242	0.189157	0.00478111	0.0998841	0.00303784	0.0623459	0.105856	0.455893	-1.13323	0.40494	0.71533	N	Filtered	Filtered	Filtered
Q13144	Translation initiation factor eIF-2B subunit epsilon	EI2BE	Cytoplasm	0.230761	0.0696796	0.311584	0.349462	0.160821	0.227532	0.194052	0.459554	0.259996	0.281963	0.224461	0.284619	0.54592	-0.873237	0.40566	0.71549	N	Filtered	Filtered	Filtered
P00747	Plasminogen	PLMN	Cytoplasm/Exosome	1.41704	0.0310452	1.04924	1.93692	0.68356	1.05094	1.1668	4.18901	1.51339	0.403168	1.02356	1.66466	0.493541	-1.01876	0.40634	0.71549	N	Filtered	Filtered	Filtered
Q9Y3C6	Peptidyl-prolyl cis-trans isomerase-like 1	PPIL1	Nucleus	0.0814748	1.47996	0.0904857	0.0154468	0.010974	0.0823171	0.104383	0.0131149	0.167856	0.0499685	0.335669	0.0835279	0.782038	-0.354689	0.4064	0.71549	N	Filtered	Filtered	Filtered
Q8IXQ6	Protein mono-ADP-ribosyltransferase PARP9	PARP9	Cytoplasm	0.131975	7.94024	1.23432	0.0420865	0.301157	0.415576	1.11404	0.767211	0.0195132	0.630942	1.92996	0.589457	0.81631	-0.292811	0.40602	0.71549	N	Filtered	Filtered	Filtered
O43314	Inositol hexakisphosphate and diphosphoinositol-pentakisphosphate kinase 2	VIP2	Cytoplasm	0.584456	2.0596	0.399203	0.049337	0.035051	0.190934	0.25041	0.551902	0.0228749	0.426595	0.625529	0.288543	0.846315	-0.240734	0.4066	0.71549	N	Filtered	Filtered	Filtered
Q68D91	Acyl-coenzyme A thioesterase MBLAC2	MBLC2	Cytoplasm/Exosome	0.249257	0.128849	0.399148	0.355645	0.0228898	0.411727	0.0189927	0.178602	0.0149383	0.0869057	0.231158	0.142233	1.21073	0.27588	0.40678	0.71549	N	Filtered	Filtered	Filtered
Q9NS93	Transmembrane 7 superfamily member 3	TM7S3	Cytoplasm/Exosome	0.0431945	0.691866	0.0276775	0.00472482	0.0568005	0.0719439	0.0889343	0.0353429	0.0439251	0.00254888	0.164853	0.048539	0.908642	-0.138215	0.40692	0.71549	N	Filtered	Filtered	Filtered
Q9H9A6	Leucine-rich repeat-containing protein 40	LRC40	Cytoplasm	0.167344	0.40459	0.147626	0.167784	0.0143749	0.299784	0.319552	0.227443	0.274502	0.103021	0.180344	0.244861	0.334184	-1.58129	0.40788	0.71623	N	Filtered	Filtered	Filtered
Q15287	RNA-binding protein with serine-rich domain 1	RNPS1	Cytoplasm	0.0749535	0.0556111	0.0855842	0.0139057	0.049396	0.233564	0.0713872	0.086223	0.00644734	0.0568558	0.0558901	0.0908955	0.416144	-1.26484	0.40769	0.71623	N	Filtered	Filtered	Filtered
P51452	Dual specificity protein phosphatase 3	DUS3	Cytoplasm	0.0824734	1.17553	0.0167499	0.0142968	0.010157	0.0553287	0.0859576	0.0121386	0.134313	0.00771265	0.259841	0.05909	0.839164	-0.252975	0.40923	0.71811	N	Filtered	Filtered	Filtered
P59768	Guanine nucleotide-binding protein G/G/G subunit gamma-2	GBG2	Cytoplasm/Exosome	2.93303	2.17259	2.0641	2.29346	2.07868	1.94029	2.39361	4.29896	2.00415	2.90961	2.30837	2.70932	0.571568	-0.807002	0.41116	0.72055	N	Filtered	Filtered	Filtered
Q8IYB5	Stromal membrane-associated protein 1	SMAP1	Cytoplasm	0.168258	0.104984	0.189701	0.131258	0.129589	0.385188	0.408617	0.0222887	0.271043	0.0141619	0.144758	0.22026	0.418981	-1.25504	0.41093	0.72055	N	Filtered	Filtered	Filtered
Q15785	Mitochondrial import receptor subunit TOM34	TOM34	Mitochondria	0.526968	0.068555	0.756184	0.983123	0.847823	0.598726	0.591984	0.0727728	0.58336	0.516462	0.636531	0.472661	0.897801	-0.155533	0.41226	0.722	N	Filtered	Filtered	Filtered
B7ZAP0	Rab GTPase-activating protein 1-like, isoform 10	RBG10	Other	0.0386762	0.0493246	0.01445	0.0759601	0.066892	0.00954635	0.248657	0.0104719	0.100055	0.0715241	0.0490606	0.0880509	0.300939	-1.73246	0.4128	0.72246	N	Filtered	Filtered	Filtered
Q9UN86	Ras GTPase-activating protein-binding protein 2	G3BP2	Cytoplasm	0.236976	0.28616	0.419163	0.0715553	0.406179	0.496681	0.480161	0.0607532	0.543098	0.309337	0.284007	0.378006	0.408418	-1.29188	0.41364	0.72299	N	Filtered	Filtered	Filtered
Q9P2B2	Prostaglandin F2 receptor negative regulator	FPRP	Endoplasmic Reticulum	10.2093	12.364	2.37323	16.2223	7.61381	5.37117	26.0561	8.3403	20.4684	8.55881	9.75653	13.7589	0.399544	-1.32357	0.41364	0.72299	N	Filtered	Filtered	Filtered
O76094	Signal recognition particle subunit SRP72	SRP72	Cytoplasm	1.00026	2.93072	1.05814	0.342001	0.679233	1.07003	2.28942	1.58413	1.53066	1.64231	1.20207	1.62331	0.336035	-1.57332	0.41596	0.72587	N	Filtered	Filtered	Filtered
P61964	WD repeat-containing protein 5	WDR5	Nucleus	0.327312	0.331715	0.0971785	0.0829465	0.309274	0.321003	0.0488956	0.687659	0.727732	0.0447468	0.229685	0.366007	0.342569	-1.54553	0.41611	0.72587	N	Filtered	Filtered	Filtered
Q9Y3E7	Charged multivesicular body protein 3	CHMP3	Cytoplasm/Exosome	0.169589	3.49693	0.260953	0.158625	0.1355	0.379429	0.499395	0.150982	0.212089	0.116497	0.84432	0.271678	0.78448	-0.350192	0.41589	0.72587	N	Filtered	Filtered	Filtered
O60844	Zymogen granule membrane protein 16	ZG16	Golgi Apparatus	0.108408	0.44538	0.0134693	0.0574834	0.11506	0.340429	0.320894	0.00976113	0.285201	0.201184	0.14796	0.231494	0.255375	-1.96931	0.4166	0.72624	N	Filtered	Filtered	Filtered
Q92900	Regulator of nonsense transcripts 1	RENT1	Cytoplasm	5.97683	3.01482	8.3238	6.46164	8.1984	9.10679	7.46405	6.53605	7.06504	6.41787	6.3951	7.31796	0.597194	-0.743729	0.41726	0.72644	N	Filtered	Filtered	Filtered
P30044	Peroxiredoxin-5, mitochondrial	PRDX5	Cytoplasm/Exosome	3.57975	1.42218	2.60283	3.91785	3.21111	2.6552	1.02366	4.49671	5.22992	5.36525	2.94674	3.75415	0.527723	-0.922148	0.41753	0.72644	N	Filtered	Filtered	Filtered
Q9GZP4	PITH domain-containing protein 1	PITH1	Cytoplasm	0.236374	0.108459	0.0317739	0.135603	0.189782	0.331014	0.421382	0.0230264	0.0125743	0.302954	0.140398	0.21819	0.457508	-1.12813	0.41809	0.72644	N	Filtered	Filtered	Filtered
P51965	Ubiquitin-conjugating enzyme E2 E1	UB2E1	Cytoplasm	0.218066	1.49149	0.200909	0.171046	0.12538	0.195047	0.363289	0.242452	0.143798	0.124312	0.441378	0.21378	0.731617	-0.45084	0.41782	0.72644	N	Filtered	Filtered	Filtered
P49023	Paxillin	PAXI	Cytoplasm	1.4087	0.146621	0.214769	6.51159	0.026047	0.299481	0.710293	0.0311284	0.913748	1.00734	1.66155	0.592398	1.64662	0.71951	0.4179	0.72644	N	Filtered	Filtered	Filtered
P00390	Glutathione reductase, mitochondrial	GSHR	Cytoplasm/Exosome	0.178622	3.03947	0.0159068	0.334847	0.0482291	0.0105088	0.258168	0.277928	0.287457	0.293929	0.723415	0.225598	0.749982	-0.415072	0.41895	0.72747	N	Filtered	Filtered	Filtered
Q9H1Z4	WD repeat-containing protein 13	WDR13	Nucleus	2.09202	1.66475	2.76216	2.08138	2.19647	2.41612	2.15289	3.60156	1.69982	2.45836	2.15936	2.46575	0.564814	-0.824152	0.4199	0.72753	N	Filtered	Filtered	Filtered
Q9HCE1	Helicase MOV-10	MOV10	Cytoplasm	0.216073	0.0706656	0.162597	0.0176702	0.128156	0.0683836	0.112002	0.195322	0.223897	0.187539	0.119032	0.157429	0.495689	-1.01249	0.41979	0.72753	N	Filtered	Filtered	Filtered
Q16836	Hydroxyacyl-coenzyme A dehydrogenase, mitochondrial	HCDH	Mitochondria	0.352958	4.12834	0.395719	0.260958	0.2815	0.0403964	0.626992	0.649908	0.456335	0.370683	1.0839	0.428863	0.739919	-0.434561	0.41935	0.72753	N	Filtered	Filtered	Filtered
Q9UPN6	SR-related and CTD-associated factor 8	SCAF8	Cytoplasm	0.148215	5.3757	0.047086	0.037082	0.110525	0.278087	0.319696	0.326481	0.234891	0.0578007	1.14372	0.243391	0.954458	-0.0672458	0.42009	0.72753	N	Filtered	Filtered	Filtered
Q03135	Caveolin-1	CAV1	Cytoplasm	0.387713	1.94405	0.231104	0.207149	0.311428	0.282829	0.303033	0.339441	0.54204	0.176408	0.616288	0.32875	0.701563	-0.511356	0.4207	0.72763	N	Filtered	Filtered	Filtered
P31751	RAC-beta serine/threonine-protein kinase	AKT2	Cytoplasm	0.373447	0.227407	0.333102	1.08861	0.413734	0.233615	0.328411	0.29997	0.542739	0.343982	0.48726	0.349744	0.844487	-0.243854	0.42067	0.72763	N	Filtered	Filtered	Filtered
P47756	F-actin-capping protein subunit beta	CAPZB	Cytoplasm/Exosome	2.31572	6.68558	1.14879	1.44028	1.59125	0.939817	1.79489	1.33993	2.644	1.92803	2.63632	1.72933	0.663284	-0.592302	0.42119	0.72773	N	Filtered	Filtered	Filtered
Q9H3N1	Thioredoxin-related transmembrane protein 1	TMX1	Endoplasmic Reticulum	0.954026	0.502703	1.44305	0.628513	0.73031	1.00047	0.555861	1.00011	0.347148	0.438423	0.85172	0.668402	0.886321	-0.1741	0.4213	0.72773	N	Filtered	Filtered	Filtered
P05107	Integrin beta-2	ITB2	Cytoplasm/Exosome	0.386223	0.266473	0.0780653	0.49932	0.359087	0.0515736	0.292358	0.472796	0.169102	0.17973	0.317834	0.233112	0.925682	-0.111411	0.42183	0.72817	N	Filtered	Filtered	Filtered
Q14152	Eukaryotic translation initiation factor 3 subunit A	EIF3A	Cytoplasm	10.0755	8.24931	9.84952	16.7762	15.9037	11.0661	12.6415	15.1947	13.8234	16.4765	12.1709	13.8404	0.576312	-0.795077	0.42306	0.72818	N	Filtered	Filtered	Filtered
Q13685	Angio-associated migratory cell protein	AAMP	Cytoplasm	0.428627	1.9728	0.104393	1.00517	0.0633034	0.439228	0.262628	0.494557	0.34505	0.51822	0.714859	0.411937	0.661124	-0.597008	0.42449	0.72818	N	Filtered	Filtered	Filtered
O75351	Vacuolar protein sorting-associated protein 4B	VPS4B	Cytoplasm/Exosome	4.25127	2.6771	4.98728	6.66438	5.28412	4.58222	4.93807	0.665513	4.1417	5.1156	4.77283	3.88862	0.770441	-0.376244	0.42459	0.72818	N	Filtered	Filtered	Filtered
P20336	Ras-related protein Rab-3A	RAB3A	Cytoplasm	0.790466	16.3925	1.05701	0.624032	0.676356	1.70457	1.31428	1.35388	1.27361	0.720385	3.90807	1.27334	0.775334	-0.36711	0.4238	0.72818	N	Filtered	Filtered	Filtered
Q9BUT1	3-hydroxybutyrate dehydrogenase type 2	BDH2	Cytoplasm/Exosome	0.179537	3.26553	0.0578271	0.282877	0.0338654	0.0831214	0.10333	0.548032	0.154534	0.261386	0.763927	0.230081	0.849223	-0.235785	0.42336	0.72818	N	Filtered	Filtered	Filtered
Q8NC51	Plasminogen activator inhibitor 1 RNA-binding protein	PAIRB	Cytoplasm/Exosome	0.0181911	51.4513	1.79881	0.0290056	0.103034	2.13188	2.16575	2.58615	2.41816	1.15869	10.6801	2.09213	0.863892	-0.211076	0.42433	0.72818	N	Filtered	Filtered	Filtered
Q709F0	Acyl-CoA dehydrogenase family member 11	ACD11	Mitochondria	0.240922	3.98974	0.0207121	0.016079	0.00228464	0.485109	0.00189567	0.292974	0.146114	0.00173482	0.853949	0.185565	1.09992	0.137399	0.42244	0.72818	N	Filtered	Filtered	Filtered
Q8N392	Rho GTPase-activating protein 18	RHG18	Cytoplasm	0.768059	0.534496	0.156585	0.133652	0.763101	0.103447	0.520802	0.567381	0.360469	0.072101	0.471179	0.32484	0.986935	-0.0189728	0.42333	0.72818	N	Filtered	Filtered	Filtered
P20700	Lamin-B1	LMNB1	Cytoplasm	8.09118	443.131	1.81806	1.5518	5.51231	20.7157	14.7985	32.788	15.0561	4.92756	92.0209	17.6572	0.995252	-0.00686583	0.42215	0.72818	N	Filtered	Filtered	Filtered
Q96J02	E3 ubiquitin-protein ligase Itchy homolog	ITCH	Cytoplasm/Exosome	0.800855	0.372105	0.109011	2.73857	1.91022	0.440201	0.646533	0.394999	1.35098	0.885061	1.18615	0.743556	1.00286	0.00411912	0.4239	0.72818	N	Filtered	Filtered	Filtered
Q9NZD8	Maspardin	SPG21	Cytoplasm	0.0706046	0.15107	0.00885144	0.0997053	0.0642863	0.00584768	0.0609038	0.0799861	0.00350291	0.112125	0.0789036	0.0524731	0.840092	-0.251381	0.42517	0.7287	N	Filtered	Filtered	Filtered
Q92526	T-complex protein 1 subunit zeta-2	TCPW	Cytoplasm	3.79272	1.8639	2.40138	5.28784	3.70164	0.0721483	2.42567	1.61655	4.4163	4.25944	3.4095	2.55802	0.813211	-0.298299	0.4258	0.72932	N	Filtered	Filtered	Filtered
P00338	L-lactate dehydrogenase A chain	LDHA	Cytoplasm/Exosome	15.5911	35.3985	10.1709	15.7219	10.5943	21.9505	25.4848	15.4174	18.4932	27.3232	17.4953	21.7338	0.405061	-1.30379	0.43178	0.73015	N	Filtered	Filtered	Filtered
P53990	IST1 homolog	IST1	Cytoplasm/Exosome	0.257859	0.750214	0.519689	0.11142	0.18876	0.418882	0.609675	0.706225	0.487682	0.207065	0.365588	0.485906	0.369366	-1.43688	0.43322	0.73015	N	Filtered	Filtered	Filtered
P30153	Serine/threonine-protein phosphatase 2A 65 kDa regulatory subunit A alpha isoform	2AAA	Cytoplasm/Exosome	10.4944	47.3812	6.89374	11.3802	9.8112	11.619	9.82079	12.2613	10.3332	10.3719	17.1921	10.8812	0.680796	-0.554706	0.43031	0.73015	N	Filtered	Filtered	Filtered
Q7Z7H5	Transmembrane emp24 domain-containing protein 4	TMED4	Endoplasmic Reticulum	2.39939	2.19646	4.46376	3.78539	4.48785	9.11075	5.36296	5.08103	1.27325	2.51661	3.46657	4.66892	0.517688	-0.949845	0.42777	0.73015	N	Filtered	Filtered	Filtered
P00352	Aldehyde dehydrogenase 1A1	AL1A1	Cytoplasm/Exosome	304.836	398.446	286.91	254.203	235.503	216.933	189.369	330.462	306.523	276.277	295.98	263.913	0.654475	-0.61159	0.43334	0.73015	N	Filtered	Filtered	Filtered
Q9Y265	RuvB-like 1	RUVB1	Cytoplasm/Exosome	13.942	33.2772	13.4315	19.6517	16.662	15.652	14.4907	10.2495	20.8245	18.8905	19.3929	16.0215	0.622191	-0.684571	0.43238	0.73015	N	Filtered	Filtered	Filtered
P62330	ADP-ribosylation factor 6	ARF6	Cytoplasm/Exosome	4.52521	22.7189	3.06193	7.87512	2.72229	3.17644	4.30841	5.65965	5.91049	5.99044	8.18069	5.00909	0.649087	-0.623517	0.42665	0.73015	N	Filtered	Filtered	Filtered
P35749	Myosin-11	MYH11	Cytoplasm/Exosome	0.602746	0.151995	0.683111	0.190034	0.831563	0.820021	0.660376	0.283103	0.746162	0.630233	0.49189	0.627979	0.549008	-0.865101	0.43226	0.73015	N	Filtered	Filtered	Filtered
Q8WX93	Palladin	PALLD	Cytoplasm	0.0475107	0.0329801	0.100089	0.00824679	0.0640792	0.135029	0.0243067	0.00700185	0.111937	0.0973731	0.0505812	0.0751296	0.394253	-1.34281	0.42948	0.73015	N	Filtered	Filtered	Filtered
P21291	Cysteine and glycine-rich protein 1	CSRP1	Cytoplasm/Exosome	3.83789	47.8876	6.80327	2.72413	2.88927	7.16661	6.10668	5.84546	4.22779	4.02523	12.8284	5.47436	0.712381	-0.489278	0.42836	0.73015	N	Filtered	Filtered	Filtered
P49756	RNA-binding protein 25	RBM25	Cytoplasm	0.0154018	0.0196423	0.0443838	0.00491161	0.0520699	0.104847	0.0617623	0.00417015	0.00227725	0.0516985	0.0272819	0.0449511	0.40389	-1.30797	0.42921	0.73015	N	Filtered	Filtered	Filtered
Q9Y625	Glypican-6	GPC6	Nucleus	0.627846	0.20941	0.0613481	0.389191	0.186006	0.403462	0.856574	1.21575	0.0242781	0.0282484	0.29476	0.505663	0.485017	-1.04389	0.43054	0.73015	N	Filtered	Filtered	Filtered
P32754	4-hydroxyphenylpyruvate dioxygenase	HPPD	Cytoplasm/Exosome	0.591639	11.8116	0.688818	0.412861	0.484563	0.701835	0.711775	1.60073	1.02304	0.608041	2.7979	0.929085	0.760891	-0.394239	0.4325	0.73015	N	Filtered	Filtered	Filtered
P02675	Fibrinogen beta chain	FIBB	Cytoplasm/Exosome	0.183048	2.47927	0.316127	0.0459165	0.163105	0.339197	0.363297	0.354803	0.179208	0.0247704	0.637493	0.252255	0.759157	-0.39753	0.43346	0.73015	N	Filtered	Filtered	Filtered
P40763	Signal transducer and activator of transcription 3	STAT3	Mitochondria	2.98347	1.46815	4.85966	2.51723	5.44327	1.42074	3.72041	3.26461	2.719	2.68954	3.45436	2.76286	0.835488	-0.259309	0.43173	0.73015	N	Filtered	Filtered	Filtered
Q9BZE1	39S ribosomal protein L37, mitochondrial	RM37	Mitochondria	0.222986	2.11506	0.0558348	0.0476577	0.033858	0.201956	0.140467	0.232138	0.186373	0.0257097	0.49508	0.157329	0.752961	-0.409352	0.43184	0.73015	N	Filtered	Filtered	Filtered
Q16270	Insulin-like growth factor-binding protein 7	IBP7	Cytoplasm/Exosome	0.598209	0.149838	0.0331845	1.15367	0.223195	0.102907	0.0783828	0.375204	0.240625	0.464021	0.43162	0.252228	1.1919	0.253264	0.43274	0.73015	N	Filtered	Filtered	Filtered
Q9Y2Z9	Ubiquinone biosynthesis monooxygenase COQ6, mitochondrial	COQ6	Mitochondria	0.0197083	0.125672	0.251965	0.0314247	0.160606	0.156502	0.0988336	0.0266808	0.0145699	0.0847628	0.117875	0.0762698	0.837083	-0.256557	0.43064	0.73015	N	Filtered	Filtered	Filtered
Q14160	Protein scribble homolog	SCRIB	Cytoplasm/Exosome	0.57336	0.200563	0.370456	2.82147	0.700534	0.455664	0.854647	0.212902	0.317563	0.753478	0.933276	0.518851	1.1526	0.204894	0.42713	0.73015	N	Filtered	Filtered	Filtered
P07602	Prosaposin	SAP	Cytoplasm/Exosome	0.0937652	1.16089	0.0202975	0.0866245	0.0123083	0.0134095	0.0102127	0.227018	0.0585411	0.119878	0.274778	0.0858119	0.854766	-0.226399	0.42698	0.73015	N	Filtered	Filtered	Filtered
Q9NQX3	Gephyrin	GEPH	Cytoplasm	0.016759	0.00964164	0.00282459	0.0120546	0.0254224	0.00186606	0.0014212	0.0196435	0.00656822	0.0154323	0.0133404	0.00898627	1.13126	0.177931	0.43144	0.73015	N	Filtered	Filtered	Filtered
Q8IUF8	Ribosomal oxygenase 2	RIOX2	Cytoplasm	1.13683	0.898618	3.42243	1.28545	1.67946	1.51779	0.662292	1.55365	0.104182	2.16942	1.68456	1.20147	0.93817	-0.092078	0.42988	0.73015	N	Filtered	Filtered	Filtered
P00749	Urokinase-type plasminogen activator	UROK	Cytoplasm/Exosome	0.00793228	0.050581	0.0148181	0.456649	0.360131	0.00978952	0.0372788	0.0107386	0.299132	0.0794111	0.178022	0.0872701	1.12616	0.171411	0.43319	0.73015	N	Filtered	Filtered	Filtered
Q6IA69	Glutamine-dependent NAD synthetase	NADE	Cytoplasm	0.0827846	1.76256	0.00348612	0.00297557	0.0313285	0.0499595	0.0750395	0.19356	0.110985	0.0080261	0.376627	0.0875141	0.91508	-0.12803	0.43045	0.73015	N	Filtered	Filtered	Filtered
P48200	Iron-responsive element-binding protein 2	IREB2	Cytoplasm	0.184853	1.17874	1.7266	0.294747	1.63106	0.228134	0.173749	1.55305	1.09922	0.159006	1.0032	0.642632	0.897517	-0.15599	0.4311	0.73015	N	Filtered	Filtered	Filtered
Q5T749	Keratinocyte proline-rich protein	KPRP	Cytoplasm/Exosome	0.0590337	1.96213	0.0466212	0.00795869	0.00565418	0.00616003	0.0397373	0.307431	0.0998193	0.00429345	0.416279	0.0914882	0.968614	-0.0460062	0.42996	0.73015	N	Filtered	Filtered	Filtered
P25705	ATP synthase subunit alpha, mitochondrial	ATPA	Cytoplasm/Exosome	75.9171	92.0473	113.455	68.6867	58.6889	130.448	113.621	95.6601	62.5997	71.832	81.7589	94.8323	0.528484	-0.920067	0.43397	0.73055	N	Filtered	Filtered	Filtered
Q9BY44	Eukaryotic translation initiation factor 2A	EIF2A	Cytoplasm	1.56826	0.901266	0.138791	2.2733	1.78493	1.23616	1.36797	1.92476	2.12757	1.68078	1.33331	1.66745	0.549359	-0.864178	0.43524	0.7313	N	Filtered	Filtered	Filtered
O00560	Syntenin-1	SDCB1	Cytoplasm/Exosome	14.7932	23.5266	12.1498	45.539	26.976	11.4119	53.2056	30.3741	54.8287	17.2356	24.5969	33.4112	0.423913	-1.23816	0.4351	0.7313	N	Filtered	Filtered	Filtered
Q13724	Mannosyl-oligosaccharide glucosidase	MOGS	Cytoplasm/Exosome	0.125959	2.63193	0.16015	0.0250914	0.0971786	0.279501	0.244957	0.229463	0.131044	0.0676798	0.608062	0.190529	0.778305	-0.361593	0.43492	0.7313	N	Filtered	Filtered	Filtered
Q14699	Raftlin	RFTN1	Cytoplasm/Exosome	5.88503	14.9804	2.94847	8.75874	5.08253	4.75235	10.7952	5.81315	3.7465	2.10904	7.53104	5.44326	0.729017	-0.455975	0.43649	0.73292	N	Filtered	Filtered	Filtered
Q13425	Beta-2-syntrophin	SNTB2	Cytoplasm	2.4334	1.5362	2.32169	1.92066	1.9119	2.85351	3.73967	2.72091	1.45219	1.33128	2.02477	2.41951	0.556059	-0.846691	0.43713	0.73334	N	Filtered	Filtered	Filtered
Q9UGM3	Deleted in malignant brain tumors 1 protein	DMBT1	Cytoplasm/Exosome	0.311435	3.00877	0.217422	0.331365	0.381433	0.363018	0.527115	0.449429	0.408182	0.287894	0.850085	0.407128	0.696419	-0.521972	0.43729	0.73334	N	Filtered	Filtered	Filtered
Q86WA6	Valacyclovir hydrolase	BPHL	Mitochondria	1.54813	1.60492	3.05085	0.401315	1.42555	2.19904	1.89303	1.9124	1.43897	2.44511	1.60615	1.97771	0.444082	-1.1711	0.43797	0.73398	N	Filtered	Filtered	Filtered
P33993	DNA replication licensing factor MCM7	MCM7	Cytoplasm	0.066428	0.084717	0.167868	0.0211838	0.112179	0.159746	0.145539	0.09913	0.0731506	0.0945038	0.0904752	0.114414	0.450839	-1.14932	0.43834	0.73398	N	Filtered	Filtered	Filtered
P16615	Sarcoplasmic/endoplasmic reticulum calcium ATPase 2	AT2A2	Cytoplasm	0.333964	0.425911	1.14397	0.1065	0.458407	1.38815	0.899437	0.516965	0.385304	0.347393	0.493751	0.707449	0.39869	-1.32666	0.4385	0.73398	N	Filtered	Filtered	Filtered
P16152	Carbonyl reductase [NADPH] 1	CBR1	Cytoplasm/Exosome	24.1813	8.98428	18.6948	40.6338	17.504	15.8892	15.4219	13.6232	21.1229	21.578	21.9996	17.5271	0.822914	-0.281187	0.43935	0.73493	N	Filtered	Filtered	Filtered
P29466	Caspase-1	CASP1	Cytoplasm	0.126185	2.6129	0.137616	0.0263822	0.125654	0.173538	0.240404	0.243228	0.219158	0.110539	0.605748	0.197373	0.736347	-0.441542	0.44019	0.7354	N	Filtered	Filtered	Filtered
Q07352	mRNA decay activator protein ZFP36L1	TISB	Cytoplasm	0.0915922	2.84316	0.0887861	0.0151566	0.0635771	0.142868	0.228097	0.241286	0.217382	0.0081765	0.620455	0.167562	0.771767	-0.373762	0.44011	0.7354	N	Filtered	Filtered	Filtered
Q8IXQ5	Kelch-like protein 7	KLHL7	Cytoplasm	0.00925978	1.24297	0.0864897	0.0147646	0.0788894	0.149054	0.135287	0.0125357	0.0650666	0.0931446	0.286475	0.0910175	0.67432	-0.568494	0.44066	0.73572	N	Filtered	Filtered	Filtered
Q9Y2L1	Exosome complex exonuclease RRP44	RRP44	Cytoplasm/Exosome	0.195402	0.146237	0.283254	0.297594	0.186711	0.204773	0.184694	0.155234	0.214692	0.221543	0.22184	0.196187	0.681422	-0.553379	0.44102	0.73586	N	Filtered	Filtered	Filtered
Q16698	2,4-dienoyl-CoA reductase [-enoyl-CoA-producing], mitochondrial	DECR	Mitochondria	1.43539	35.1771	3.53533	1.19843	1.09649	4.17447	3.13856	2.72605	3.33638	1.96949	8.48856	3.06899	0.679886	-0.556635	0.44177	0.7359	N	Filtered	Filtered	Filtered
P47929	Galectin-7	LEG7	Cytoplasm/Exosome	0.730737	3.35812	0.089769	0.836194	0.250251	0.00891934	0.00679302	0.0489203	1.51122	0.979156	1.05301	0.511001	0.637153	-0.650288	0.44188	0.7359	N	Filtered	Filtered	Filtered
P52895	Aldo-keto reductase family 1 member C2	AK1C2	Cytoplasm	0.536998	0.391668	0.0229484	0.289042	0.177666	0.124574	0.127383	0.0166306	0.385394	0.31441	0.283664	0.193678	0.83374	-0.262331	0.44145	0.7359	N	Filtered	Filtered	Filtered
Q96SW2	Protein cereblon	CRBN	Cytoplasm	0.0465251	1.48336	2.47377	3.57759	0.0527033	0.967521	1.39541	2.00932	0.034395	0.0400197	1.52679	0.889333	1.01274	0.0182586	0.44226	0.73608	N	Filtered	Filtered	Filtered
Q9UJW0	Dynactin subunit 4	DCTN4	Cytoplasm	0.500782	3.19053	0.86162	0.3638	0.509747	1.05584	0.795339	0.486667	0.393285	0.493127	1.0853	0.644851	0.675998	-0.564909	0.44376	0.73673	N	Filtered	Filtered	Filtered
Q9H9B4	Sideroflexin-1	SFXN1	Mitochondria	0.00324283	0.492866	0.0590936	0.0755234	0.0279838	0.068233	0.0819249	0.0279865	0.0767688	0.0335626	0.131742	0.0576952	0.602118	-0.731883	0.44335	0.73673	N	Filtered	Filtered	Filtered
Q8TBX8	Phosphatidylinositol 5-phosphate 4-kinase type-2 gamma	PI42C	Cytoplasm/Exosome	3.17743	1.53025	6.51657	6.48883	2.63402	4.70575	2.23626	1.6244	3.22889	3.84868	4.06942	3.1288	0.804522	-0.313797	0.44339	0.73673	N	Filtered	Filtered	Filtered
Q5T011	KICSTOR complex protein SZT2	SZT2	Lysosome	0.946411	0.124436	0.914048	0.0311156	1.57822	0.186349	0.54825	0.132092	0.59768	0.850491	0.718846	0.462972	1.07602	0.105703	0.44361	0.73673	N	Filtered	Filtered	Filtered
Q96CX2	BTB/POZ domain-containing protein KCTD12	KCD12	Extracellular	2.67197	9.02159	2.1161	4.79841	2.81215	4.63344	11.646	10.8121	2.18231	1.95669	4.28405	6.24612	0.364854	-1.45461	0.4457	0.73851	N	Filtered	Filtered	Filtered
Q9UPN3	Microtubule-actin cross-linking factor 1, isoforms 1/2/3/5	MACF1	Cytoplasm	0.574481	0.304491	0.731093	0.93031	0.974531	0.927255	0.832867	0.323225	0.998392	1.19984	0.702981	0.856315	0.521379	-0.939594	0.44524	0.73851	N	Filtered	Filtered	Filtered
P55036	26S proteasome non-ATPase regulatory subunit 4	PSMD4	Cytoplasm	1.28915	3.44371	3.19809	1.96697	1.22256	3.28371	2.59281	1.28532	0.52095	0.510309	2.2241	1.63862	0.763573	-0.389162	0.44541	0.73851	N	Filtered	Filtered	Filtered
Q9BZE9	Tether containing UBX domain for GLUT4	ASPC1	Cytoplasm	0.450161	0.399824	0.117131	0.0999774	0.858804	0.0773825	0.058935	0.424423	0.265797	0.453108	0.38518	0.255929	1.00707	0.0101663	0.44595	0.73851	N	Filtered	Filtered	Filtered
Q9Y5A7	NEDD8 ultimate buster 1	NUB1	Cytoplasm	0.465683	0.452075	0.132439	0.837994	0.799631	0.0874952	0.333185	0.534357	0.468608	0.624592	0.537564	0.409648	0.804638	-0.313589	0.44641	0.73881	N	Filtered	Filtered	Filtered
Q9BYV1	Alanine--glyoxylate aminotransferase 2, mitochondrial	AGT2	Mitochondria	0.85854	0.759505	2.31989	0.949583	0.950002	2.2047	1.46529	1.45045	0.932321	1.21819	1.1675	1.45419	0.498241	-1.00508	0.44747	0.73993	N	Filtered	Filtered	Filtered
P04062	Lysosomal acid glucosylceramidase	GLCM	Cytoplasm/Exosome	0.375877	5.57373	0.0654528	0.293955	0.0396903	1.24656	0.164664	0.481349	0.0259025	0.0301384	1.26974	0.389722	0.93089	-0.103317	0.44765	0.73993	N	Filtered	Filtered	Filtered
Q9NVU7	Protein SDA1 homolog	SDA1	Nucleus	0.562105	2.51722	0.818433	0.305003	0.549466	0.934996	1.43234	1.66456	1.34786	1.04753	0.950446	1.28546	0.316132	-1.6614	0.4494	0.74044	N	Filtered	Filtered	Filtered
P36871	Phosphoglucomutase-1	PGM1	Cytoplasm/Exosome	13.15	61.1536	39.0441	12.6485	29.0996	27.3912	37.7338	36.5936	36.6615	57.767	31.0192	39.2294	0.374842	-1.41565	0.44949	0.74044	N	Filtered	Filtered	Filtered
Q969Q5	Ras-related protein Rab-24	RAB24	Cytoplasm	0.706677	5.16453	0.802812	0.818066	0.376634	0.976602	0.831747	1.32858	0.432206	0.662472	1.57374	0.846322	0.695814	-0.523226	0.44896	0.74044	N	Filtered	Filtered	Filtered
Q15417	Calponin-3	CNN3	Cytoplasm	0.117537	0.1985	0.0116304	0.00992714	0.069978	0.111134	0.268227	0.0882121	0.122161	0.0292803	0.0815146	0.123803	0.328885	-1.60435	0.44862	0.74044	N	Filtered	Filtered	Filtered
O00571	ATP-dependent RNA helicase DDX3X	DDX3X	Cytoplasm/Exosome	5.73294	3.74006	2.98599	5.46849	3.99947	2.07789	1.75713	3.35894	5.30163	5.62802	4.38539	3.62472	0.753382	-0.408547	0.4493	0.74044	N	Filtered	Filtered	Filtered
Q96BJ3	Axin interactor, dorsalization-associated protein	AIDA	Cytoplasm	8.23151	0.867163	1.09993	13.3912	4.11839	1.78445	4.63964	3.47194	5.29175	2.7692	5.54164	3.5914	1.08623	0.119328	0.44963	0.74044	N	Filtered	Filtered	Filtered
Q9UBW8	COP9 signalosome complex subunit 7a	CSN7A	Cytoplasm	0.212547	0.712801	0.455389	0.0452165	0.276333	0.641241	0.487328	0.376725	0.411208	0.293514	0.340457	0.442003	0.379622	-1.39737	0.45102	0.7406	N	Filtered	Filtered	Filtered
Q15063	Periostin	POSTN	Golgi Apparatus	3.90658	2.19828	4.75939	2.74844	2.7219	3.72312	2.88541	6.46685	2.43966	4.15718	3.26692	3.93444	0.556991	-0.844274	0.45089	0.7406	N	Filtered	Filtered	Filtered
Q14195	Dihydropyrimidinase-related protein 3	DPYL3	Cytoplasm	60.7336	190.748	50.1156	88.5974	61.4403	55.281	70.8075	73.2805	75.9831	72.8367	90.327	69.6378	0.628336	-0.670391	0.45181	0.7406	N	Filtered	Filtered	Filtered
Q9UBE0	SUMO-activating enzyme subunit 1	SAE1	Cytoplasm	1.32774	0.988633	0.969464	1.03301	1.165	1.23197	0.724334	2.90389	1.0211	1.14485	1.09677	1.40523	0.555087	-0.849215	0.45201	0.7406	N	Filtered	Filtered	Filtered
O43505	Beta-1,4-glucuronyltransferase 1	B4GA1	Cytoplasm/Exosome	0.530517	6.6164	0.694673	0.441768	0.444548	0.867732	0.955018	0.943833	0.674587	0.452764	1.74558	0.778787	0.676873	-0.563043	0.45178	0.7406	N	Filtered	Filtered	Filtered
Q9UIG0	Tyrosine-protein kinase BAZ1B	BAZ1B	Nucleus	0.075037	0.787105	0.188539	0.0226082	0.0990454	0.183499	0.00266544	0.157506	0.13437	0.12461	0.234467	0.12053	0.677784	-0.561104	0.45209	0.7406	N	Filtered	Filtered	Filtered
P16401	Histone H1.5	H15	Nucleus	0.127676	2.34547	0.215044	0.0698481	0.00992459	0.368414	0.31053	0.0118607	0.134047	0.150264	0.553593	0.195023	0.66445	-0.589767	0.45225	0.7406	N	Filtered	Filtered	Filtered
P51570	Galactokinase	GALK1	Cytoplasm/Exosome	0.237976	2.10454	0.660414	0.0758901	0.0539154	0.058739	0.497966	0.639316	0.297205	0.0409402	0.626547	0.306833	0.656344	-0.607476	0.4504	0.7406	N	Filtered	Filtered	Filtered
P19823	Inter-alpha-trypsin inhibitor heavy chain H2	ITIH2	Cytoplasm/Exosome	0.0124662	0.0794918	0.197906	0.0198772	0.112169	0.0769247	0.104817	0.0168765	0.00921597	0.0620111	0.0843819	0.053969	0.833384	-0.262946	0.4518	0.7406	N	Filtered	Filtered	Filtered
Q9H4A4	Aminopeptidase B	AMPB	Cytoplasm/Exosome	4.80806	6.34534	3.57284	5.38011	4.63082	4.50914	5.44239	5.84935	6.30202	4.84055	4.94743	5.38869	0.543687	-0.879152	0.4535	0.74081	N	Filtered	Filtered	Filtered
P56945	Breast cancer anti-estrogen resistance protein 1	BCAR1	Cytoplasm	7.56881	5.90158	13.6637	7.37855	8.51316	16.557	14.8591	1.25294	10.8147	11.258	8.60516	10.9483	0.474626	-1.07514	0.4528	0.74081	N	Filtered	Filtered	Filtered
P62847	40S ribosomal protein S24	RS24	Cytoplasm	10.4393	42.7264	4.78646	3.88195	20.3004	2.49065	1.71096	10.8261	10.6444	24.001	16.4269	9.93463	0.739936	-0.434528	0.45341	0.74081	N	Filtered	Filtered	Filtered
P49754	Vacuolar protein sorting-associated protein 41 homolog	VPS41	Cytoplasm	0.349494	0.261281	0.570995	0.690331	0.0464161	0.455892	0.260761	0.277357	0.362418	0.0352456	0.383704	0.278335	0.810846	-0.302501	0.45305	0.74081	N	Filtered	Filtered	Filtered
P45954	Short/branched chain specific acyl-CoA dehydrogenase, mitochondrial	ACDSB	Mitochondria	0.235607	1.62396	0.431357	0.0503113	0.271841	0.45121	0.360099	0.213581	0.170897	0.290561	0.522615	0.29727	0.65144	-0.618295	0.45403	0.74123	N	Filtered	Filtered	Filtered
Q969P0	Immunoglobulin superfamily member 8	IGSF8	Cytoplasm/Exosome	2.65634	1.64556	2.50036	4.17517	5.99809	0.23493	4.49211	1.23923	5.04221	1.0791	3.3951	2.41752	0.871519	-0.198397	0.45444	0.74144	N	Filtered	Filtered	Filtered
Q9H0B6	Kinesin light chain 2	KLC2	Cytoplasm	0.374537	3.80679	0.360433	0.364837	0.223777	0.445006	0.911765	0.408168	0.40975	0.184636	1.02608	0.471865	0.662563	-0.59387	0.455	0.7419	N	Filtered	Filtered	Filtered
P05141	ADP/ATP translocase 2	ADT2	Mitochondria	0.464052	0.446029	0.653338	0.111531	0.0792362	1.44575	1.53501	0.0946942	0.0517109	0.0601672	0.350837	0.637468	0.290164	-1.78506	0.45571	0.74214	N	Filtered	Filtered	Filtered
Q8N4C8	Misshapen-like kinase 1	MINK1	Cytoplasm/Exosome	0.64352	0.200638	0.293892	0.0501702	0.699589	0.0388317	0.0295745	0.282153	0.500508	0.414288	0.377562	0.253071	1.03756	0.0531966	0.45543	0.74214	N	Filtered	Filtered	Filtered
Q16134	Electron transfer flavoprotein-ubiquinone oxidoreductase, mitochondrial	ETFD	Mitochondria	0.173668	0.11974	0.0350787	0.237223	0.106358	0.533064	0.356458	0.0254214	0.154585	0.0161524	0.134414	0.217136	0.408062	-1.29314	0.45621	0.7425	N	Filtered	Filtered	Filtered
Q8NFW8	N-acylneuraminate cytidylyltransferase	NEUA	Nucleus	2.63858	2.59172	7.44177	3.24034	7.80122	6.37683	5.40247	5.5772	4.98531	6.08242	4.74273	5.68485	0.538705	-0.892432	0.45777	0.74267	N	Filtered	Filtered	Filtered
O60573	Eukaryotic translation initiation factor 4E type 2	IF4E2	Cytoplasm	0.0610015	0.388982	0.569776	0.0972662	0.742647	0.506308	0.520881	0.605914	0.0450971	0.942994	0.371935	0.524239	0.382971	-1.38469	0.45738	0.74267	N	Filtered	Filtered	Filtered
Q9Y383	Putative RNA-binding protein Luc7-like 2	LC7L2	Nucleus	0.482493	1.36859	0.702702	0.415784	0.528927	0.850875	0.655469	0.629767	0.131455	0.398848	0.6997	0.533283	0.722267	-0.469396	0.45751	0.74267	N	Filtered	Filtered	Filtered
Q7Z7A4	PX domain-containing protein kinase-like protein	PXK	Cytoplasm	0.035347	0.225394	0.37032	0.440319	0.209666	0.228702	0.0332235	0.239261	0.262451	0.199928	0.256209	0.192713	0.694559	-0.525831	0.458	0.74267	N	Filtered	Filtered	Filtered
O75528	Transcriptional adapter 3	TADA3	Nucleus	0.617842	13.1165	1.68615	0.276654	0.828348	0.918297	1.92135	3.02308	0.0256539	0.821965	3.3051	1.34207	0.74992	-0.415191	0.45798	0.74267	N	Filtered	Filtered	Filtered
P28062	Proteasome subunit beta type-8	PSB8	Cytoplasm/Exosome	0.96664	0.328467	0.481135	1.35044	0.0583516	0.388716	0.0484169	0.864831	0.449228	0.397802	0.637007	0.429799	1.02333	0.0332731	0.45759	0.74267	N	Filtered	Filtered	Filtered
P51149	Ras-related protein Rab-7a	RAB7A	Cytoplasm/Exosome	81.7568	37.9685	84.5122	91.1975	118.413	66.1592	78.4921	68.8805	77.71	71.3297	82.7696	72.5143	0.783643	-0.351732	0.45866	0.74329	N	Filtered	Filtered	Filtered
P50570	Dynamin-2	DYN2	Cytoplasm/Exosome	4.99808	1.42058	8.71335	3.16021	6.20572	5.25446	5.35838	4.95761	6.27672	7.9612	4.89959	5.96168	0.552998	-0.854655	0.45946	0.74374	N	Filtered	Filtered	Filtered
P02656	Apolipoprotein C-III	APOC3	Cytoplasm/Exosome	0.16613	6.88637	0.146397	0.093516	0.0132875	0.582503	0.509067	0.335361	0.453982	0.146038	1.46114	0.40539	0.676268	-0.564333	0.4595	0.74374	N	Filtered	Filtered	Filtered
Q12955	Ankyrin-3	ANK3	Cytoplasm	0.241596	0.231237	0.338713	0.0578216	0.279235	0.353986	0.216246	0.40436	0.171213	0.25031	0.229721	0.279223	0.500243	-0.999299	0.46101	0.74534	N	Filtered	Filtered	Filtered
Q9UKU7	Isobutyryl-CoA dehydrogenase, mitochondrial	ACAD8	Mitochondria	0.235918	3.84727	0.41371	0.091595	0.261426	0.686145	0.547196	0.297507	0.234417	0.273501	0.969984	0.407753	0.676861	-0.56307	0.46129	0.74534	N	Filtered	Filtered	Filtered
P36952	Serpin B5	SPB5	Cytoplasm	13.1134	1.98197	8.33795	28.3804	12.8378	3.09442	5.56558	2.14576	13.6098	19.1101	12.9303	8.70514	0.92851	-0.107011	0.46133	0.74534	N	Filtered	Filtered	Filtered
Q14643	Inositol 1,4,5-trisphosphate receptor type 1	ITPR1	Cytoplasm	0.601701	0.27371	0.963897	0.34221	0.574583	1.08806	0.671634	1.03536	0.285144	0.446165	0.55122	0.705272	0.563344	-0.827912	0.46175	0.74556	N	Filtered	Filtered	Filtered
P40818	Ubiquitin carboxyl-terminal hydrolase 8	UBP8	Cytoplasm	1.33246	1.66184	0.0973696	0.710981	0.923799	0.480822	0.608764	1.01212	0.833392	0.698398	0.94529	0.726698	0.766484	-0.383672	0.46261	0.74603	N	Filtered	Filtered	Filtered
Q96P53	WD repeat and FYVE domain-containing protein 2	WDFY2	Cell membrane	1.21212	0.217924	0.414621	1.92921	0.677249	0.54279	1.00558	0.873045	0.65845	0.00587938	0.890226	0.617149	1.07579	0.105401	0.46243	0.74603	N	Filtered	Filtered	Filtered
P04792	Heat shock protein beta-1	HSPB1	Cytoplasm/Exosome	63.6535	2.5066	68.2081	133.154	36.8915	74.2329	65.3186	17.588	110.521	160.241	60.8827	85.5802	0.452811	-1.14302	0.46396	0.74639	N	Filtered	Filtered	Filtered
Q9BZK3	Putative nascent polypeptide-associated complex subunit alpha-like protein	NACP4	Cytoplasm	0.101319	1.92042	0.0920937	0.183831	0.182241	0.182633	0.315533	0.215291	0.218068	0.172383	0.495981	0.220781	0.639627	-0.644697	0.46359	0.74639	N	Filtered	Filtered	Filtered
Q02878	60S ribosomal protein L6	RL6	Cytoplasm	0.187243	3.1496	0.342088	0.261433	0.543168	0.705365	0.605108	0.038298	0.469951	0.442577	0.896707	0.45226	0.629851	-0.666918	0.46378	0.74639	N	Filtered	Filtered	Filtered
P04156	Major prion protein	PRIO	Cytoplasm/Exosome	0.139428	1.27728	0.141166	0.188718	0.139115	0.0186522	0.302637	0.163882	0.365505	0.13706	0.377142	0.197547	0.59854	-0.74048	0.46395	0.74639	N	Filtered	Filtered	Filtered
Q96M27	Protein PRRC1	PRRC1	Cytoplasm	1.46051	1.08207	2.2003	2.35287	1.2441	2.00879	1.6898	1.25449	0.627258	1.43077	1.66797	1.40222	0.759362	-0.397139	0.46433	0.74654	N	Filtered	Filtered	Filtered
Q9UJA5	tRNA -N)-methyltransferase non-catalytic subunit TRM6 -methyltransferase non-catalytic subunit TRM6) -methyltransferase subunit TRM6) MTase subunit TRM6)	TRM6	Nucleus	0.327694	1.89204	0.0742846	0.639626	0.225229	0.366997	0.279211	0.368345	0.423364	0.455292	0.631774	0.378642	0.621992	-0.685032	0.46476	0.74678	N	Filtered	Filtered	Filtered
P49207	60S ribosomal protein L34	RL34	Cytoplasm/Exosome	0.221637	4.16811	0.194728	0.081993	0.207781	0.455777	0.471544	0.348042	0.319901	0.211481	0.974851	0.361349	0.67217	-0.573101	0.46525	0.7471	N	Filtered	Filtered	Filtered
Q14558	Phosphoribosyl pyrophosphate synthase-associated protein 1	KPRA	Cytoplasm	4.96889	29.5545	6.26264	3.05838	4.61077	6.49304	5.54879	7.20484	4.70383	5.3436	9.69103	5.85882	0.651876	-0.617331	0.46642	0.74808	N	Filtered	Filtered	Filtered
Q53FA7	Quinone oxidoreductase PIG3	QORX	Cytoplasm	0.260459	0.834658	0.28649	0.377539	0.013805	0.112077	0.145892	0.697504	0.0450467	0.0799948	0.35459	0.216103	0.853914	-0.227838	0.46639	0.74808	N	Filtered	Filtered	Filtered
Q9HD45	Transmembrane 9 superfamily member 3	TM9S3	Cell membrane	1.09163	6.91862	1.18375	0.387464	0.706415	1.37735	1.24429	1.4136	0.885112	0.669289	2.05758	1.11793	0.673502	-0.570246	0.46761	0.74908	N	Filtered	Filtered	Filtered
Q96EY7	Pentatricopeptide repeat domain-containing protein 3, mitochondrial	PTCD3	Mitochondria	0.344205	0.266587	0.445062	0.066661	0.395606	0.0515956	0.196478	0.763707	0.610209	0.454745	0.303624	0.415347	0.437977	-1.19107	0.46733	0.74908	N	Filtered	Filtered	Filtered
Q04206	Transcription factor p65	TF65	Cytoplasm	0.40679	0.183803	0.384084	0.229802	0.320432	0.293113	0.254887	0.574475	0.374239	0.299991	0.304982	0.359341	0.58131	-0.78262	0.46949	0.75163	N	Filtered	Filtered	Filtered
Q07955	Serine/arginine-rich splicing factor 1	SRSF1	Cytoplasm	0.359701	1.77944	1.12556	0.079018	1.23018	1.57156	0.350755	0.402652	0.303817	0.464731	0.91478	0.618703	0.820937	-0.284657	0.46991	0.75185	N	Filtered	Filtered	Filtered
Q99460	26S proteasome non-ATPase regulatory subunit 1	PSMD1	Cytoplasm	13.0708	37.4181	14.8407	25.5004	19.1255	20.2954	16.4556	19.327	19.2584	17.8367	21.9911	18.6346	0.628948	-0.668987	0.47348	0.75381	N	Filtered	Filtered	Filtered
P17927	Complement receptor type 1	CR1	Cytoplasm/Exosome	0.712458	0.0616027	1.62465	0.638675	0.742647	1.84498	1.10789	0.924931	0.469563	0.7214	0.756007	1.01375	0.548151	-0.867356	0.4729	0.75381	N	Filtered	Filtered	Filtered
P04040	Catalase	CATA	Cytoplasm/Exosome	16.6992	5.4386	71.808	8.13421	19.2769	63.9434	33.2325	3.92245	28.8042	51.2368	24.2714	36.2279	0.414171	-1.2717	0.47369	0.75381	N	Filtered	Filtered	Filtered
Q9UNL2	Translocon-associated protein subunit gamma	SSRG	Endoplasmic Reticulum	0.675773	0.0450624	3.74447	0.0563399	2.0527	3.57625	2.85081	0.938615	1.41239	1.11337	1.31487	1.97829	0.460642	-1.11828	0.47291	0.75381	N	Filtered	Filtered	Filtered
Q92616	eIF-2-alpha kinase activator GCN1	GCN1	Cytoplasm	5.7033	0.448549	6.75639	5.0436	4.42921	7.5928	6.3106	2.1141	7.45485	4.54068	4.47621	5.60261	0.552642	-0.855582	0.47153	0.75381	N	Filtered	Filtered	Filtered
Q8TDQ7	Glucosamine-6-phosphate isomerase 2	GNPI2	Cytoplasm	0.172774	0.770445	0.0337973	0.244448	0.0204946	0.209531	0.0850261	0.180026	0.112646	0.130837	0.248392	0.143613	0.640544	-0.64263	0.4726	0.75381	N	Filtered	Filtered	Filtered
Q5W111	SPRY domain-containing protein 7	SPRY7	Other	0.0860129	1.62341	0.0959872	0.0889785	0.0116412	0.0798645	0.17442	0.178577	0.236911	0.0586486	0.381207	0.145684	0.580914	-0.783604	0.47292	0.75381	N	Filtered	Filtered	Filtered
Q92643	GPI-anchor transamidase	GPI8	Endoplasmic Reticulum	0.847316	1.30832	0.802825	0.0654298	0.647385	0.830198	0.424867	0.69228	0.315675	0.577926	0.734255	0.568189	0.750924	-0.413261	0.4725	0.75381	N	Filtered	Filtered	Filtered
P43378	Tyrosine-protein phosphatase non-receptor type 9	PTN9	Cytoplasm	0.756665	0.278772	0.563145	0.0697079	0.329411	0.26977	0.471194	0.394182	0.0323198	0.302592	0.39954	0.294011	0.989778	-0.0148228	0.47322	0.75381	N	Filtered	Filtered	Filtered
P10809	60 kDa heat shock protein, mitochondrial	CH60	Cytoplasm/Exosome	55.0456	166.507	80.0035	77.7451	65.3212	94.4127	58.1829	81.4297	65.19	66.8088	88.9246	73.2048	0.632289	-0.661345	0.4745	0.75442	N	Filtered	Filtered	Filtered
P55884	Eukaryotic translation initiation factor 3 subunit B	EIF3B	Cytoplasm/Exosome	8.37015	5.00425	12.8097	11.4079	11.5077	2.23987	9.10519	6.4502	12.248	10.621	9.81996	8.13286	0.737588	-0.439113	0.47479	0.75442	N	Filtered	Filtered	Filtered
Q9Y5Z4	Heme-binding protein 2	HEBP2	Cytoplasm/Exosome	0.225218	0.0743462	0.0217803	0.632172	0.0132075	0.0719454	0.199408	0.107575	0.127383	0.010029	0.193345	0.103268	1.19048	0.251545	0.47522	0.75442	N	Filtered	Filtered	Filtered
A5YKK6	CCR4-NOT transcription complex subunit 1	CNOT1	Cytoplasm	0.71998	0.220893	0.323561	1.24441	0.314059	0.396969	0.587302	0.448461	0.403174	0.244196	0.564581	0.41602	0.925895	-0.111079	0.47501	0.75442	N	Filtered	Filtered	Filtered
P18077	60S ribosomal protein L35a	RL35A	Cytoplasm/Exosome	0.30364	1.30539	0.207649	0.119339	0.372776	0.505933	0.749495	0.515955	0.904967	0.484601	0.461759	0.63219	0.303153	-1.72188	0.48144	0.75525	N	Filtered	Filtered	Filtered
Q02218	2-oxoglutarate dehydrogenase, mitochondrial	ODO1	Mitochondria	5.17194	4.20975	7.15288	5.01854	5.72809	6.05648	4.23053	8.6955	4.66048	7.15527	5.45624	6.15965	0.586629	-0.76948	0.48173	0.75525	N	Filtered	Filtered	Filtered
Q15631	Translin	TSN	Cytoplasm	0.628792	0.462288	0.738696	0.794562	0.667227	1.44676	1.22488	0.49073	0.495107	0.455894	0.658313	0.822674	0.522965	-0.935214	0.47631	0.75525	N	Filtered	Filtered	Filtered
Q96IU4	Protein ABHD14B	ABHEB	Cytoplasm/Exosome	2.13379	1.53816	2.9586	0.384621	2.18211	1.48848	1.76098	2.2139	2.14964	3.75222	1.83946	2.27305	0.470916	-1.08646	0.47676	0.75525	N	Filtered	Filtered	Filtered
Q9Y5S2	Serine/threonine-protein kinase MRCK beta	MRCKB	Cytoplasm/Exosome	2.0486	0.449818	0.658887	2.50271	1.36793	1.42973	1.95117	1.13056	2.12575	2.00949	1.40559	1.72934	0.557963	-0.841758	0.48015	0.75525	N	Filtered	Filtered	Filtered
Q9NUQ6	SPATS2-like protein	SPS2L	Cytoplasm	0.19222	0.0862184	0.0252583	0.201183	0.0153165	0.444006	0.0127088	0.091523	0.0781352	0.213853	0.104039	0.168045	0.407318	-1.29577	0.47803	0.75525	N	Filtered	Filtered	Filtered
Q13636	Ras-related protein Rab-31	RAB31	Cytoplasm	0.148508	2.20381	0.0939286	0.122623	0.129482	0.259944	0.378124	0.177002	0.220365	0.110145	0.539671	0.229116	0.628832	-0.669253	0.4793	0.75525	N	Filtered	Filtered	Filtered
O60784	Target of Myb protein 1	TOM1	Cytoplasm/Exosome	0.159801	0.0954423	0.0279605	0.119328	0.160903	0.159955	0.316768	0.164493	0.112632	0.0128747	0.112687	0.153345	0.508694	-0.97513	0.48029	0.75525	N	Filtered	Filtered	Filtered
P56199	Integrin alpha-1	ITA1	Cytoplasm/Exosome	1.13716	0.380556	0.111487	0.0951593	0.537202	0.707938	0.855964	1.03834	0.306029	0.256676	0.452313	0.632989	0.543719	-0.879068	0.48063	0.75525	N	Filtered	Filtered	Filtered
P18440	Arylamine N-acetyltransferase 1	ARY1	Cytoplasm	0.189259	0.129849	0.190201	0.163835	0.199462	0.156843	0.168907	0.0275675	0.198759	0.195198	0.174521	0.149455	0.7101	-0.493906	0.481	0.75525	N	Filtered	Filtered	Filtered
P00480	Ornithine transcarbamylase, mitochondrial	OTC	Mitochondria	0.105611	1.47124	0.030119	0.025708	0.0913201	0.019898	0.0151545	0.296372	0.225631	0.102296	0.3448	0.13187	0.648395	-0.625055	0.48021	0.75525	N	Filtered	Filtered	Filtered
O15160	DNA-directed RNA polymerases I and III subunit RPAC1	RPAC1	Cytoplasm	0.138258	0.176324	0.258486	0.0440903	0.17872	0.206099	0.172512	0.0374344	0.165194	0.0237853	0.159176	0.121005	0.756806	-0.402005	0.47759	0.75525	N	Filtered	Filtered	Filtered
Q86T03	Type 1 phosphatidylinositol 4,5-bisphosphate 4-phosphatase	PP4P1	Nucleus	0.885222	0.466458	1.35619	0.583197	1.5963	0.783359	0.74753	1.11254	0.520842	0.840937	0.977474	0.801042	0.860734	-0.216361	0.47949	0.75525	N	Filtered	Filtered	Filtered
P50395	Rab GDP dissociation inhibitor beta	GDIB	Cytoplasm/Exosome	15.747	11.7876	14.3141	46.777	12.8657	15.2318	22.7546	13.0972	12.3853	12.2908	20.2983	15.1519	0.853557	-0.228441	0.47955	0.75525	N	Filtered	Filtered	Filtered
Q13557	Calcium/calmodulin-dependent protein kinase type II subunit delta	KCC2D	Cytoplasm	1.32217	1.16485	2.63274	1.15842	1.16052	2.24725	1.1282	0.919594	0.0270096	1.41546	1.48774	1.1475	0.872639	-0.196543	0.48142	0.75525	N	Filtered	Filtered	Filtered
Q9ULF5	Zinc transporter ZIP10	S39AA	Cell membrane	0.344575	0.107465	0.157413	0.322832	0.177314	0.0207989	0.285122	0.0228153	0.314726	0.17702	0.22192	0.164096	0.842731	-0.246856	0.48107	0.75525	N	Filtered	Filtered	Filtered
Q9UEW8	STE20/SPS1-related proline-alanine-rich protein kinase	STK39	Cytoplasm	0.892738	0.259553	0.0760379	0.064902	0.835565	0.0502342	0.0382587	0.275522	0.391167	0.592213	0.425759	0.269479	1.14723	0.198157	0.47918	0.75525	N	Filtered	Filtered	Filtered
Q92626	Peroxidasin homolog	PXDN	Cytoplasm/Exosome	1.46446	0.476139	0.697442	3.60806	2.38022	0.56516	1.07817	1.8708	1.49524	1.31246	1.72526	1.26437	0.948975	-0.0755582	0.47621	0.75525	N	Filtered	Filtered	Filtered
O60942	mRNA-capping enzyme	MCE1	Nucleus	0.232267	0.116922	0.228937	0.0292367	0.241485	0.113146	0.100395	0.277765	0.0135555	0.121964	0.169769	0.125365	1.04132	0.0584111	0.47924	0.75525	N	Filtered	Filtered	Filtered
Q7Z3U7	Protein MON2 homolog	MON2	Cytoplasm/Exosome	0.79449	0.136834	1.42224	0.921315	1.02356	1.08358	0.811817	0.830219	0.476919	0.0922911	0.859688	0.658966	0.97742	-0.0329488	0.47895	0.75525	N	Filtered	Filtered	Filtered
Q8TE02	Elongator complex protein 5	ELP5	Cytoplasm	0.0386605	0.246522	0.361103	0.953987	0.0437942	0.557474	0.036338	0.0523379	0.238017	0.0332547	0.328813	0.183484	1.02318	0.0330626	0.47961	0.75525	N	Filtered	Filtered	Filtered
Q53EL6	Programmed cell death protein 4	PDCD4	Cytoplasm	2.71983	2.44307	4.76065	2.73222	3.5089	5.45649	3.84796	3.66743	2.68925	2.87385	3.23293	3.707	0.57477	-0.798942	0.48434	0.75531	N	Filtered	Filtered	Filtered
Q15029	116 kDa U5 small nuclear ribonucleoprotein component	U5S1	Cytoplasm	1.76256	2.76239	4.80173	1.81978	5.10131	4.76401	3.27669	3.50042	3.1243	4.45411	3.24955	3.82391	0.538407	-0.893232	0.48833	0.75531	N	Filtered	Filtered	Filtered
P61981	14-3-3 protein gamma	1433G	Cytoplasm/Exosome	1.95573	8.77333	2.75764	2.32376	2.54877	1.7775	1.96173	2.85684	3.44577	3.46019	3.67184	2.7004	0.594579	-0.750059	0.48634	0.75531	N	Filtered	Filtered	Filtered
P37268	Squalene synthase	FDFT	Endoplasmic Reticulum	0.0321366	0.204922	0.827468	0.0512415	0.554662	0.467328	0.31339	0.21753	0.577605	0.756391	0.334086	0.466449	0.368116	-1.44177	0.48756	0.75531	N	Filtered	Filtered	Filtered
Q99623	Prohibitin-2	PHB2	Mitochondria	0.133344	0.170056	1.00195	0.272309	0.248742	0.894442	0.456508	0.818416	0.44909	0.0229397	0.36528	0.528279	0.4376	-1.19232	0.48777	0.75531	N	Filtered	Filtered	Filtered
Q08629	Testican-1	TICN1	Cytoplasm	0.448714	0.380497	0.111469	0.537256	0.0675946	0.0736419	0.280431	1.01796	0.367209	0.479128	0.309106	0.443673	0.373409	-1.42117	0.48462	0.75531	N	Filtered	Filtered	Filtered
P54687	Branched-chain-amino-acid aminotransferase, cytosolic	BCAT1	Cytoplasm	0.0895288	0.570889	0.836231	3.1139	0.862873	0.99627	2.79379	0.121203	1.42369	2.83535	1.09468	1.63406	0.351301	-1.50922	0.48798	0.75531	N	Filtered	Filtered	Filtered
Q9BTE1	Dynactin subunit 5	DCTN5	Cytoplasm	0.117875	2.45624	0.142677	0.0855267	0.112877	0.246104	0.245897	0.331696	0.22814	0.159285	0.58304	0.242224	0.610703	-0.711458	0.48831	0.75531	N	Filtered	Filtered	Filtered
P63000	Ras-related C3 botulinum toxin substrate 1	RAC1	Cytoplasm/Exosome	12.5313	2.70951	3.96885	15.0697	5.01529	6.70947	13.5226	13.8385	13.1013	3.97166	7.85893	10.2287	0.544709	-0.876442	0.48263	0.75531	N	Filtered	Filtered	Filtered
Q9UL33	Trafficking protein particle complex subunit 2-like protein	TPC2L	Cytoplasm	0.390238	0.389216	0.114024	0.0973247	0.427618	0.552022	0.452173	0.413162	0.0451242	0.366	0.283684	0.365696	0.462751	-1.11169	0.48747	0.75531	N	Filtered	Filtered	Filtered
P26373	60S ribosomal protein L13	RL13	Cytoplasm	1.10454	11.9555	0.874661	1.16873	1.88701	1.46896	2.99713	0.281283	2.32513	1.93387	3.39809	1.80127	0.58581	-0.771495	0.48744	0.75531	N	Filtered	Filtered	Filtered
P11216	Glycogen phosphorylase, brain form	PYGB	Cytoplasm/Exosome	80.5889	41.2957	94.7172	150.846	79.3829	74.9536	73.0031	37.4253	285.8	150.194	89.3661	124.275	0.415882	-1.26576	0.48587	0.75531	N	Filtered	Filtered	Filtered
Q5XUX0	F-box only protein 31	FBX31	Cytoplasm	0.413049	0.119753	0.776639	0.302615	0.236028	1.58151	0.965903	0.12712	0.204574	0.116753	0.369617	0.599171	0.435787	-1.19831	0.48465	0.75531	N	Filtered	Filtered	Filtered
Q9P2E9	Ribosome-binding protein 1	RRBP1	Endoplasmic Reticulum	0.623483	2.61806	0.063147	0.269495	0.476529	0.534382	0.431639	0.299068	0.587185	0.510128	0.810144	0.47248	0.649377	-0.622871	0.48798	0.75531	N	Filtered	Filtered	Filtered
P35542	Serum amyloid A-4 protein	SAA4	Cytoplasm/Exosome	0.029937	1.0515	0.0801941	0.00575169	0.163051	0.117902	0.187296	0.024417	0.194925	0.0762454	0.266087	0.120157	0.573864	-0.80122	0.4882	0.75531	N	Filtered	Filtered	Filtered
Q9NVH0	Exonuclease 3'-5' domain-containing protein 2	EXD2	Mitochondria	0.391508	5.36937	0.575553	0.30829	0.0438043	1.16812	0.933068	0.05235	0.419414	0.35694	1.33771	0.585979	0.593871	-0.751778	0.48701	0.75531	N	Filtered	Filtered	Filtered
Q6VY07	Phosphofurin acidic cluster sorting protein 1	PACS1	Cytoplasm	0.502097	0.371448	0.544092	0.0928819	0.507103	1.19627	0.875005	0.750348	0.0430643	0.0501066	0.403525	0.58296	0.505606	-0.983916	0.48521	0.75531	N	Filtered	Filtered	Filtered
P11274	Breakpoint cluster region protein	BCR	Cytoplasm/Exosome	0.05712	0.888888	0.0538354	0.00868573	0.0308535	0.115777	0.112594	0.070073	0.104716	0.00468566	0.207876	0.0815693	0.620559	-0.68836	0.48309	0.75531	N	Filtered	Filtered	Filtered
Q15836	Vesicle-associated membrane protein 3	VAMP3	Cytoplasm	6.93911	3.69657	5.41469	8.86019	8.11128	8.26702	7.11435	4.52816	4.63039	3.86126	6.60437	5.68024	0.79517	-0.330665	0.48474	0.75531	N	Filtered	Filtered	Filtered
P01714	Immunoglobulin lambda variable 3-19	LV319	Cytoplasm/Exosome	0.00799407	0.050975	0.0149335	0.19323	0.185048	0.0493288	0.0667358	0.0108222	0.103685	0.0624723	0.0904359	0.0586089	0.878618	-0.186693	0.48642	0.75531	N	Filtered	Filtered	Filtered
P17252	Protein kinase C alpha type	KPCA	Cytoplasm/Exosome	2.73613	1.02132	0.299204	1.27693	2.60555	0.197668	0.150546	2.43226	1.01848	1.76673	1.58783	1.11314	1.11646	0.158927	0.48412	0.75531	N	Filtered	Filtered	Filtered
Q96D71	RalBP1-associated Eps domain-containing protein 1	REPS1	Cytoplasm	0.41898	0.109272	0.160061	0.772883	0.262983	0.210492	0.37008	0.285639	0.253321	0.143403	0.344836	0.252587	0.950867	-0.0726846	0.48238	0.75531	N	Filtered	Filtered	Filtered
Q07812	Apoptosis regulator BAX	BAX	Cytoplasm/Exosome	0.960246	0.565094	0.165548	1.08363	0.100388	0.546845	0.525636	0.764031	0.0655148	0.0762285	0.574981	0.395651	1.0467	0.0658418	0.48262	0.75531	N	Filtered	Filtered	Filtered
P11586	C-1-tetrahydrofolate synthase, cytoplasmic	C1TC	Cytoplasm/Exosome	2.76116	13.1719	2.15553	2.82306	2.06464	3.31754	4.01798	1.63448	3.7217	2.32896	4.59525	3.00413	0.601671	-0.732954	0.48925	0.75629	N	Filtered	Filtered	Filtered
P05062	Fructose-bisphosphate aldolase B	ALDOB	Cytoplasm/Exosome	3.78172	0.757214	3.50128	4.52211	2.39811	3.87527	3.14512	4.02225	3.11984	3.2655	2.99209	3.4856	0.613939	-0.703833	0.49007	0.75682	N	Filtered	Filtered	Filtered
Q9NTK5	Obg-like ATPase 1	OLA1	Cytoplasm/Exosome	5.25098	13.4881	4.82643	4.72994	4.4703	4.09134	3.1668	6.27711	6.24697	6.25868	6.55315	5.20818	0.623449	-0.681657	0.49016	0.75682	N	Filtered	Filtered	Filtered
Q14155	Rho guanine nucleotide exchange factor 7	ARHG7	Cytoplasm	0.633989	0.321975	0.471625	2.40778	2.0529	1.9942	1.98579	0.595453	1.71165	1.43116	1.17765	1.54365	0.51657	-0.952965	0.49104	0.75708	N	Filtered	Filtered	Filtered
Q9P258	Protein RCC2	RCC2	Cytoplasm	0.803827	0.335726	0.0983534	0.763852	0.82938	0.324884	0.401172	0.74414	1.11217	1.03385	0.566228	0.723243	0.510648	-0.969598	0.49119	0.75708	N	Filtered	Filtered	Filtered
Q9BV23	Monoacylglycerol lipase ABHD6	ABHD6	Mitochondria	0.360396	4.59449	0.432575	0.238413	0.0840136	0.018306	0.850157	0.745565	0.535033	0.395652	1.14198	0.508943	0.582123	-0.780605	0.49115	0.75708	N	Filtered	Filtered	Filtered
Q6P179	Endoplasmic reticulum aminopeptidase 2	ERAP2	Cytoplasm	1.05512	2.90593	1.30777	1.29152	1.60681	0.730019	0.802952	2.31884	1.27949	1.46813	1.63343	1.31989	0.67302	-0.571278	0.49319	0.75709	N	Filtered	Filtered	Filtered
Q01081	Splicing factor U2AF 35 kDa subunit	U2AF1	Nucleus	1.51438	0.656064	0.960993	0.164051	1.28858	1.5065	1.03709	1.3826	0.519694	1.1948	0.916813	1.12814	0.582331	-0.780089	0.492	0.75709	N	Filtered	Filtered	Filtered
O95479	GDH/6PGL endoplasmic bifunctional protein	G6PE	Endoplasmic Reticulum	0.588422	0.512156	0.15004	0.640332	0.823948	0.581492	0.653109	0.108733	1.44989	0.795904	0.54298	0.717826	0.423778	-1.23862	0.49241	0.75709	N	Filtered	Filtered	Filtered
P23743	Diacylglycerol kinase alpha	DGKA	Cytoplasm	0.493241	0.101389	0.148514	0.776431	0.443026	0.237143	0.555834	0.0215254	0.955958	1.02204	0.39252	0.558501	0.444372	-1.17016	0.4932	0.75709	N	Filtered	Filtered	Filtered
P05120	Plasminogen activator inhibitor 2	PAI2	Cytoplasm	0.186736	0.173985	0.0509703	0.243756	0.154541	0.0336733	0.336358	0.0369379	0.195826	0.612456	0.161998	0.24305	0.356645	-1.48744	0.49209	0.75709	N	Filtered	Filtered	Filtered
O95154	Aflatoxin B1 aldehyde reductase member 3	ARK73	Cytoplasm/Exosome	0.470637	11.3404	0.355425	0.502728	0.320125	0.75306	1.29952	1.24719	1.35993	0.447426	2.59786	1.02142	0.575918	-0.796065	0.49274	0.75709	N	Filtered	Filtered	Filtered
P53675	Clathrin heavy chain 2	CLH2	Cytoplasm/Exosome	1.4671	0.391286	2.81479	0.501381	1.83513	1.87158	0.936207	1.10064	0.226821	1.0056	1.40194	1.02817	1.02226	0.0317669	0.49196	0.75709	N	Filtered	Filtered	Filtered
P50991	T-complex protein 1 subunit delta	TCPD	Cytoplasm/Exosome	30.2098	35.6564	44.0954	11.8938	33.9552	39.6846	32.9781	33.9848	30.1005	39.284	31.1621	35.2064	0.541822	-0.884108	0.49388	0.75728	N	Filtered	Filtered	Filtered
Q93052	Lipoma-preferred partner	LPP	Cytoplasm	0.260012	0.0495257	0.690027	0.599673	0.312688	0.313321	0.345114	0.0525727	0.275495	0.446526	0.382385	0.286606	0.825905	-0.275953	0.49389	0.75728	N	Filtered	Filtered	Filtered
O60678	Protein arginine N-methyltransferase 3	ANM3	Cytoplasm	1.74503	1.11526	0.326724	1.39437	3.2265	0.215849	0.164392	4.4711	3.27743	3.26195	1.56158	2.27814	0.4743	-1.07613	0.49459	0.75751	N	Filtered	Filtered	Filtered
Q8TD43	Transient receptor potential cation channel subfamily M member 4	TRPM4	Cytoplasm	0.226846	0.210379	0.328678	0.26303	0.404377	0.333017	0.198756	0.0446646	0.324789	0.299148	0.286662	0.240075	0.729046	-0.455919	0.49461	0.75751	N	Filtered	Filtered	Filtered
O00469	Procollagen-lysine,2-oxoglutarate 5-dioxygenase 2	PLOD2	Cytoplasm/Exosome	0.872462	2.3178	0.411858	0.263406	0.593735	1.98845	1.30987	0.995988	1.19091	0.541453	0.891853	1.20534	0.358768	-1.47888	0.49561	0.75773	N	Filtered	Filtered	Filtered
Q8TD55	Pleckstrin homology domain-containing family O member 2	PKHO2	Extracellular	0.195735	0.216737	0.0634948	0.513538	0.038503	0.212191	0.766	0.230072	0.323724	0.0292369	0.205602	0.312245	0.324698	-1.62283	0.49547	0.75773	N	Filtered	Filtered	Filtered
Q53HC9	EARP and GARP complex-interacting protein 1	EIPR1	Golgi Apparatus	0.0240762	0.455416	0.0259866	0.00443617	0.00315163	0.0551197	0.0524909	0.00376648	0.0551426	0.0289152	0.102613	0.039087	0.524197	-0.931819	0.49522	0.75773	N	Filtered	Filtered	Filtered
O60884	DnaJ homolog subfamily A member 2	DNJA2	Cytoplasm/Exosome	0.476703	0.430982	0.126259	0.107768	0.382816	0.0834128	0.324124	0.647454	0.639216	0.303214	0.304906	0.399484	0.399287	-1.3245	0.49856	0.75886	N	Filtered	Filtered	Filtered
Q5T440	Putative transferase CAF17, mitochondrial	CAF17	Mitochondria	0.566932	13.3397	0.70435	0.402207	0.580885	1.46975	1.66054	1.41867	1.24228	0.705531	3.11881	1.29935	0.584217	-0.775423	0.49759	0.75886	N	Filtered	Filtered	Filtered
P20645	Cation-dependent mannose-6-phosphate receptor	MPRD	Cytoplasm	0.584707	7.21738	0.156976	0.518247	0.504267	0.433935	1.2223	1.07107	1.03551	0.368014	1.79632	0.826166	0.601809	-0.732622	0.49859	0.75886	N	Filtered	Filtered	Filtered
Q9H3M7	Thioredoxin-interacting protein	TXNIP	Mitochondria	0.088357	0.0161263	0.101596	0.0201621	0.0717364	0.0031211	0.0998244	0.00342368	0.217036	0.131772	0.0595955	0.0910354	0.395523	-1.33817	0.49779	0.75886	N	Filtered	Filtered	Filtered
Q13509	Tubulin beta-3 chain	TBB3	Cytoplasm/Exosome	15.09	10.2946	29.8577	11.2939	15.8148	22.0672	10.4617	11.0631	8.48075	15.1696	16.4702	13.4485	0.810551	-0.303026	0.49831	0.75886	N	Filtered	Filtered	Filtered
P55735	Protein SEC13 homolog	SEC13	Cytoplasm/Exosome	1.82836	1.50361	2.20248	4.3699	2.75317	0.291012	1.62597	3.25729	2.18172	2.74488	2.5315	2.02018	0.795706	-0.329692	0.49671	0.75886	N	Filtered	Filtered	Filtered
P17931	Galectin-3	LEG3	Cytoplasm/Exosome	0.141961	1.52486	0.0962894	0.133728	0.0264054	0.0454889	0.0626241	0.577513	0.15169	0.00401014	0.384649	0.168265	0.734184	-0.445787	0.49751	0.75886	N	Filtered	Filtered	Filtered
O00422	Histone deacetylase complex subunit SAP18	SAP18	Cytoplasm	0.401893	0.326998	0.0957965	0.0817669	0.851097	0.0632877	0.0482003	0.347117	0.299756	0.432753	0.35151	0.238223	0.98991	-0.0146304	0.49865	0.75886	N	Filtered	Filtered	Filtered
Q13228	Methanethiol oxidase	SBP1	Cytoplasm/Exosome	31.3174	60.6479	51.8796	31.2409	22.5148	43.2495	29.3075	36.2919	28.971	32.7768	39.5201	34.1193	0.634482	-0.656349	0.49903	0.75901	N	Filtered	Filtered	Filtered
P04632	Calpain small subunit 1	CPNS1	Cytoplasm/Exosome	0.120938	0.396197	0.088077	0.0150356	0.281306	0.166914	0.192873	0.269574	0.238496	0.29165	0.180311	0.231901	0.398379	-1.32779	0.50049	0.75992	N	Filtered	Filtered	Filtered
O75323	Protein NipSnap homolog 2	NIPS2	Mitochondria	1.22058	0.303643	1.00537	0.69454	0.269708	0.0587675	0.708569	1.95893	0.918441	1.1233	0.698767	0.953601	0.512189	-0.96525	0.50041	0.75992	N	Filtered	Filtered	Filtered
P09486	SPARC	SPRC	Cytoplasm	0.0346995	1.10632	1.5497	0.692137	0.778641	0.0428239	1.6865	0.317903	0.252972	0.507089	0.832299	0.561457	0.717541	-0.478866	0.50003	0.75992	N	Filtered	Filtered	Filtered
O60313	Dynamin-like 120 kDa protein, mitochondrial	OPA1	Mitochondria	0.0781601	0.0348741	0.118201	0.0436019	0.112195	0.00674957	0.0922639	0.0999292	0.0628855	0.0399868	0.0774065	0.060363	0.882374	-0.180538	0.50112	0.76044	N	Filtered	Filtered	Filtered
Q9C0B1	Alpha-ketoglutarate-dependent dioxygenase FTO -demethylase FTO) -demethylase FTO) -demethylase FTO)	FTO	Cytoplasm	0.405385	0.0995161	0.14577	0.500755	0.356307	0.134138	0.29742	0.493626	0.46509	0.483657	0.301547	0.374786	0.561299	-0.833159	0.50152	0.76061	N	Filtered	Filtered	Filtered
P49959	Double-strand break repair protein MRE11	MRE11	Cytoplasm	0.377828	0.238991	0.350072	0.0597606	0.528653	0.367688	0.455281	0.0507391	0.479976	0.639531	0.311061	0.398643	0.474429	-1.07574	0.50273	0.76132	N	Filtered	Filtered	Filtered
O14672	Disintegrin and metalloproteinase domain-containing protein 10	ADA10	Cytoplasm/Exosome	3.76313	15.0322	1.27997	6.48115	3.94951	1.77283	5.88992	4.24151	7.0429	2.51861	6.10118	4.29315	0.616425	-0.698004	0.50289	0.76132	N	Filtered	Filtered	Filtered
P16298	Serine/threonine-protein phosphatase 2B catalytic subunit beta isoform	PP2BB	Cytoplasm	1.02965	0.377886	0.110704	2.04199	0.554275	0.365683	0.461099	0.741362	0.799605	0.521365	0.822901	0.577823	0.926341	-0.110385	0.50314	0.76132	N	Filtered	Filtered	Filtered
P48739	Phosphatidylinositol transfer protein beta isoform	PIPNB	Cytoplasm	2.44056	0.212895	0.909894	3.62271	1.5098	1.69699	2.31455	0.225994	0.892452	1.13213	1.73917	1.25242	1.00071	0.00102685	0.50297	0.76132	N	Filtered	Filtered	Filtered
Q15149	Plectin	PLEC	Cytoplasm/Exosome	16.8196	14.9622	39.4897	16.7511	15.7912	28.1538	23.2453	11.8675	34.1042	27.3372	20.7628	24.9416	0.482415	-1.05165	0.50428	0.76194	N	Filtered	Filtered	Filtered
P61604	10 kDa heat shock protein, mitochondrial	CH10	Cytoplasm/Exosome	0.326672	3.14623	0.690115	0.203391	0.232605	0.620327	0.673473	0.549888	0.575391	0.186179	0.919803	0.521052	0.581045	-0.783278	0.50397	0.76194	N	Filtered	Filtered	Filtered
O15066	Kinesin-like protein KIF3B	KIF3B	Cytoplasm/Exosome	0.368021	0.0981279	0.492257	0.122686	0.321703	0.439026	0.151494	0.020833	0.206682	0.231401	0.280559	0.209887	0.931456	-0.10244	0.50441	0.76194	N	Filtered	Filtered	Filtered
P30101	Protein disulfide-isomerase A3	PDIA3	Cytoplasm/Exosome	12.4995	122.992	14.9874	6.06287	7.3844	25.8559	17.6231	16.3288	14.727	10.0004	32.7851	16.907	0.601757	-0.732746	0.50513	0.76225	N	Filtered	Filtered	Filtered
Q8N4P3	Guanosine-3',5'-bis 3'-pyrophosphohydrolase MESH1	MESH1	Other	0.0734994	0.794575	0.0138291	0.0590189	0.0684883	0.00913612	0.103085	0.148982	0.206073	0.00636774	0.201882	0.0947287	0.592977	-0.753952	0.50519	0.76225	N	Filtered	Filtered	Filtered
Q9UQE7	Structural maintenance of chromosomes protein 3	SMC3	Cytoplasm	0.585864	0.259279	0.755818	0.823945	0.0460604	0.653111	0.317733	0.445859	0.150299	0.309474	0.494193	0.375295	0.856526	-0.223431	0.50556	0.76237	N	Filtered	Filtered	Filtered
P28072	Proteasome subunit beta type-6	PSB6	Cytoplasm/Exosome	0.854961	2.57953	0.398895	1.06409	0.566202	1.00855	0.716978	1.12724	0.662154	0.547285	1.09273	0.812442	0.669322	-0.579229	0.50757	0.76425	N	Filtered	Filtered	Filtered
Q12965	Unconventional myosin-Ie	MYO1E	Cytoplasm/Exosome	4.61245	1.90347	4.99784	5.91666	4.60341	4.62529	6.18188	0.260826	8.04648	8.60889	4.40677	5.54468	0.489043	-1.03197	0.50743	0.76425	N	Filtered	Filtered	Filtered
P29373	Cellular retinoic acid-binding protein 2	RABP2	Cytoplasm/Exosome	0.152655	0.259492	0.197535	0.209067	0.145462	0.0612357	0.0128919	0.754961	0.33095	0.266091	0.192842	0.285226	0.405382	-1.30265	0.50828	0.76425	N	Filtered	Filtered	Filtered
[truncated: 889 more rows]
