# Supplementary material for: MicroRNA and Protein Cargos of Human Limbal Epithelial Cell-Derived Exosomes and Their Regulatory Roles in Limbal Stromal Cells of Diabetic and Non-Diabetic Corneas
Source: Cells. 2023 Oct 25;12(21):2524. doi: 10.3390/cells12212524 (PMC10649916; doi:10.3390/cells12212524)
Supplement: Supplementary file 1 [file cells-12-02524-s001.zip › Supplementary Data/Supplementary Dataset S5.xlsx]

## Sheet: FC1.5,p<.05
UniprotID	Protein Functional Name	Name	Localization	DM_1822p3_1	DM_1829p3_1	DM_1907p3_1	DM_1936p3_1	DM_19033p3_1	N_1938p3_1	N_1953p3_1	N_2012p3_1	N_2014p3_1	N_2018p3_1	DM_Mean	N_Mean	FC	Log2FC	pValue (nominal)	FDR	IncludedVolcano	OLD-Log2FC	OLDpValue	OLD-FDR
Q9HC35	Echinoderm microtubule-associated protein-like 4	EMAL4	Cytoplasm	0.451851	0.286981	0.0515794	0.55777	0.648717	1.67246	1.80586	1.7244	1.41076	1.33332	0.39938	1.58936	0.180675	-2.46853	2.84e-05	0.02632	Y	-2.0946	0.00013021	0.015533
P61009	Signal peptidase complex subunit 3	SPCS3	Endoplasmic Reticulum	0.273331	0.348584	0.712858	0.0871646	0.724416	1.64971	1.69547	1.4916	1.35848	1.45874	0.429271	1.5308	0.166469	-2.58668	4.97e-05	0.02632	Y	-2.2489	0.00076055	0.028863
Q96GG9	DCN1-like protein 1	DCNL1	.	0.0749214	0.0955488	0.14789	0.0238923	0.109617	0.308131	0.385245	0.324007	0.276505	0.320869	0.0903738	0.322951	0.15241	-2.71397	2.58e-05	0.02632	Y	Filtered	Filtered	Filtered
Q13564	NEDD8-activating enzyme E1 regulatory subunit	ULA1	Cytoplasm	0.211081	0.170075	0.0498248	0.0425279	0.151068	0.422099	0.400507	0.42524	0.375695	0.385976	0.124915	0.401903	0.168914	-2.56564	4.7e-05	0.02632	Y	Filtered	Filtered	Filtered
P07900	Heat shock protein HSP 90-alpha	HS90A	Cytoplasm/Exosome	20.2898	18.4403	24.1591	19.9283	27.2093	47.8188	45.5605	43.7893	42.2696	35.6332	22.0054	43.0143	0.33292	-1.58675	4.25e-05	0.02632	Y	Filtered	Filtered	Filtered
P18085	ADP-ribosylation factor 4	ARF4	Cytoplasm/Exosome	5.28789	1.72972	2.53367	4.8972	3.16838	7.96324	10.6518	10.8245	9.93121	10.5043	3.52337	9.97501	0.243309	-2.03914	6.98e-05	0.027536	Y	-1.542	2.7e-05	0.014361
Q9BQA1	Methylosome protein 50	MEP50	Cytoplasm	0.189629	0.109872	0.160939	0.15096	0.130427	0.407657	0.511558	0.5416	0.548261	0.34059	0.148365	0.469933	0.201308	-2.31253	7.28e-05	0.027536	Y	Filtered	Filtered	Filtered
P83731	60S ribosomal protein L24	RL24	Cytoplasm/Exosome	2.55981	1.76443	2.84603	2.20601	2.86023	6.7407	6.51912	5.1415	4.63661	6.82661	2.4473	5.97291	0.262856	-1.92765	0.00010409	0.033438	Y	-1.5562	0.00019457	0.018645
P01023	Alpha-2-macroglobulin	A2MG	Cytoplasm/Exosome	0.96681	1.31981	1.46507	1.14545	1.81334	2.51483	2.37918	2.27272	2.63296	2.78792	1.3421	2.51752	0.327746	-1.60935	0.00012628	0.033438	Y	Filtered	Filtered	Filtered
P46781	40S ribosomal protein S9	RS9	Cytoplasm/Exosome	10.1689	13.8544	9.91405	10.6532	11.2179	16.7433	17.8027	16.6281	17.1412	19.9596	11.1617	17.655	0.375439	-1.41335	0.00012032	0.033438	Y	Filtered	Filtered	Filtered
Q6P9B6	MTOR-associated protein MEAK7	MEAK7	Cytoplasm	24.969	15.9444	16.9233	19.9304	15.1254	4.63659	7.6796	0.677014	5.21184	3.86794	18.5785	4.4146	2.65743	1.41003	0.00015568	0.034353	Y	2.251	0.00036427	0.021539
P36957	Dihydrolipoyllysine-residue succinyltransferase component of 2-oxoglutarate dehydrogenase complex, mitochondrial	ODO2	Mitochondria	0.103825	0.13241	0.0387904	0.0331095	0.167952	0.534108	0.42571	0.381796	0.383038	0.301162	0.0952174	0.405163	0.123818	-3.0137	0.00015134	0.034353	Y	Filtered	Filtered	Filtered
P62937	Peptidyl-prolyl cis-trans isomerase A	PPIA	Cytoplasm/Exosome	38.8252	24.5389	41.19	33.1911	28.0328	63.1525	57.634	60.9015	55.2604	74.846	33.1556	62.3589	0.345466	-1.53338	0.00023065	0.046982	Y	Filtered	Filtered	Filtered
P16144	Integrin beta-4	ITB4	Cytoplasm/Exosome	25.4901	29.8493	23.2642	28.7337	19.7239	7.16889	7.87879	2.07751	15.5824	10.932	25.4123	8.72793	1.57651	0.65673	0.00041677	0.073574	Y	1.7337	8.56e-05	0.014361
P54105	Methylosome subunit pICln	ICLN	Cytoplasm	0.117222	0.0694078	0.16086	0.0867782	0.143308	0.207733	0.255088	0.275925	0.257015	0.206384	0.115515	0.240429	0.312126	-1.6798	0.00047908	0.074624	Y	Filtered	Filtered	Filtered
Q8N0X4	Citramalyl-CoA lyase, mitochondrial	CLYBL	Mitochondria	0.394808	0.281075	0.411715	0.0702837	0.306327	0.732462	0.749616	0.852213	1.06351	1.20491	0.292842	0.920542	0.182231	-2.45616	0.00046932	0.074624	Y	Filtered	Filtered	Filtered
P27348	14-3-3 protein theta	1433T	Cytoplasm/Exosome	3.27694	4.05152	3.49538	1.49206	3.53717	6.15541	6.43114	7.24083	9.52396	8.94525	3.17061	7.65932	0.243242	-2.03953	0.00051947	0.07642	Y	Filtered	Filtered	Filtered
Q9UKN8	General transcription factor 3C polypeptide 4	TF3C4	Nucleus	7.66167	2.17519	13.2647	4.07785	6.63211	26.8965	24.7217	14.5674	22.552	23.0608	6.76231	22.3597	0.202423	-2.30455	0.00055	0.076653	Y	-1.8113	7.82e-05	0.014361
Q06203	Amidophosphoribosyltransferase	PUR1	Cytoplasm	0.691488	0.0918227	0.134501	0.0229606	0.580607	1.1696	1.61559	1.65959	1.56219	0.936841	0.304276	1.38876	0.179857	-2.47508	0.00059539	0.07883	Y	-2.0855	7.02e-05	0.014361
P28482	Mitogen-activated protein kinase 1	MK01	Cytoplasm	4.08973	2.69551	5.81368	3.23912	3.6058	7.58891	9.60013	8.04336	7.72808	6.14887	3.88877	7.82187	0.321733	-1.63607	0.00089338	0.080925	Y	-1.0461	4.53e-05	0.014361
P08238	Heat shock protein HSP 90-beta	HS90B	Cytoplasm/Exosome	11.7666	3.33098	12.2619	9.96215	13.3867	20.318	18.2198	22.8718	25.3644	21.4567	10.1416	21.6461	0.329636	-1.60105	0.00069707	0.080925	Y	-1.1547	5.28e-05	0.014361
P26640	Valine--tRNA ligase	SYVC	Cytoplasm	12.9635	4.83929	12.6436	14.5895	16.1833	22.9446	23.1109	24.9406	31.6384	23.9055	12.2438	25.308	0.3323	-1.58944	0.00088326	0.080925	Y	-1.0752	9.04e-05	0.014361
Q9H0E2	Toll-interacting protein	TOLIP	Cytoplasm/Exosome	10.8471	19.1786	13.344	15.6611	11.5538	7.53947	5.22373	6.30787	3.69405	4.71918	14.117	5.49686	1.53005	0.613576	0.00080651	0.080925	Y	1.2695	0.00052852	0.026244
Q8IW45	ATP-dependent -NADH-hydrate dehydratase	NNRD	Mitochondria	0.128807	0.0589283	0.198091	0.073676	0.138917	0.408059	0.31965	0.272334	0.259588	0.29241	0.119684	0.310408	0.258282	-1.95298	0.00077301	0.080925	Y	Filtered	Filtered	Filtered
Q99471	Prefoldin subunit 5	PFD5	Cytoplasm	0.0491697	0.0107223	0.0879864	0.0134057	0.0523332	0.295378	0.361402	0.237466	0.197241	0.158	0.0427235	0.249898	0.120726	-3.05019	0.00068212	0.080925	Y	Filtered	Filtered	Filtered
Q9H9E3	Conserved oligomeric Golgi complex subunit 4	COG4	Cytoplasm	0.0164466	0.0208264	0.0345623	0.00520771	0.0184989	0.0663887	0.0794197	0.065237	0.0836401	0.0387436	0.0191084	0.0666858	0.148781	-2.74874	0.00082356	0.080925	Y	Filtered	Filtered	Filtered
Q7L1Q6	Basic leucine zipper and W2 domain-containing protein 1	BZW1	Cytoplasm	0.103031	0.0619133	0.0906897	0.0154816	0.0898317	0.33424	0.444134	0.157921	0.414771	0.359736	0.0721895	0.34216	0.125528	-2.99392	0.00087194	0.080925	Y	Filtered	Filtered	Filtered
Q9Y2H1	Serine/threonine-protein kinase 38-like	ST38L	Cytoplasm	0.471908	0.189955	0.278244	0.253029	0.559937	0.805636	0.695462	0.775554	0.815981	0.666757	0.350615	0.751878	0.331344	-1.5936	0.00077921	0.080925	Y	Filtered	Filtered	Filtered
P02647	Apolipoprotein A-I	APOA1	Cytoplasm/Exosome	2.46994	2.29556	2.99293	1.88639	3.50747	6.09178	5.19439	6.28362	3.96023	4.71165	2.63046	5.24833	0.335852	-1.5741	0.00096116	0.082101	Y	Filtered	Filtered	Filtered
P09525	Annexin A4	ANXA4	Cytoplasm/Exosome	53.6393	43.1524	52.7087	76.3461	54.2962	27.8212	33.3334	23.1616	21.8653	13.71	56.0285	23.9783	1.52892	0.612511	0.001011	0.083658	Y	1.3735	0.00027045	0.020464
O95299	NADH dehydrogenase [ubiquinone] 1 alpha subcomplex subunit 10, mitochondrial	NDUAA	Mitochondria	0.601199	0.340496	0.498754	0.0851422	0.69769	1.11919	0.91468	1.19797	1.02993	0.946154	0.444656	1.04159	0.282252	-1.82494	0.0010799	0.08608	Y	-1.0856	0.0095229	0.090071
P49795	Regulator of G-protein signaling 19	RGS19	Golgi Apparatus	0.864322	1.14695	0.975285	1.41368	0.581942	0.237496	0.379027	0.362148	0.247509	0.150923	0.996435	0.275421	2.15995	1.111	0.0011053	0.08608	Y	Filtered	Filtered	Filtered
P34932	Heat shock 70 kDa protein 4	HSP74	Cytoplasm/Exosome	21.8913	23.3683	34.9101	21.68	32.0305	42.1009	40.7587	45.3356	46.626	37.6444	26.776	42.4931	0.395394	-1.33864	0.0012168	0.092062	Y	Filtered	Filtered	Filtered
P62906	60S ribosomal protein L10a	RL10A	Cytoplasm/Exosome	9.00102	12.6701	12.1254	5.78016	12.8803	18.3882	19.8178	17.3369	20.2866	15.6038	10.4914	18.2867	0.344111	-1.53905	0.0012969	0.095395	Y	Filtered	Filtered	Filtered
Q9Y3A6	Transmembrane emp24 domain-containing protein 5	TMED5	Endoplasmic Reticulum	0.319492	0.160701	0.0470785	0.200919	0.0285482	0.754855	0.647186	0.477258	0.354781	0.600752	0.151348	0.566966	0.157363	-2.66784	0.0014337	0.1026	Y	Filtered	Filtered	Filtered
P07355	Annexin A2	ANXA2	Cytoplasm/Exosome	87.0126	114.088	128.728	185.298	105.182	49.1176	50.7358	31.4635	41.2589	44.0797	124.062	43.3311	1.70871	0.772911	0.0014892	0.10317	Y	1.5136	0.00012224	0.015533
O15382	Branched-chain-amino-acid aminotransferase, mitochondrial	BCAT2	Mitochondria	0.00302232	0.0963606	3.70596	0.00481906	2.11012	7.67157	6.19928	4.91	4.88006	4.55396	1.18406	5.64297	0.136293	-2.87521	0.0015195	0.10317	Y	-2.3502	0.00059168	0.027358
P35606	Coatomer subunit beta'	COPB2	Cytoplasm	5.79882	6.56274	5.31829	5.32638	6.0201	15.6848	15.1142	10.0411	12.2657	8.56394	5.80527	12.3339	0.292091	-1.77551	0.0016566	0.10602	Y	-1.1718	0.00019947	0.018645
P30305	M-phase inducer phosphatase 2	MPIP2	Cytoplasm	1.26538	0.545007	1.74395	0.881773	1.35012	4.03519	4.22338	3.4885	3.2853	1.7881	1.15725	3.36409	0.238949	-2.06523	0.0016817	0.10602	Y	-1.7652	0.00025132	0.02042
P61513	60S ribosomal protein L37a	RL37A	Cytoplasm/Exosome	2.35866	1.81311	2.65583	2.65808	2.9808	3.51898	4.43554	4.02886	3.42474	3.49813	2.49329	3.78125	0.41977	-1.25233	0.0016547	0.10602	Y	Filtered	Filtered	Filtered
Q9UN37	Vacuolar protein sorting-associated protein 4A	VPS4A	Cytoplasm/Exosome	4.03768	2.9333	3.43057	4.86438	4.60318	10.9714	9.40428	7.49982	6.64714	6.55942	3.97382	8.21641	0.327593	-1.61002	0.0018439	0.11355	Y	-1.0932	0.0010782	0.032326
Q13835	Plakophilin-1	PKP1	Cytoplasm	0.855544	1.01966	1.62818	1.61568	1.26381	0.32415	0.440181	0.794762	0.417712	0.496743	1.27657	0.49471	1.63215	0.706769	0.002065	0.12054	Y	1.2395	0.00025702	0.02042
Q15678	Tyrosine-protein phosphatase non-receptor type 14	PTN14	Cytoplasm	0.000710116	0.0226407	0.0713522	0.0444203	0.0793816	0.158474	0.132777	0.116506	0.0927607	0.123304	0.043701	0.124764	0.223649	-2.16069	0.0021281	0.12054	Y	Filtered	Filtered	Filtered
Q9UBQ0	Vacuolar protein sorting-associated protein 29	VPS29	Cytoplasm	0.23966	0.120459	0.34697	0.150606	0.308178	0.686425	0.620472	0.559627	0.493126	0.36559	0.233175	0.545048	0.290952	-1.78115	0.0021843	0.12054	Y	Filtered	Filtered	Filtered
Q9Y570	Protein phosphatase methylesterase 1	PPME1	Nucleus	2.80026	2.14816	3.1466	2.99915	3.06847	4.6486	4.58609	4.37151	3.59242	3.57642	2.83253	4.15501	0.434345	-1.20309	0.0021851	0.12054	Y	Filtered	Filtered	Filtered
O95757	Heat shock 70 kDa protein 4L	HS74L	Cytoplasm	1.86944	1.23306	1.80617	2.11988	1.80186	2.45277	2.95447	3.59233	3.3645	2.50104	1.76608	2.97302	0.377646	-1.40489	0.0020635	0.12054	Y	Filtered	Filtered	Filtered
P62249	40S ribosomal protein S16	RS16	Cytoplasm/Exosome	3.68113	6.38697	4.0786	2.50525	3.61263	8.40288	11.5758	8.61257	10.1873	6.1335	4.05292	8.9824	0.250587	-1.99662	0.0022438	0.12126	Y	-1.2012	0.00067618	0.028172
P62318	Small nuclear ribonucleoprotein Sm D3	SMD3	Cytoplasm	0.112545	0.275516	0.0914883	0.0345921	0.124735	0.353555	0.326038	0.374549	0.302407	0.258854	0.127775	0.32308	0.207736	-2.26718	0.002426	0.12596	Y	Filtered	Filtered	Filtered
P63244	Receptor of activated protein C kinase 1	RACK1	Cytoplasm/Exosome	24.6537	40.4199	31.6888	18.0243	27.6409	49.3206	43.3098	54.9935	52.6701	41.4223	28.4855	48.3433	0.339995	-1.55642	0.002409	0.12596	Y	Filtered	Filtered	Filtered
Q8IVH4	Methylmalonic aciduria type A protein, mitochondrial	MMAA	Mitochondria	0.240913	0.103801	0.342919	0.129779	0.286526	0.994959	1.07403	0.782153	0.549811	0.467151	0.220788	0.773621	0.198984	-2.32927	0.0024877	0.12668	Y	Filtered	Filtered	Filtered
Q86VP6	Cullin-associated NEDD8-dissociated protein 1	CAND1	Cytoplasm/Exosome	43.056	35.7201	52.5216	39.8627	45.5204	65.5538	65.3186	64.8557	50.9432	57.2647	43.3362	60.7872	0.463914	-1.10807	0.0025928	0.12954	Y	Filtered	Filtered	Filtered
Q14289	Protein-tyrosine kinase 2-beta	FAK2	Cytoplasm	3.74316	1.29848	2.77151	3.76598	3.24285	6.24155	6.49563	7.88661	6.30098	4.1112	2.9644	6.20719	0.342643	-1.54522	0.0026637	0.13062	Y	-1.1697	0.00034189	0.021539
O95394	Phosphoacetylglucosamine mutase	AGM1	Cytoplasm	9.8371	8.47166	13.1472	9.82974	16.4651	17.7709	17.0329	28.0184	26.997	26.6823	11.5502	23.3003	0.322167	-1.63412	0.0031502	0.13281	Y	-1.051	0.0003931	0.021539
P09758	Tumor-associated calcium signal transducer 2	TACD2	Cytoplasm/Exosome	32.3938	47.6649	54.5213	66.4057	70.7831	4.48445	13.1378	0.983841	34.6637	22.9761	54.3538	15.2492	1.89876	0.925058	0.0028445	0.13281	Y	1.8252	0.00032153	0.021539
Q8NE71	ATP-binding cassette sub-family F member 1	ABCF1	Cytoplasm	1.8354	0.863041	1.26417	1.20468	1.6637	2.29757	1.99267	2.82548	2.72966	3.55118	1.3662	2.67931	0.340998	-1.55216	0.0031964	0.13281	Y	-1.0023	0.00063813	0.028166
P09936	Ubiquitin carboxyl-terminal hydrolase isozyme L1	UCHL1	Cytoplasm	11.992	7.97874	12.3029	5.45662	7.53	26.2521	22.0219	20.3955	15.9344	13.9406	9.05205	19.7089	0.306567	-1.70573	0.0032005	0.13281	Y	-1.1795	0.00080988	0.028863
P18669	Phosphoglycerate mutase 1	PGAM1	Cytoplasm/Exosome	9.17102	4.25308	6.22986	10.5712	6.24097	11.4787	16.4364	20.2475	25.2803	16.106	7.29323	17.9098	0.260343	-1.94152	0.0033102	0.13281	Y	-1.2574	0.00098104	0.032326
P40616	ADP-ribosylation factor-like protein 1	ARL1	Cytoplasm	2.58418	1.67254	5.78602	2.09112	4.54129	9.71723	7.73553	8.93964	5.11176	8.55736	3.33503	8.0123	0.278036	-1.84665	0.0030268	0.13281	Y	-1.3156	0.0011947	0.033306
P39019	40S ribosomal protein S19	RS19	Cytoplasm/Exosome	0.390779	0.313035	0.644082	0.391377	0.594533	1.30406	1.69882	0.744973	1.12439	1.03827	0.466761	1.1821	0.245161	-2.0282	0.0029914	0.13281	Y	-1.6598	0.0014113	0.036454
P19623	Spermidine synthase	SPEE	Cytoplasm	2.67503	1.27131	1.83143	2.34193	2.24385	3.31205	4.34505	4.50606	6.77916	4.2706	2.07271	4.64258	0.294891	-1.76175	0.0033009	0.13281	Y	-1.1013	0.0015374	0.03703
O43148	mRNA cap guanine-N7 methyltransferase -methyltransferase)	MCES	Nucleus	0.556101	0.323013	1.14053	0.576812	0.785421	1.15005	1.15846	1.60099	1.66332	1.52308	0.676375	1.41918	0.308433	-1.69697	0.0029263	0.13281	Y	-1.0852	0.0030964	0.051791
P30043	Flavin reductase	BLVRB	Cytoplasm/Exosome	1.08719	0.911428	2.42919	0.227906	0.809567	2.55077	2.38367	3.14069	3.11174	4.09638	1.09306	3.05665	0.19518	-2.35713	0.0031471	0.13281	Y	-1.0739	0.013917	0.10735
Q15907	Ras-related protein Rab-11B	RB11B	Cytoplasm/Exosome	0.23023	0.124929	0.182995	0.198246	0.194413	0.714917	0.760456	0.794137	0.59503	0.228184	0.186163	0.618545	0.204966	-2.28654	0.003294	0.13281	Y	Filtered	Filtered	Filtered
Q8N5N7	39S ribosomal protein L50, mitochondrial	RM50	Mitochondria	0.379019	0.643482	0.297703	0.591316	0.595295	0.114031	0.19187	0.23747	0.256817	0.0158956	0.501363	0.163217	1.87428	0.906338	0.0032085	0.13281	Y	Filtered	Filtered	Filtered
O14556	Glyceraldehyde-3-phosphate dehydrogenase, testis-specific	G3PT	Cytoplasm	43.6091	23.6626	27.8246	37.1931	28.3217	84.3228	91.6656	101.985	62.168	44.9608	32.1222	77.0204	0.292793	-1.77205	0.0034507	0.13293	Y	-1.4866	0.00079843	0.028863
P36578	60S ribosomal protein L4	RL4	Cytoplasm/Exosome	10.9724	7.98817	12.8205	6.17044	10.6833	19.7036	17.3355	14.1744	13.6933	16.5776	9.72696	16.2969	0.391766	-1.35194	0.0035141	0.13293	Y	Filtered	Filtered	Filtered
Q93099	Homogentisate 1,2-dioxygenase	HGD	Cytoplasm/Exosome	0.520152	0.300642	0.673607	0.375882	0.695024	0.795517	0.834887	1.2792	1.13811	0.978322	0.513061	1.00521	0.335629	-1.57506	0.0034764	0.13293	Y	Filtered	Filtered	Filtered
Q9BZ29	Dedicator of cytokinesis protein 9	DOCK9	Cytoplasm	0.570112	1.13048	0.38784	0.72989	0.571595	0.0382847	0.090441	0.00839927	0.251622	0.227643	0.677984	0.123278	2.61844	1.38871	0.003368	0.13293	Y	Filtered	Filtered	Filtered
Q86X29	Lipolysis-stimulated lipoprotein receptor	LSR	Cytoplasm/Exosome	9.77981	16.018	6.33963	11.5176	6.51595	0.190151	1.81178	0.0417171	5.12441	2.15969	10.0342	1.86555	2.48706	1.31444	0.003631	0.13511	Y	2.5802	0.00091502	0.031608
Q15393	Splicing factor 3B subunit 3	SF3B3	Nucleus	2.44986	0.503814	2.26543	1.42294	2.76773	3.29252	3.63948	5.82138	5.21412	6.52129	1.88195	4.89776	0.277819	-1.84778	0.0037061	0.13511	Y	-1.3279	0.0010115	0.032326
Q9UGI8	Testin	TES	Cytoplasm	4.02137	7.46497	4.62606	7.33907	3.42726	2.01909	1.30368	2.18126	1.77038	2.1398	5.37575	1.88284	1.60736	0.684695	0.0037247	0.13511	Y	1.506	0.0042737	0.062302
P53801	Pituitary tumor-transforming gene 1 protein-interacting protein	PTTG	Cytoplasm/Exosome	12.2432	12.648	3.8038	15.6173	14.3471	0.593406	1.73441	1.78785	5.87228	3.32042	11.7319	2.66167	2.5063	1.32556	0.0039175	0.1366	Y	2.3738	0.00046492	0.024625
Q05707	Collagen alpha-1 chain (XIV) chain	COEA1	Endoplasmic Reticulum	0.108895	0.0484875	0.367942	0.00242489	0.163142	0.534922	0.482787	0.489743	0.304735	0.397672	0.138178	0.441972	0.20953	-2.25477	0.0038328	0.1366	Y	Filtered	Filtered	Filtered
Q9UBC2	Epidermal growth factor receptor substrate 15-like 1	EP15R	Cytoplasm	0.277107	0.184194	0.0539609	0.234844	0.163608	0.336179	0.412711	0.57593	0.346608	0.391692	0.182743	0.412624	0.275976	-1.85738	0.0039205	0.1366	Y	Filtered	Filtered	Filtered
Q5BKZ1	DBIRD complex subunit ZNF326	ZN326	Nucleus	2.56374	1.59801	4.95866	1.99793	2.55437	8.10112	7.7784	5.63318	5.86222	4.29877	2.73454	6.33474	0.273306	-1.87141	0.0044457	0.15093	Y	-1.4367	0.00048751	0.024989
Q9NP61	ADP-ribosylation factor GTPase-activating protein 3	ARFG3	Cytoplasm	0.716955	0.438153	1.2601	0.547808	1.05446	1.56992	1.15847	2.01856	1.81702	2.27485	0.803496	1.76776	0.293019	-1.77093	0.0044231	0.15093	Y	-1.1149	0.0014224	0.036454
P14625	Endoplasmin	ENPL	Cytoplasm/Exosome	41.2288	66.8867	48.9054	35.7663	50.3257	83.6021	64.7697	98.8224	97.1375	69.3204	48.6226	82.7304	0.343321	-1.54237	0.0045161	0.15137	Y	Filtered	Filtered	Filtered
Q9H0U4	Ras-related protein Rab-1B	RAB1B	Cytoplasm/Exosome	1.8862	0.920812	2.26481	1.15126	2.03812	3.44322	3.72248	3.61896	1.98878	3.49477	1.65224	3.25364	0.347403	-1.52532	0.0046941	0.1537	Y	Filtered	Filtered	Filtered
Q9Y6R7	IgGFc-binding protein	FCGBP	Cytoplasm/Exosome	0.00918071	0.0585417	0.0857512	0.0146386	0.0568812	0.228286	0.262231	0.107435	0.169923	0.113813	0.0449987	0.176338	0.106149	-3.23584	0.0047014	0.1537	Y	Filtered	Filtered	Filtered
Q9C037	E3 ubiquitin-protein ligase TRIM4	TRIM4	Cytoplasm	3.45223	1.59472	5.85945	1.99383	4.93751	31.8521	27.1402	14.233	16.9094	9.46676	3.56755	19.9203	0.123118	-3.02189	0.0047994	0.15499	Y	-2.7892	0.0024058	0.046016
Q9NQ50	39S ribosomal protein L40, mitochondrial	RM40	Mitochondria	1.44467	0.682911	1.02519	0.85382	0.702314	2.16408	2.61614	2.65741	1.75396	1.25751	0.941781	2.08982	0.304708	-1.7145	0.0050575	0.15621	Y	-1.2646	0.00060261	0.027358
Q8IWA5	Choline transporter-like protein 2	CTL2	Cytoplasm/Exosome	2.76827	4.65992	3.20143	4.54112	5.92744	0.154512	0.84643	0.847462	2.53041	2.54179	4.21964	1.38412	1.6818	0.750002	0.0051913	0.15621	Y	1.8614	0.00081727	0.028863
P08670	Vimentin	VIME	Cytoplasm/Exosome	1.68499	2.28669	1.5688	0.914262	1.01879	3.19292	4.76342	5.68592	4.20716	2.19591	1.4947	4.00907	0.216736	-2.20599	0.0049965	0.15621	Y	-1.3451	0.0062572	0.07102
P38606	V-type proton ATPase catalytic subunit A	VATA	Cytoplasm/Exosome	31.8463	36.9945	35.8064	27.5973	26.252	57.2466	54.7934	51.6002	46.1943	34.7921	31.6993	48.9253	0.395955	-1.33659	0.0051843	0.15621	Y	Filtered	Filtered	Filtered
P51884	Lumican	LUM	Cytoplasm/Exosome	0.382381	0.254003	0.677223	0.317572	0.537288	0.989517	0.909427	0.882034	0.591066	1.22376	0.433693	0.91916	0.305482	-1.71084	0.0051876	0.15621	Y	Filtered	Filtered	Filtered
P04839	Cytochrome b-245 heavy chain	CY24B	Endoplasmic Reticulum	0.278203	0.0617628	0.171946	0.193764	0.298032	0.694669	0.880725	0.519581	0.554521	0.316617	0.200742	0.593222	0.254692	-1.97317	0.0051497	0.15621	Y	Filtered	Filtered	Filtered
O60716	Catenin delta-1	CTND1	Cytoplasm/Exosome	90.5165	144.475	47.6289	93.0909	65.506	13.1364	21.8192	6.88647	39.7611	32.2588	88.2434	22.7724	1.95714	0.968744	0.0055887	0.15743	Y	2.1568	0.0015614	0.03703
Q9BSR8	Protein YIPF4	YIPF4	Endoplasmic Reticulum	1.9086	0.400388	2.29754	2.49002	2.1695	0.434586	0.295091	0.0850044	0.575546	0.577178	1.85321	0.393481	3.1269	1.64473	0.0054253	0.15743	Y	2.0766	0.019247	0.1269
P61106	Ras-related protein Rab-14	RAB14	Cytoplasm/Exosome	42.5239	37.3876	57.0707	34.4069	50.7361	72.7915	68.6119	97.2413	63.0314	63.2926	44.4251	72.9937	0.400676	-1.31949	0.0055338	0.15743	Y	Filtered	Filtered	Filtered
Q9NWZ5	Uridine-cytidine kinase-like 1	UCKL1	Cytoplasm	0.139505	0.0484786	0.0710107	0.0874281	0.103527	0.386241	0.280852	0.233025	0.147489	0.209042	0.0899898	0.25133	0.263971	-1.92155	0.0054956	0.15743	Y	Filtered	Filtered	Filtered
Q9Y2K2	Serine/threonine-protein kinase SIK3	SIK3	Cytoplasm	0.0457599	0.0236647	0.0502245	0.240581	0.0688184	0.302688	0.384397	0.49184	0.511474	0.161543	0.0858097	0.370388	0.151798	-2.71977	0.0054743	0.15743	Y	Filtered	Filtered	Filtered
P53621	Coatomer subunit alpha	COPA	Cytoplasm/Exosome	24.4883	9.55521	24.1002	19.0662	27.9563	38.896	38.3545	31.8	33.6757	30.7757	21.0332	34.7004	0.426348	-1.2299	0.0053466	0.15743	Y	Filtered	Filtered	Filtered
P00492	Hypoxanthine-guanine phosphoribosyltransferase	HPRT	Cytoplasm/Exosome	7.45395	2.53824	6.17434	7.72572	11.1817	13.2979	11.6298	16.1311	20.1581	12.6589	7.01479	14.7752	0.33581	-1.57428	0.0057173	0.15936	Y	-1.2062	0.00068791	0.028172
Q16775	Hydroxyacylglutathione hydrolase, mitochondrial	GLO2	Mitochondria	0.0793917	0.0726117	0.106361	0.110239	0.0731467	0.22845	0.279203	0.365175	0.389381	0.113425	0.08835	0.275127	0.191453	-2.38494	0.0060121	0.16583	Y	Filtered	Filtered	Filtered
Q13057	Bifunctional coenzyme A synthase	COASY	Cytoplasm/Exosome	0.0854379	0.544803	0.798021	0.13623	0.652063	0.866464	0.978269	1.10704	0.929295	1.03658	0.443311	0.983529	0.199656	-2.32441	0.0064437	0.17267	Y	-1.121	0.0027469	0.048643
Q96G03	Phosphoglucomutase-2	PGM2	Cytoplasm/Exosome	8.6549	21.2333	12.568	6.41647	15.1789	22.2988	22.446	36.1334	24.9267	24.9224	12.8103	26.1455	0.275154	-1.86169	0.0064323	0.17267	Y	Filtered	Filtered	Filtered
Q14376	UDP-glucose 4-epimerase	GALE	Cytoplasm	5.70771	6.57	6.73037	2.93842	5.42605	8.35264	7.8671	12.2385	8.18554	10.8436	5.47451	9.49747	0.354678	-1.49542	0.0064837	0.17267	Y	Filtered	Filtered	Filtered
Q13868	Exosome complex component RRP4	EXOS2	Cytoplasm/Exosome	0.13246	0.158384	0.231999	0.0396044	0.164399	0.308891	0.283348	0.251777	0.254874	0.239902	0.145369	0.267758	0.295125	-1.7606	0.0065206	0.17267	Y	Filtered	Filtered	Filtered
Q9Y5P6	Mannose-1-phosphate guanyltransferase beta	GMPPB	Cytoplasm	3.28619	6.48059	3.76454	4.43593	4.20772	6.50556	6.98969	7.41472	8.20505	5.66112	4.43499	6.95523	0.357291	-1.48483	0.0067146	0.17604	Y	Filtered	Filtered	Filtered
P17600	Synapsin-1	SYN1	Cytoplasm	0.993678	1.10991	1.62579	0.277537	1.0003	2.57051	1.99609	2.01189	1.52111	1.82039	1.00144	1.984	0.278419	-1.84467	0.0072518	0.18288	Y	-1.1663	0.0037447	0.058298
P31937	3-hydroxyisobutyrate dehydrogenase, mitochondrial	3HIDH	Mitochondria	2.0911	0.627146	1.05981	2.05018	1.73809	2.6474	3.3414	4.24921	3.37933	2.15205	1.51326	3.15388	0.350487	-1.51257	0.0072293	0.18288	Y	-1.1594	0.0045451	0.064483
Q99805	Transmembrane 9 superfamily member 2	TM9S2	Cytoplasm/Exosome	4.80167	5.74823	5.05696	2.18729	4.94765	6.73137	7.20409	10.38	8.77035	6.59107	4.54836	7.93537	0.351002	-1.51045	0.0072508	0.18288	Y	Filtered	Filtered	Filtered
P35998	26S proteasome regulatory subunit 7	PRS7	Cytoplasm	12.664	20.7671	18.7684	9.65236	18.8765	27.5122	26.8919	24.2577	20.076	29.0603	16.1457	25.5596	0.375186	-1.41432	0.0073639	0.18396	Y	Filtered	Filtered	Filtered
Q15233	Non-POU domain-containing octamer-binding protein	NONO	Nucleus	1.95971	1.09647	1.22117	1.38292	1.21677	3.63049	2.935	2.33984	1.87604	2.22269	1.37541	2.60081	0.366013	-1.45003	0.0074563	0.18452	Y	-1.0336	0.0010208	0.032326
P13473	Lysosome-associated membrane glycoprotein 2	LAMP2	Cytoplasm/Exosome	3.07789	0.743012	1.84036	1.16735	2.30207	4.98807	7.36096	9.28623	6.44263	2.51107	1.82614	6.11779	0.228669	-2.12867	0.0076068	0.1848	Y	-1.8973	0.0025691	0.047476
Q07960	Rho GTPase-activating protein 1	RHG01	Cytoplasm/Exosome	2.1906	1.19794	2.50136	1.27491	2.40288	4.60217	3.50675	3.88692	2.58139	2.97738	1.91354	3.51092	0.384064	-1.38058	0.007573	0.1848	Y	Filtered	Filtered	Filtered
O60292	Signal-induced proliferation-associated 1-like protein 3	SI1L3	Cytoplasm	1.30889	1.11738	2.37991	1.39702	0.1985	3.71529	5.40198	3.92856	2.80292	2.10797	1.28034	3.59134	0.193225	-2.37165	0.0079144	0.18527	Y	-1.5385	0.0015448	0.03703
P10515	Dihydrolipoyllysine-residue acetyltransferase component of pyruvate dehydrogenase complex, mitochondrial	ODP2	Mitochondria	7.6473	0.039219	12.9492	10.3458	10.9593	13.3707	15.3673	27.8017	25.257	23.8986	8.38818	21.139	0.280378	-1.83455	0.0079763	0.18527	Y	-1.279	0.0028531	0.048748
Q5H9R7	Serine/threonine-protein phosphatase 6 regulatory subunit 3	PP6R3	Cytoplasm	0.121739	0.0327403	0.167632	0.128142	0.0290813	0.339204	0.281956	0.141303	0.213614	0.264907	0.0958669	0.248197	0.24881	-2.00688	0.0079403	0.18527	Y	Filtered	Filtered	Filtered
Q9NR45	Sialic acid synthase	SIAS	Cytoplasm/Exosome	11.338	6.8609	18.3983	11.1678	10.3803	24.8935	18.2811	21.5353	24.116	15.2191	11.6291	20.809	0.363092	-1.46159	0.0078717	0.18527	Y	Filtered	Filtered	Filtered
P23381	Tryptophan--tRNA ligase, cytoplasmic	SYWC	Cytoplasm/Exosome	8.36378	6.61123	9.68405	11.7959	11.6727	12.1072	14.213	13.1065	14.1752	13.2649	9.62552	13.3734	0.451533	-1.1471	0.0077956	0.18527	Y	Filtered	Filtered	Filtered
Q8N165	Serine/threonine-protein kinase PDIK1L	PDK1L	Nucleus	0.420194	0.230958	0.338304	0.350981	0.216543	0.651449	0.928051	1.15056	1.29242	0.414098	0.311396	0.887317	0.220376	-2.18196	0.008183	0.18842	Y	Filtered	Filtered	Filtered
Q96CN7	Isochorismatase domain-containing protein 1	ISOC1	Cytoplasm	0.948946	0.411414	0.602634	0.89315	0.405274	1.6576	1.50266	2.2928	1.4557	0.845247	0.652284	1.5508	0.288573	-1.79299	0.0084054	0.18862	Y	-1.3184	0.0014819	0.036792
Q9NVA2	Septin-11	44450	Extracellular	0.220949	0.0545022	0.0798341	0.312714	0.383267	0.573968	0.541484	0.353161	0.392997	0.598512	0.210253	0.492024	0.315543	-1.66409	0.008366	0.18862	Y	Filtered	Filtered	Filtered
P41252	Isoleucine--tRNA ligase, cytoplasmic	SYIC	Cytoplasm/Exosome	9.93462	11.1214	16.3508	10.0788	20.038	21.7193	20.2282	18.5133	21.674	22.4512	13.5047	20.9172	0.410684	-1.2839	0.0083268	0.18862	Y	Filtered	Filtered	Filtered
P12429	Annexin A3	ANXA3	Cytoplasm/Exosome	19.7801	20.5888	18.7415	47.4039	23.8401	2.37205	4.08065	0.42332	10.1183	12.0502	26.0709	5.8089	2.44564	1.29021	0.0085322	0.18899	Y	2.3329	0.0007012	0.028172
Q9NW15	Anoctamin-10	ANO10	Cell membrane	0.405767	0.18458	0.508816	0.230774	0.535522	1.97416	0.397342	1.29303	1.26531	1.66717	0.373092	1.3194	0.1955	-2.35476	0.0087007	0.18899	Y	-2.2219	0.0055444	0.066241
Q86TU7	Actin-histidine N-methyltransferase	SETD3	Cytoplasm	0.894064	0.240863	0.624158	0.301143	0.976992	1.12549	0.94264	1.86932	1.35196	1.57035	0.607444	1.37195	0.327985	-1.6083	0.0086337	0.18899	Y	-1.0431	0.0051047	0.066241
Q9BQL6	Fermitin family homolog 1	FERM1	Cytoplasm	25.4278	38.0895	44.0874	29.2905	14.789	5.42881	8.23398	0.885971	17.7524	16.0023	30.3369	9.6607	1.53157	0.615009	0.008707	0.18899	Y	1.6242	0.012175	0.10182
Q14126	Desmoglein-2	DSG2	Cytoplasm/Exosome	3.94937	3.94461	1.76109	6.40743	3.71733	0.384198	0.744709	0.110481	2.07936	1.9782	3.95597	1.05939	2.0342	1.02446	0.0088932	0.18957	Y	2.0668	0.0018834	0.041565
P15170	Eukaryotic peptide chain release factor GTP-binding subunit ERF3A	ERF3A	Cytoplasm	1.89737	1.15635	3.17034	1.03421	3.19784	4.08575	3.36706	4.81787	3.26207	4.71779	2.09122	4.05011	0.356158	-1.48941	0.0090204	0.18957	Y	Filtered	Filtered	Filtered
P32189	Glycerol kinase	GLPK	Cytoplasm/Exosome	0.750131	0.391535	0.953137	0.489523	0.915894	1.14542	1.05333	1.48483	1.03698	1.1572	0.700044	1.17555	0.403133	-1.31067	0.0089145	0.18957	Y	Filtered	Filtered	Filtered
Q5TAQ9	DDB1- and CUL4-associated factor 8	DCAF8	Cytoplasm	0.0946365	0.0569338	0.177503	0.0711824	0.292603	0.281674	0.307957	0.453948	0.706854	0.714448	0.138572	0.492976	0.183949	-2.44262	0.0089606	0.18957	Y	Filtered	Filtered	Filtered
Q9H2W6	39S ribosomal protein L46, mitochondrial	RM46	Mitochondria	0.011773	0.44452	0.688476	0.168196	0.370143	2.84516	2.42238	1.44507	0.896937	1.00366	0.336622	1.72264	0.105914	-3.23904	0.0091652	0.18998	Y	-2.227	0.026915	0.15391
P62913	60S ribosomal protein L11	RL11	Cytoplasm/Exosome	6.16949	2.89356	5.54756	5.86935	4.67647	7.63417	7.01286	11.1832	8.21291	7.39302	5.03129	8.28724	0.418204	-1.25772	0.0091834	0.18998	Y	Filtered	Filtered	Filtered
P51610	Host cell factor 1	HCFC1	Cytoplasm	1.46891	1.2989	1.46686	0.76741	1.82124	2.03501	1.97961	3.18587	2.00255	2.56593	1.36466	2.35379	0.385321	-1.37587	0.0093669	0.19228	Y	Filtered	Filtered	Filtered
Q96I99	Succinate--CoA ligase [GDP-forming] subunit beta, mitochondrial	SUCB2	Mitochondria	5.38985	1.53243	6.38532	4.995	4.73746	16.2406	12.4407	9.97601	7.3214	7.9293	4.60801	10.7816	0.309403	-1.69244	0.0096358	0.19382	Y	-1.2705	0.0016071	0.037555
Q9HCC0	Methylcrotonoyl-CoA carboxylase beta chain, mitochondrial	MCCB	Mitochondria	0.141749	0.0327679	0.125395	0.0409686	0.0890194	0.216506	0.138644	0.210098	0.202085	0.137712	0.0859799	0.181009	0.343526	-1.54151	0.009552	0.19382	Y	Filtered	Filtered	Filtered
Q9H6D7	HAUS augmin-like complex subunit 4	HAUS4	Cytoplasm	0.115756	0.0905291	0.173752	0.099939	0.101177	0.241446	0.216999	0.278642	0.323544	0.128397	0.116231	0.237805	0.307532	-1.70119	0.0096616	0.19382	Y	Filtered	Filtered	Filtered
Q9HAV0	Guanine nucleotide-binding protein subunit beta-4	GBB4	Cytoplasm/Exosome	1.32659	0.667479	1.73047	2.04879	1.26863	0.129185	0.828146	0.708546	0.597136	0.0900398	1.40839	0.470611	2.1055	1.07416	0.0098197	0.19551	Y	1.7433	0.0011377	0.033294
Q06278	Aldehyde oxidase	AOXA	Cytoplasm/Exosome	1.40785	0.910132	1.33315	1.26686	1.0159	2.682	2.82594	3.53492	2.30674	1.20436	1.18678	2.51079	0.309703	-1.69104	0.009954	0.1967	Y	-1.208	0.0013657	0.036167
P14923	Junction plakoglobin	PLAK	Cytoplasm/Exosome	28.1126	28.2677	16.3461	46.4074	24.9688	5.97818	11.1058	3.96396	16.7218	14.655	28.8205	10.4849	1.56037	0.641888	0.010119	0.19702	Y	1.4804	0.0012544	0.034368
Q99729	Heterogeneous nuclear ribonucleoprotein A/B	ROAA	Cytoplasm	0.718187	0.0888325	0.837778	0.111064	0.586785	1.55349	1.06932	1.36174	0.758937	1.03412	0.468529	1.15552	0.311539	-1.68252	0.010803	0.20881	Y	-1.4351	0.0020638	0.043088
P30740	Leukocyte elastase inhibitor	ILEU	Cytoplasm/Exosome	11.0769	29.3377	9.58456	22.9345	10.7868	0.196605	2.91678	0.0332288	4.80697	6.91316	16.7441	2.97335	2.50835	1.32674	0.011071	0.21091	Y	2.5291	0.0048034	0.065896
O95340	Bifunctional 3'-phosphoadenosine 5'-phosphosulfate synthase 2	PAPS2	Cytoplasm	0.0095826	0.0611044	0.106142	0.0152794	0.0542754	0.275822	0.197532	0.14574	0.157525	0.0778855	0.0492769	0.170901	0.123954	-3.01213	0.011001	0.21091	Y	Filtered	Filtered	Filtered
P61158	Actin-related protein 3	ARP3	Cytoplasm/Exosome	15.8609	28.6336	26.2677	24.4207	18.8575	40.75	36.6795	31.0937	35.3466	26.3202	22.8081	34.038	0.38274	-1.38557	0.011177	0.21141	Y	Filtered	Filtered	Filtered
P56545	C-terminal-binding protein 2	CTBP2	Cytoplasm	0.540188	0.288603	0.615938	0.36083	1.01664	1.10799	0.976024	1.14289	0.89973	0.924539	0.564439	1.01023	0.393052	-1.34721	0.011463	0.21261	Y	-1.014	0.0011614	0.033294
P49354	Protein farnesyltransferase/geranylgeranyltransferase type-1 subunit alpha	FNTA	Cytoplasm	0.0109234	0.0696543	0.102029	0.0174173	0.0763512	0.0853995	0.1349	0.137515	0.125511	0.119171	0.055275	0.120499	0.195977	-2.35125	0.011482	0.21261	Y	Filtered	Filtered	Filtered
Q9NUB1	Acetyl-coenzyme A synthetase 2-like, mitochondrial	ACS2L	Mitochondria	0.359918	0.165019	0.493059	0.251516	0.146577	0.885289	0.989933	0.865084	0.401467	0.476412	0.283218	0.723637	0.259804	-1.9445	0.011566	0.21268	Y	Filtered	Filtered	Filtered
P21266	Glutathione S-transferase Mu 3	GSTM3	Cytoplasm/Exosome	0.577136	0.404482	3.71458	3.52265	2.02035	9.5648	7.30256	5.35645	4.32214	3.9939	2.04784	6.10797	0.220979	-2.17802	0.011888	0.21511	Y	-1.6263	0.0021704	0.044072
P54578	Ubiquitin carboxyl-terminal hydrolase 14	UBP14	Cytoplasm/Exosome	9.30399	3.01415	12.7312	10.3536	12.9641	14.0354	14.84	16.4047	17.389	16.573	9.6734	15.8484	0.420746	-1.24898	0.011873	0.21511	Y	Filtered	Filtered	Filtered
P49441	Inositol polyphosphate 1-phosphatase	INPP	Cytoplasm	0.593777	0.335748	0.672299	0.016791	0.629562	1.05552	0.915393	0.61367	1.04491	1.27801	0.449635	0.981501	0.301464	-1.72994	0.011942	0.21511	Y	Filtered	Filtered	Filtered
O94804	Serine/threonine-protein kinase 10	STK10	Cytoplasm/Exosome	2.79781	7.89824	3.30551	6.89292	4.5131	1.87579	2.42499	0.239526	1.90845	1.87174	5.08152	1.6641	1.56214	0.643527	0.012418	0.21886	Y	1.6351	0.0044542	0.06419
P22626	Heterogeneous nuclear ribonucleoproteins A2/B1	ROA2	Cytoplasm/Exosome	2.09453	0.776947	2.49989	1.00294	2.09735	4.9574	3.69918	4.83129	1.77333	3.88008	1.69433	3.82826	0.327446	-1.61067	0.012342	0.21886	Y	-1.414	0.022347	0.1371
P48556	26S proteasome non-ATPase regulatory subunit 8	PSMD8	Cytoplasm	0.11216	0.134226	0.196613	0.0335637	0.167631	0.395694	0.38216	0.229319	0.259034	0.185461	0.128839	0.290334	0.249823	-2.00102	0.01248	0.21886	Y	Filtered	Filtered	Filtered
P62857	40S ribosomal protein S28	RS28	Cytoplasm/Exosome	1.24561	0.781862	1.3744	1.1759	0.860828	0.756613	0.918242	0.165993	0.0906461	0.10547	1.08772	0.407393	2.18788	1.12954	0.012233	0.21886	Y	Filtered	Filtered	Filtered
O75400	Pre-mRNA-processing factor 40 homolog A	PR40A	Nucleus	0.501286	0.213962	0.313408	0.332078	0.540701	1.17653	0.584382	1.3883	0.528868	1.07209	0.380287	0.950036	0.29692	-1.75185	0.013104	0.21991	Y	-1.2801	0.0050497	0.066241
Q14894	Ketimine reductase mu-crystallin	CRYM	Cytoplasm/Exosome	0.984925	2.11143	0.596419	0.284295	0.908729	1.50327	2.37775	2.80143	3.07322	1.85912	0.977159	2.32296	0.215551	-2.2139	0.013138	0.21991	Y	-1.3028	0.0051047	0.066241
Q92930	Ras-related protein Rab-8B	RAB8B	Cytoplasm/Exosome	5.31599	12.1027	3.61587	11.0849	4.87571	0.959875	0.116101	2.36199	2.70361	2.23582	7.39903	1.67548	2.29217	1.19671	0.013347	0.21991	Y	2.2923	0.0060873	0.070092
P07911	Uromodulin	UROM	Cytoplasm/Exosome	0.198549	0.253214	0.731045	0.602048	0.044983	1.17063	1.15027	0.495067	0.832429	1.36058	0.365968	1.00179	0.184428	-2.43887	0.012918	0.21991	Y	-1.3012	0.0066419	0.074851
Q6UWV6	Ectonucleotide pyrophosphatase/phosphodiesterase family member 7	ENPP7	Golgi Apparatus	1.05467	0.62162	0.182108	0.777191	0.653978	1.14088	1.77685	0.809482	1.80144	1.5885	0.657913	1.42343	0.275382	-1.8605	0.012788	0.21991	Y	-1.1381	0.062154	0.24055
Q15185	Prostaglandin E synthase 3	TEBP	Cytoplasm	2.43782	2.9315	3.06135	1.88143	2.15829	5.1856	5.11271	4.05415	2.97262	3.2438	2.49408	4.11378	0.373093	-1.42239	0.013149	0.21991	Y	Filtered	Filtered	Filtered
P10155	60 kDa SS-A/Ro ribonucleoprotein	RO60	Cytoplasm	1.67396	1.00864	2.07469	1.26107	1.66342	2.51688	2.78838	3.10562	2.15536	1.7878	1.53636	2.47081	0.410274	-1.28534	0.013435	0.21991	Y	Filtered	Filtered	Filtered
P31939	Bifunctional purine biosynthesis protein ATIC	PUR9	Cytoplasm/Exosome	32.0852	21.2759	41.7501	20.3533	32.1438	41.4873	38.1109	53.1123	42.8015	46.9149	29.5217	44.4854	0.437985	-1.19105	0.013348	0.21991	Y	Filtered	Filtered	Filtered
Q4G0N4	NAD kinase 2, mitochondrial	NAKD2	Mitochondria	1.97646	1.31322	1.98374	1.64187	2.31701	2.54019	2.17802	2.45945	2.38861	2.72932	1.84646	2.45912	0.485344	-1.04292	0.01319	0.21991	Y	Filtered	Filtered	Filtered
O60462	Neuropilin-2	NRP2	Cell membrane	0.461293	0.115823	0.416342	0.674812	0.651645	0.138888	0.179577	0.122949	0.173103	0.0952031	0.463983	0.141944	2.27616	1.1866	0.013454	0.21991	Y	Filtered	Filtered	Filtered
Q8NE01	Metal transporter CNNM3	CNNM3	Cell membrane	0.121706	0.0775681	0.133499	0.14213	0.116381	0.0150126	0.0114337	0.0823404	0.0510555	0.100607	0.118257	0.0520899	1.55987	0.641426	0.013403	0.21991	Y	Filtered	Filtered	Filtered
Q8WW59	SPRY domain-containing protein 4	SPRY4	Nucleus	0.415703	0.456565	0.668771	0.114166	0.703101	1.11427	0.846282	1.01243	0.60951	0.913191	0.471661	0.899137	0.314248	-1.67002	0.013708	0.22078	Y	-1.255	0.0025695	0.047476
P25398	40S ribosomal protein S12	RS12	Cytoplasm	2.1489	1.25402	1.83688	1.84365	1.96163	2.68154	2.56174	2.94095	2.1381	2.1383	1.80902	2.49213	0.483596	-1.04813	0.01363	0.22078	Y	Filtered	Filtered	Filtered
P55039	Developmentally-regulated GTP-binding protein 2	DRG2	Cytoplasm	0.76946	0.288955	0.423258	0.565285	0.554547	1.04831	1.37092	1.02577	1.84783	0.6673	0.520301	1.19202	0.290193	-1.78491	0.013757	0.22078	Y	Filtered	Filtered	Filtered
Q7KZ85	Transcription elongation factor SPT6	SPT6H	Nucleus	3.33935	1.15743	3.87461	1.4471	2.13384	8.00058	8.02354	3.93962	5.50415	3.59218	2.39047	5.81201	0.277651	-1.84866	0.013862	0.22112	Y	-1.4183	0.002088	0.043088
Q9BSE5	Agmatinase, mitochondrial	SPEB	Mitochondria	0.437421	0.318591	0.0933337	0.405637	0.282986	0.65769	0.730657	0.826614	0.642493	0.318666	0.307594	0.635224	0.297946	-1.74688	0.014087	0.22203	Y	Filtered	Filtered	Filtered
Q9NYR9	NF-kappa-B inhibitor-interacting Ras-like protein 2	KBRS2	Cytoplasm	0.156385	0.102497	0.150137	0.205497	0.13421	0.132109	0.0758782	0.0217607	0.0782462	0.0138264	0.149745	0.0643642	1.6488	0.721413	0.014077	0.22203	Y	Filtered	Filtered	Filtered
P23368	NAD-dependent malic enzyme, mitochondrial	MAOM	Mitochondria	0.390468	0.531221	0.731992	0.0787675	0.408499	0.961244	0.857567	0.719702	0.698159	0.730185	0.42819	0.793372	0.317626	-1.6546	0.014674	0.22577	Y	Filtered	Filtered	Filtered
P22694	cAMP-dependent protein kinase catalytic subunit beta	KAPCB	Cytoplasm/Exosome	0.383459	0.0288944	0.281751	0.0361257	0.249315	0.73492	0.549713	0.884358	0.412829	0.326822	0.195909	0.581729	0.280318	-1.83487	0.014511	0.22577	Y	Filtered	Filtered	Filtered
O60524	Nuclear export mediator factor NEMF	NEMF	Nucleus	0.102402	0.0606606	0.0888548	0.0151684	0.0883248	0.240166	0.210896	0.0822748	0.129136	0.209806	0.0710821	0.174456	0.253732	-1.97862	0.014722	0.22577	Y	Filtered	Filtered	Filtered
Q8NDZ4	Divergent protein kinase domain 2A	DIK2A	Golgi Apparatus	2.44776	1.2817	2.31578	4.06071	1.58871	1.25157	0.944627	0.272111	0.148595	0.935916	2.33893	0.710563	2.45773	1.29733	0.01495	0.22621	Y	1.7748	0.0017787	0.040375
P24534	Elongation factor 1-beta	EF1B	Cytoplasm	1.96581	0.905373	1.31094	0.0317614	1.39594	1.89792	1.79268	2.59704	3.70323	3.0437	1.12197	2.60691	0.29198	-1.77606	0.014874	0.22621	Y	Filtered	Filtered	Filtered
P34949	Mannose-6-phosphate isomerase	MPI	Cytoplasm/Exosome	0.230948	0.20402	0.298846	0.320087	0.332961	0.402548	0.461341	0.367429	0.680031	0.77337	0.277372	0.536944	0.304606	-1.71498	0.015054	0.22649	Y	Filtered	Filtered	Filtered
Q96P20	NACHT, LRR and PYD domains-containing protein 3	NLRP3	Cytoplasm	0.410041	0.282111	0.413233	0.0705429	0.0501166	0.571217	0.541886	0.922709	0.742286	0.357688	0.245209	0.627157	0.200981	-2.31487	0.015276	0.22854	Y	Filtered	Filtered	Filtered
Q96FW1	Ubiquitin thioesterase OTUB1	OTUB1	Cytoplasm/Exosome	1.88975	4.79159	2.66296	0.332085	2.44604	6.29618	4.38774	4.81109	4.07104	5.00194	2.42448	4.9136	0.261073	-1.93748	0.015603	0.23081	Y	-1.0254	0.0053394	0.066241
Q9NYU2	UDP-glucose:glycoprotein glucosyltransferase 1	UGGG1	Cytoplasm/Exosome	0.876825	1.94865	0.637462	0.411894	1.10723	1.68006	1.46019	2.44144	2.65948	2.05729	0.996413	2.05969	0.257712	-1.95617	0.015553	0.23081	Y	-1.0971	0.0050122	0.066241
O00232	26S proteasome non-ATPase regulatory subunit 12	PSD12	Cytoplasm/Exosome	8.69793	10.8292	12.2307	9.52218	11.8776	19.8518	14.9448	11.5179	13.7819	17.3361	10.6315	15.4865	0.421246	-1.24726	0.015726	0.23135	Y	Filtered	Filtered	Filtered
Q9H1I8	Activating signal cointegrator 1 complex subunit 2	ASCC2	Nucleus	0.0708213	0.0360649	0.0663929	0.0450908	0.071489	0.0843848	0.0778971	0.101104	0.0705844	0.0986184	0.0579718	0.0865177	0.453492	-1.14085	0.015916	0.23285	Y	Filtered	Filtered	Filtered
O60502	Protein O-GlcNAcase	OGA	Cytoplasm	3.16901	9.0048	6.15979	2.97922	6.94905	3.76503	0.368685	2.68439	0.421082	0.64032	5.65237	1.5759	2.35635	1.23655	0.016286	0.23311	Y	1.7028	0.0084315	0.085342
Q9UMS4	Pre-mRNA-processing factor 19	PRP19	Cytoplasm	0.782103	0.24423	0.357745	0.542513	0.907698	1.66881	1.10658	1.0768	0.778434	1.09657	0.566858	1.14544	0.374182	-1.41819	0.016252	0.23311	Y	-1.3728	0.015074	0.11246
P61019	Ras-related protein Rab-2A	RAB2A	Cytoplasm/Exosome	10.1708	0.431081	11.6125	5.39981	11.1497	16.287	14.6747	16.9161	13.7981	12.1041	7.7528	14.756	0.400913	-1.31864	0.016153	0.23311	Y	Filtered	Filtered	Filtered
Q7KZF4	Staphylococcal nuclease domain-containing protein 1	SND1	Cytoplasm/Exosome	14.1943	12.1582	14.3481	14.1104	14.8797	18.5478	16.2328	14.8971	22.1087	23.0058	13.9381	18.9584	0.457874	-1.12698	0.016181	0.23311	Y	Filtered	Filtered	Filtered
Q6NVY1	3-hydroxyisobutyryl-CoA hydrolase, mitochondrial	HIBCH	Mitochondria	2.43751	0.616775	3.37347	1.41085	3.50964	4.70655	3.7713	6.85143	5.32672	10.5453	2.26965	6.24026	0.25727	-1.95864	0.016417	0.23373	Y	-1.235	0.011703	0.10052
P06730	Eukaryotic translation initiation factor 4E	IF4E	Cytoplasm/Exosome	0.225662	0.578711	0.162655	0.18938	0.320561	0.673814	0.672249	0.537847	0.636009	0.37777	0.295394	0.579538	0.272228	-1.87711	0.016709	0.23586	Y	Filtered	Filtered	Filtered
Q96DH6	RNA-binding protein Musashi homolog 2	MSI2H	Cytoplasm	1.53055	0.852704	1.4838	1.06611	0.991036	2.06102	1.4037	2.61828	1.55572	2.55779	1.18484	2.0393	0.380164	-1.3953	0.016851	0.23609	Y	Filtered	Filtered	Filtered
Q9NWV4	CXXC motif containing zinc binding protein	CZIB	Other	1.02848	0.968126	1.07	0.605103	0.833984	1.42533	1.62214	2.80558	1.97313	1.14761	0.901139	1.79476	0.320312	-1.64245	0.017192	0.2371	Y	-1.102	0.0039383	0.060172
P78346	Ribonuclease P protein subunit p30	RPP30	Nucleus	0.0594857	0.15949	0.0529638	0.00505333	0.062305	0.172189	0.234182	0.211625	0.166637	0.0876492	0.0678596	0.174456	0.196058	-2.35065	0.017015	0.2371	Y	Filtered	Filtered	Filtered
P13489	Ribonuclease inhibitor	RINI	Cytoplasm/Exosome	0.215621	0.117523	0.172146	0.481999	0.371311	0.463765	0.684588	0.382654	0.600387	0.509711	0.27172	0.528221	0.335969	-1.5736	0.017102	0.2371	Y	Filtered	Filtered	Filtered
Q8TCT9	Minor histocompatibility antigen H13	HM13	Cytoplasm	1.49426	0.896622	2.01105	1.12102	1.06424	2.28281	2.12332	4.07594	2.32551	2.11876	1.31744	2.58527	0.33102	-1.59501	0.017425	0.23815	Y	-1.0537	0.0031943	0.052328
Q13131	5'-AMP-activated protein kinase catalytic subunit alpha-1	AAPK1	Cytoplasm	0.0846306	0.0459739	0.0907497	0.0494904	0.117131	0.224269	0.184724	0.158091	0.0974246	0.117801	0.0775952	0.156462	0.359875	-1.47443	0.017448	0.23815	Y	Filtered	Filtered	Filtered
Q13617	Cullin-2	CUL2	Cytoplasm	1.8173	0.338213	2.02795	0.422856	1.19888	4.0676	3.10413	2.74172	2.1423	1.70997	1.16104	2.75314	0.31285	-1.67646	0.017666	0.23989	Y	-1.1978	0.0066911	0.074874
P31040	Succinate dehydrogenase [ubiquinone] flavoprotein subunit, mitochondrial	SDHA	Mitochondria	0.754388	0.348083	0.509867	0.604665	0.552218	1.11548	0.8704	1.43897	0.782479	0.733661	0.553844	0.988198	0.394248	-1.34283	0.017842	0.24105	Y	Filtered	Filtered	Filtered
P47895	Aldehyde dehydrogenase family 1 member A3	AL1A3	Cytoplasm/Exosome	17.6162	15.0086	37.1153	38.2158	17.642	2.70386	2.78375	0.593199	12.7456	16.9505	25.1196	7.15536	1.88555	0.914983	0.018279	0.24446	Y	1.7114	0.0036238	0.057583
Q12904	Aminoacyl tRNA synthase complex-interacting multifunctional protein 1	AIMP1	Cytoplasm	2.79189	1.37001	2.00678	2.74169	2.09814	2.83101	3.28391	3.71439	3.70083	2.59751	2.2017	3.22553	0.449219	-1.15451	0.018248	0.24446	Y	Filtered	Filtered	Filtered
P55010	Eukaryotic translation initiation factor 5	IF5	Cytoplasm	1.35096	0.807303	1.74526	1.4024	1.74141	2.36941	2.20703	1.71864	1.82568	1.99873	1.40947	2.0239	0.467406	-1.09725	0.018782	0.24902	Y	Filtered	Filtered	Filtered
P49821	NADH dehydrogenase [ubiquinone] flavoprotein 1, mitochondrial	NDUV1	Mitochondria	4.76375	2.85187	5.37159	3.88498	3.70163	8.36525	6.9353	6.49875	4.686	5.39725	4.11476	6.37651	0.436823	-1.19488	0.019001	0.25032	Y	Filtered	Filtered	Filtered
P41250	Glycine--tRNA ligase	GARS	Cytoplasm/Exosome	13.1293	7.43645	15.5522	9.29754	17.013	14.7949	16.0537	25.6741	28.3928	27.934	12.4857	22.5699	0.355757	-1.49104	0.019776	0.25924	Y	Filtered	Filtered	Filtered
P55084	Trifunctional enzyme subunit beta, mitochondrial	ECHB	Mitochondria	3.26054	0.387185	0.0699264	1.08264	1.73679	2.41697	3.28136	4.22688	2.72239	3.23503	1.30742	3.17653	0.34785	-1.52346	0.020001	0.25982	Y	-1.0171	0.036727	0.17685
Q8N6R0	eEF1A lysine and N-terminal methyltransferase	EFNMT	Cytoplasm	0.387909	0.136456	0.199879	0.254247	0.255004	0.343591	0.324166	0.466156	0.407933	0.393503	0.246699	0.38707	0.444875	-1.16853	0.020016	0.25982	Y	Filtered	Filtered	Filtered
P06576	ATP synthase subunit beta, mitochondrial	ATPB	Cytoplasm/Exosome	136.651	249.739	187.637	141.534	132.305	267.383	238.77	270.378	236.152	203.44	169.573	243.225	0.392888	-1.34781	0.020184	0.26029	Y	Filtered	Filtered	Filtered
Q8TB96	T-cell immunomodulatory protein	TIP	Cytoplasm/Exosome	1.054	0.397711	1.15293	0.828409	0.590918	0.609885	0.41541	0.0844359	0.251051	0.268246	0.804793	0.325806	1.70849	0.772722	0.020348	0.26029	Y	Filtered	Filtered	Filtered
O75843	AP-1 complex subunit gamma-like 2	AP1G2	Cell membrane	0.136721	0.11893	0.0348413	0.148694	0.0211276	0.291937	0.210768	0.303292	0.211732	0.0967236	0.0920627	0.222891	0.212219	-2.23638	0.02093	0.26353	Y	Filtered	Filtered	Filtered
Q9NR50	Translation initiation factor eIF-2B subunit gamma	EI2BG	Cytoplasm	0.471445	0.349257	0.764744	0.436665	0.507377	1.31174	1.27688	0.774844	0.672908	0.733897	0.505898	0.954053	0.336879	-1.5697	0.020983	0.26353	Y	Filtered	Filtered	Filtered
P41091	Eukaryotic translation initiation factor 2 subunit 3	IF2G	Cytoplasm/Exosome	0.567371	0.275438	0.403459	0.553946	0.4902	0.590042	0.715628	0.935256	1.23985	0.664813	0.458083	0.829117	0.356939	-1.48625	0.020999	0.26353	Y	Filtered	Filtered	Filtered
Q8N122	Regulatory-associated protein of mTOR	RPTOR	Cytoplasm	0.723554	0.437002	1.13948	1.58623	1.07103	0.42289	0.351379	0.520329	0.3738	0.465861	0.991458	0.426852	1.52408	0.607937	0.021182	0.26458	Y	Filtered	Filtered	Filtered
Q9Y333	U6 snRNA-associated Sm-like protein LSm2	LSM2	Cytoplasm	0.716184	0.749379	0.136874	0.849383	0.16051	0.59165	1.03307	1.29938	1.3653	1.48049	0.522466	1.15398	0.258975	-1.94912	0.021328	0.26515	Y	Filtered	Filtered	Filtered
Q9Y2J2	Band 4.1-like protein 3	E41L3	Cytoplasm	8.00265	6.43523	8.18356	9.00745	9.06288	15.0295	32.8809	24.1866	11.153	14.4348	8.13836	19.537	0.27909	-1.8412	0.021616	0.26594	Y	-1.3409	0.0077375	0.081966
Q5T6V5	Queuosine salvage protein	QSPP	Other	0.306903	0.317243	0.483269	0.396639	0.441518	0.853585	0.826296	0.693043	0.369371	0.564635	0.389114	0.661386	0.371786	-1.42745	0.021693	0.26594	Y	Filtered	Filtered	Filtered
Q92499	ATP-dependent RNA helicase DDX1	DDX1	Cytoplasm	5.64717	8.93814	8.1133	4.38442	7.29046	9.90397	8.26028	10.5021	8.95629	12.582	6.8747	10.0409	0.401021	-1.31825	0.021525	0.26594	Y	Filtered	Filtered	Filtered
O00159	Unconventional myosin-Ic	MYO1C	Cytoplasm/Exosome	91.1005	106.541	62.715	201.128	66.1109	23.3924	39.9218	20.0455	41.3683	41.499	105.519	33.2454	1.80606	0.852847	0.022673	0.27209	Y	1.7995	0.0028482	0.048748
Q92973	Transportin-1	TNPO1	Cytoplasm/Exosome	2.27108	1.56718	2.96454	1.95939	2.38208	5.52812	4.80013	3.16565	2.95947	2.94713	2.22886	3.8801	0.371485	-1.42863	0.022568	0.27209	Y	Filtered	Filtered	Filtered
P50897	Palmitoyl-protein thioesterase 1	PPT1	Cytoplasm/Exosome	0.435807	0.151484	0.221892	0.037879	0.0269108	0.39062	0.429233	0.648587	0.496662	0.273573	0.174794	0.447735	0.247348	-2.01539	0.022708	0.27209	Y	Filtered	Filtered	Filtered
Q8N1G0	Zinc finger protein 687	ZN687	Cytoplasm	0.127527	0.0394945	0.25268	0.0493787	0.00701613	0.353704	0.375188	0.263503	0.205664	0.145409	0.0952193	0.268694	0.221261	-2.17618	0.023082	0.27408	Y	Filtered	Filtered	Filtered
P07948	Tyrosine-protein kinase Lyn	LYN	Cytoplasm/Exosome	12.4167	9.4089	7.38758	22.4548	8.8594	1.18945	2.87809	2.36307	7.61247	5.30457	12.1055	3.86953	1.78771	0.838116	0.023412	0.27553	Y	1.734	0.0037356	0.058298
O14744	Protein arginine N-methyltransferase 5	ANM5	Cytoplasm	2.97723	0.985189	3.37945	4.7631	4.55127	0.953374	1.50289	1.39229	1.62546	1.57174	3.33125	1.40915	1.58787	0.667091	0.023388	0.27553	Y	1.3301	0.0097763	0.09138
P62266	40S ribosomal protein S23	RS23	Cytoplasm	2.11192	1.19223	3.57743	1.49061	4.0604	5.32982	5.80968	2.66303	7.36116	4.60241	2.48652	5.15322	0.3077	-1.7004	0.023683	0.27626	Y	-1.2243	0.0041943	0.062302
O95071	E3 ubiquitin-protein ligase UBR5	UBR5	Cytoplasm	1.07301	0.704369	0.20635	0.880648	1.05716	3.47048	3.85074	3.12599	2.92518	0.095016	0.784308	2.69348	0.194201	-2.36438	0.023983	0.27732	Y	-2.1706	0.004484	0.06419
Q9H0C8	Integrin-linked kinase-associated serine/threonine phosphatase 2C	ILKAP	Cytoplasm	0.959913	0.630737	1.59226	0.78859	1.12851	1.97845	1.4317	1.67022	1.30976	1.51479	1.02	1.58098	0.418493	-1.25672	0.023907	0.27732	Y	Filtered	Filtered	Filtered
P43897	Elongation factor Ts, mitochondrial	EFTS	Mitochondria	0.103418	0.0981815	0.144784	0.0245506	0.0872088	0.27784	0.239608	0.251016	0.125478	0.111396	0.0916286	0.201068	0.267345	-1.90323	0.024191	0.27851	Y	Filtered	Filtered	Filtered
P29317	Ephrin type-A receptor 2	EPHA2	Cell membrane	27.8381	46.3128	14.7152	70.8396	19.4054	1.99584	7.20179	1.29092	13.9722	9.56828	35.8222	6.8058	2.59678	1.37672	0.025085	0.28146	Y	2.5492	0.0048105	0.065896
Q9BRQ8	Ferroptosis suppressor protein 1	FSP1	Mitochondria	6.79236	10.8028	6.63202	14.3265	0.371093	1.25235	0.683617	3.44576	0.0420871	0.244848	7.78495	1.13373	4.66958	2.22329	0.024935	0.28146	Y	2.7131	0.039509	0.18666
Q99719	Septin-5	44444	Cell membrane	1.16704	1.06288	3.021	0.418052	2.59506	4.1897	3.17106	3.23904	2.19864	3.49756	1.65281	3.2592	0.339722	-1.55757	0.025839	0.28749	Y	Filtered	Filtered	Filtered
O15371	Eukaryotic translation initiation factor 3 subunit D	EIF3D	Cytoplasm	4.21288	5.42798	5.15539	4.10454	5.68946	6.19444	5.36363	5.56915	6.27918	6.4685	4.91805	5.97498	0.499806	-1.00056	0.025763	0.28749	Y	Filtered	Filtered	Filtered
O95834	Echinoderm microtubule-associated protein-like 2	EMAL2	Cytoplasm	2.46586	1.32555	2.16409	3.32416	1.56697	3.58942	3.68988	3.44197	3.22584	2.49728	2.16933	3.28888	0.438629	-1.18893	0.026465	0.29322	Y	Filtered	Filtered	Filtered
P54577	Tyrosine--tRNA ligase, cytoplasmic	SYYC	Cytoplasm	9.07448	10.3984	31.3134	29.4581	9.23627	46.2388	43.7456	55.4133	55.6921	13.5593	17.8961	42.9298	0.242854	-2.04184	0.026955	0.29399	Y	-1.5712	0.0052951	0.066241
P02749	Beta-2-glycoprotein 1	APOH	Cytoplasm/Exosome	11.249	5.81646	16.6363	9.78113	10.2811	1.12573	7.56428	8.05719	3.37169	4.28849	10.7528	4.88148	1.50196	0.586848	0.026979	0.29399	Y	1.3574	0.0050798	0.066241
Q9UHD8	Septin-9	44448	Cytoplasm	1.76905	5.06875	2.49159	2.30129	3.21124	5.9355	5.85869	4.79712	5.10425	3.27576	2.96838	4.99426	0.323171	-1.62963	0.026868	0.29399	Y	Filtered	Filtered	Filtered
P16885	1-phosphatidylinositol 4,5-bisphosphate phosphodiesterase gamma-2	PLCG2	Cytoplasm/Exosome	0.399917	0.150084	0.230086	0.187645	0.216242	0.302495	0.327713	0.383255	0.556131	0.497921	0.236795	0.413503	0.37666	-1.40866	0.026685	0.29399	Y	Filtered	Filtered	Filtered
P04066	Tissue alpha-L-fucosidase	FUCO	Cytoplasm/Exosome	4.06094	2.61793	4.55225	3.79736	4.28146	5.274	4.17523	7.83267	5.52034	5.6886	3.86199	5.69817	0.457266	-1.12889	0.027572	0.29636	Y	Filtered	Filtered	Filtered
Q9NV96	Cell cycle control protein 50A	CC50A	Endoplasmic Reticulum	0.0226694	0.0124136	0.0181833	0.00310407	0.0244499	0.0312535	0.0827641	0.0703426	0.0252329	0.0349521	0.0161641	0.048909	0.224849	-2.15297	0.027666	0.29636	Y	Filtered	Filtered	Filtered
Q8NCA5	Protein FAM98A	FA98A	Cytoplasm	0.137253	0.0535958	0.0785064	0.184642	0.152644	0.273429	0.302405	0.119306	0.339526	0.19593	0.121328	0.246119	0.326008	-1.61702	0.027313	0.29636	Y	Filtered	Filtered	Filtered
P35221	Catenin alpha-1	CTNA1	Cytoplasm	95.7723	119.907	38.7239	186.229	59.9983	17.608	27.3808	11.0895	49.648	38.3776	100.126	28.8208	1.86741	0.901039	0.027982	0.29758	Y	1.959	0.0046623	0.065562
P21399	Cytoplasmic aconitate hydratase	ACOHC	Cytoplasm/Exosome	20.5067	28.1565	16.2751	19.6236	19.6488	25.0498	23.0252	28.9588	31.1708	28.8849	20.8421	27.4179	0.445906	-1.16519	0.02816	0.29827	Y	Filtered	Filtered	Filtered
O75874	Isocitrate dehydrogenase [NADP] cytoplasmic	IDHC	Cytoplasm/Exosome	29.6596	33.7078	43.5646	32.6766	28.5504	45.7565	38.7244	39.2266	43.6039	40.5708	33.6318	41.5765	0.48718	-1.03747	0.028479	0.30045	Y	Filtered	Filtered	Filtered
P62753	40S ribosomal protein S6	RS6	Cytoplasm	3.99532	4.64681	2.66899	4.5098	4.83622	18.2932	12.616	5.93627	6.51551	8.37039	4.13143	10.3463	0.258927	-1.94938	0.028925	0.30256	Y	-1.5098	0.0060478	0.070092
P50990	T-complex protein 1 subunit theta	TCPQ	Cytoplasm/Exosome	12.0948	24.9194	14.8954	13.9241	17.871	23.37	26.6835	19.5013	27.8921	22.2101	16.7409	23.9314	0.387015	-1.36954	0.029259	0.30383	Y	Filtered	Filtered	Filtered
Q00796	Sorbitol dehydrogenase	DHSO	Cytoplasm/Exosome	2.41281	5.92627	1.41285	6.2306	1.93659	0.468472	0.831632	0.570413	1.08014	1.19817	3.58382	0.829767	2.14013	1.0977	0.029493	0.30388	Y	2.1317	0.013136	0.1034
P23588	Eukaryotic translation initiation factor 4B	IF4B	Cytoplasm	0.428231	0.126977	0.552321	0.158755	0.369168	0.867091	1.60974	1.50886	0.789369	0.283034	0.32709	1.01162	0.233297	-2.09976	0.029378	0.30388	Y	-2.5465	0.056524	0.22754
P05026	Sodium/potassium-transporting ATPase subunit beta-1	AT1B1	Cytoplasm/Exosome	44.5092	63.338	15.5268	49.6403	12.9812	5.89971	9.7188	12.669	15.2688	10.8623	37.1991	10.8837	1.82384	0.866979	0.029992	0.30428	Y	1.6339	0.023501	0.14039
O43615	Mitochondrial import inner membrane translocase subunit TIM44	TIM44	Mitochondria	0.384801	0.182403	0.68187	0.228053	0.165112	1.02966	0.824688	0.776095	0.458718	0.473216	0.328448	0.712476	0.300552	-1.73431	0.02998	0.30428	Y	Filtered	Filtered	Filtered
P12277	Creatine kinase B-type	KCRB	Cytoplasm/Exosome	21.9596	25.7859	24.8412	21.2004	18.7608	38.1394	39.0296	31.6886	20.6303	29.9975	22.5096	31.8971	0.436017	-1.19754	0.029662	0.30428	Y	Filtered	Filtered	Filtered
Q13435	Splicing factor 3B subunit 2	SF3B2	Nucleus	0.0464513	0.0592403	0.0173549	0.0148132	0.0941938	0.114512	0.109282	0.084071	0.0669251	0.0829208	0.0464107	0.0915421	0.282926	-1.8215	0.029963	0.30428	Y	Filtered	Filtered	Filtered
Q13620	Cullin-4B	CUL4B	Cytoplasm/Exosome	11.1424	3.7369	9.41834	5.78332	12.3816	13.6311	13.9941	15.8719	11.1965	11.7964	8.4925	13.298	0.47097	-1.08629	0.030251	0.30438	Y	Filtered	Filtered	Filtered
Q8TEB1	DDB1- and CUL4-associated factor 11	DCA11	Nucleus	0.112805	0.143862	0.0421454	0.0359732	0.137721	0.155739	0.15016	0.393155	0.212876	0.212683	0.0945012	0.224923	0.210856	-2.24567	0.030927	0.30673	Y	Filtered	Filtered	Filtered
O95602	DNA-directed RNA polymerase I subunit RPA1	RPA1	Nucleus	0.0778944	0.0261559	0.107456	0.0766361	0.0900619	0.147426	0.136968	0.103692	0.131955	0.087718	0.0756409	0.121552	0.429233	-1.22017	0.030781	0.30673	Y	Filtered	Filtered	Filtered
P62136	Serine/threonine-protein phosphatase PP1-alpha catalytic subunit	PP1A	Cytoplasm/Exosome	0.415253	0.149778	0.219393	0.401047	0.29098	0.314931	0.487709	0.462789	0.710537	0.726699	0.29529	0.540533	0.35631	-1.4888	0.030859	0.30673	Y	Filtered	Filtered	Filtered
Q15717	ELAV-like protein 1	ELAV1	Cytoplasm	0.329517	0.11026	0.161507	0.0275709	0.0195875	0.361412	0.3644	0.354567	0.305749	0.158605	0.129689	0.308946	0.270042	-1.88875	0.031165	0.30793	Y	Filtered	Filtered	Filtered
P62241	40S ribosomal protein S8	RS8	Cytoplasm/Exosome	9.90998	5.81243	11.0768	9.35579	12.344	24.4878	23.3825	10.2428	12.8167	16.6654	9.69979	17.5191	0.376595	-1.40891	0.032326	0.3147	Y	Filtered	Filtered	Filtered
P60981	Destrin	DEST	Cytoplasm/Exosome	8.85321	6.35063	5.49703	4.23668	2.69412	7.61082	8.57348	12.2676	6.89745	11.8276	5.52633	9.43539	0.37586	-1.41173	0.0323	0.3147	Y	Filtered	Filtered	Filtered
Q9Y530	ADP-ribose glycohydrolase OARD1	OARD1	Nucleus	0.351977	0.241757	0.642062	0.302261	0.633475	0.807128	0.742584	0.51601	0.924511	0.617103	0.434306	0.721467	0.380805	-1.39288	0.032213	0.3147	Y	Filtered	Filtered	Filtered
Q9H3U1	Protein unc-45 homolog A	UN45A	Cytoplasm	0.762464	0.471712	1.07696	0.92924	0.418994	1.98441	1.58826	0.829349	0.98519	1.39046	0.731874	1.35554	0.334084	-1.58172	0.033786	0.31766	Y	-1.0423	0.005535	0.066241
P36405	ADP-ribosylation factor-like protein 3	ARL3	Cytoplasm/Exosome	1.89644	2.59643	1.68202	1.6576	1.24498	3.00989	3.12045	3.54664	2.12867	2.01332	1.81549	2.76379	0.392883	-1.34783	0.03383	0.31766	Y	Filtered	Filtered	Filtered
Q9UN36	Protein NDRG2	NDRG2	Cytoplasm/Exosome	0.80673	1.24389	0.654602	1.12151	0.830372	1.90637	1.65223	1.45751	1.28708	0.917295	0.931421	1.4441	0.388032	-1.36575	0.033098	0.31766	Y	Filtered	Filtered	Filtered
Q9UKV3	Apoptotic chromatin condensation inducer in the nucleus	ACINU	Cytoplasm	0.114861	0.114268	0.167378	0.028573	0.0202994	0.233425	0.212666	0.20786	0.0817941	0.21199	0.0890757	0.189547	0.220792	-2.17924	0.033484	0.31766	Y	Filtered	Filtered	Filtered
P08243	Asparagine synthetase [glutamine-hydrolyzing]	ASNS	Cytoplasm	5.31866	3.63538	9.77906	4.14161	7.09472	8.98932	11.2202	8.22875	8.4795	15.3513	5.99389	10.4538	0.3659	-1.45048	0.033485	0.31766	Y	Filtered	Filtered	Filtered
Q16881	Thioredoxin reductase 1, cytoplasmic	TRXR1	Cytoplasm/Exosome	0.512749	0.552911	0.885424	1.20459	1.27037	0.107011	0.738034	0.586929	0.325998	0.0745851	0.885208	0.366511	1.72538	0.786915	0.035228	0.32167	Y	1.3006	0.0092891	0.088876
Q13884	Beta-1-syntrophin	SNTB1	Cytoplasm	0.609631	0.285488	0.70158	0.176018	0.508416	0.901778	1.04018	0.989426	0.647346	0.50845	0.456227	0.817437	0.393851	-1.34428	0.034774	0.32167	Y	Filtered	Filtered	Filtered
Q96C23	Galactose mutarotase	GALM	Cytoplasm/Exosome	0.615582	0.364187	0.437783	0.187837	0.47361	0.69246	0.448221	1.22322	0.661355	1.07258	0.4158	0.819567	0.353398	-1.50063	0.034577	0.32167	Y	Filtered	Filtered	Filtered
Q9Y285	Phenylalanine--tRNA ligase alpha subunit	SYFA	Cytoplasm	3.79658	3.63641	6.62304	4.64972	5.9189	8.2725	9.56687	3.86014	8.74065	10.6084	4.92493	8.20972	0.35278	-1.50316	0.035189	0.32167	Y	Filtered	Filtered	Filtered
Q9H832	Ubiquitin-conjugating enzyme E2 Z	UBE2Z	Cytoplasm	0.0254766	0.0209873	0.00614838	0.0262397	0.0261573	0.067353	0.0730597	0.0761257	0.0658704	0.00283109	0.0210019	0.057048	0.234206	-2.09415	0.034891	0.32167	Y	Filtered	Filtered	Filtered
Q15006	ER membrane protein complex subunit 2	EMC2	Cytoplasm	0.805906	0.719835	1.09425	1.24398	2.23039	0.77853	0.767197	0.152825	0.417274	0.0971024	1.21887	0.442586	2.05856	1.04163	0.035188	0.32167	Y	Filtered	Filtered	Filtered
O00330	Pyruvate dehydrogenase protein X component, mitochondrial	ODPX	Mitochondria	0.0472753	0.0602912	0.171156	0.015076	0.0893806	0.250328	0.277946	0.13873	0.128392	0.123891	0.0766359	0.183857	0.237068	-2.07663	0.035399	0.32211	Y	Filtered	Filtered	Filtered
Q9BQE3	Tubulin alpha-1C chain	TBA1C	Cytoplasm	113.876	59.7207	134.182	212.301	87.3212	82.8814	9.30219	45.5679	39.8108	67.8135	121.48	49.0752	1.66516	0.73566	0.036286	0.32737	Y	1.0628	0.043869	0.20342
A0AVT1	Ubiquitin-like modifier-activating enzyme 6	UBA6	Cytoplasm	2.76829	1.31574	4.58494	2.17871	3.59519	7.12442	5.86967	2.26288	6.87142	5.33798	2.88857	5.49327	0.341531	-1.54991	0.036347	0.32737	Y	Filtered	Filtered	Filtered
Q9HBH5	Retinol dehydrogenase 14	RDH14	Cytoplasm	0.0270276	0.172345	1.33868	0.0430953	0.153083	0.930917	2.52624	4.95835	3.01992	0.609382	0.346846	2.40896	0.0715877	-3.80415	0.036669	0.32804	Y	-2.9897	0.0093166	0.088876
P62633	CCHC-type zinc finger nucleic acid binding protein	CNBP	Cytoplasm	2.07703	6.71969	2.34536	3.2993	1.96423	1.26409	0.725646	1.34701	0.659434	1.13923	3.28112	1.02708	1.63538	0.709626	0.037042	0.32915	Y	1.507	0.04633	0.20855
P23919	Thymidylate kinase	KTHY	Mitochondria	0.0460075	0.0515261	0.015095	0.0128843	0.0457676	0.00997243	0.141069	0.0893046	0.130307	0.109575	0.0342561	0.0960455	0.166269	-2.58841	0.037021	0.32915	Y	Filtered	Filtered	Filtered
O60763	General vesicular transport factor p115	USO1	Cytoplasm	7.84001	5.76733	10.1095	6.14452	8.60425	12.2347	9.60716	12.9041	8.70801	9.42703	7.69313	10.5762	0.488606	-1.03326	0.037262	0.33	Y	Filtered	Filtered	Filtered
Q9NRX4	14 kDa phosphohistidine phosphatase	PHP14	Cytoplasm/Exosome	0.578135	0.0950543	1.24287	0.118843	0.606028	2.9757	2.14581	1.25211	0.93239	0.938212	0.528185	1.64884	0.232466	-2.10491	0.03764	0.3302	Y	-1.8971	0.007592	0.081511
Q7Z5G4	Golgin subfamily A member 7	GOGA7	Cytoplasm/Exosome	1.04976	0.234343	0.925141	2.06898	1.67344	0.0453551	0.398955	0.248761	0.543573	0.609427	1.19033	0.369214	2.10522	1.07397	0.038964	0.3302	Y	1.9942	0.0079061	0.083198
Q9Y2J8	Protein-arginine deiminase type-2	PADI2	Cytoplasm/Exosome	1.33439	0.799245	2.35221	0.999269	0.796958	6.29445	5.7476	2.24357	2.41725	1.84278	1.25642	3.70913	0.214596	-2.2203	0.039132	0.3302	Y	-1.6724	0.010114	0.092379
O43709	Probable 18S rRNA -methyltransferase	BUD23	Cytoplasm	0.0207816	0.132516	0.194108	0.0331362	0.125564	0.245872	0.236543	0.188605	0.130779	0.182183	0.101221	0.196797	0.219381	-2.18849	0.038681	0.3302	Y	Filtered	Filtered	Filtered
Q13227	G protein pathway suppressor 2	GPS2	Cytoplasm	0.0603237	0.196583	0.0115181	0.00983123	0.1114	0.178326	0.230548	0.173669	0.222441	0.102169	0.0779311	0.181431	0.202077	-2.30702	0.03847	0.3302	Y	Filtered	Filtered	Filtered
Q99832	T-complex protein 1 subunit eta	TCPH	Cytoplasm/Exosome	21.5996	11.859	33.7084	19.3236	28.8662	43.4095	37.2467	29.376	30.3609	32.1649	23.0714	34.5116	0.452128	-1.1452	0.037909	0.3302	Y	Filtered	Filtered	Filtered
Q9UBS9	SUN domain-containing ossification factor	SUCO	Cytoplasm	0.00904044	0.0576473	0.261414	0.0720745	0.0102409	0.229132	0.475092	0.461469	0.242548	0.0881012	0.0820835	0.299269	0.126591	-2.98175	0.038072	0.3302	Y	Filtered	Filtered	Filtered
Q5R3I4	Tetratricopeptide repeat protein 38	TTC38	Cytoplasm/Exosome	0.381863	0.205036	0.300335	0.354136	0.240367	0.423566	0.326838	0.584505	0.372061	0.452821	0.296348	0.431958	0.453878	-1.13962	0.039041	0.3302	Y	Filtered	Filtered	Filtered
Q14914	Prostaglandin reductase 1	PTGR1	Cytoplasm/Exosome	0.444052	0.100593	0.147347	0.499555	0.121679	0.743857	0.485207	0.430367	0.903991	0.390537	0.262645	0.590792	0.303064	-1.7223	0.037443	0.3302	Y	Filtered	Filtered	Filtered
Q9UHA4	Ragulator complex protein LAMTOR3	LTOR3	Cytoplasm/Exosome	0.412168	0.172219	0.537736	0.86222	0.81427	0.335808	0.333104	0.182814	0.189386	0.0232315	0.559723	0.212869	1.92549	0.945227	0.038958	0.3302	Y	Filtered	Filtered	Filtered
Q9NRP0	Oligosaccharyltransferase complex subunit OSTC	OSTC	Cell membrane	0.926714	0.426401	0.923359	0.533115	0.615038	0.609701	0.0628525	0.090527	0.361566	0.46823	0.684925	0.318575	1.50465	0.589429	0.038119	0.3302	Y	Filtered	Filtered	Filtered
Q9UNE7	E3 ubiquitin-protein ligase CHIP	CHIP	Cytoplasm	1.2999	0.134803	0.197458	0.92234	0.294738	0.852439	1.01724	1.24805	1.50009	1.44351	0.569849	1.21226	0.350546	-1.51232	0.039431	0.3314	Y	Filtered	Filtered	Filtered
Q8WVJ2	NudC domain-containing protein 2	NUDC2	Cytoplasm	0.0787902	0.0601407	0.0176187	0.0150384	0.0732493	0.088544	0.120069	0.0638409	0.0741893	0.110023	0.0489675	0.0913331	0.302065	-1.72707	0.039809	0.33158	Y	Filtered	Filtered	Filtered
P62979	Ubiquitin-40S ribosomal protein S27a	RS27A	Cytoplasm/Exosome	1.14802	0.500243	2.03295	0.625437	1.14628	3.7342	3.1563	1.45256	1.46443	2.1276	1.09058	2.38702	0.305634	-1.71013	0.040723	0.33714	Y	-1.2312	0.0085761	0.085974
Q9Y305	Acyl-coenzyme A thioesterase 9, mitochondrial	ACOT9	Mitochondria	0.193126	0.0410719	0.512056	0.0513509	0.243819	0.278124	0.613934	0.631188	0.823696	0.32175	0.208285	0.533738	0.252268	-1.98697	0.040742	0.33714	Y	Filtered	Filtered	Filtered
P12830	Cadherin-1	CADH1	Cytoplasm/Exosome	17.4702	7.70125	9.80137	39.6367	14.2566	1.10394	2.40349	0.347612	7.95202	5.57397	17.7732	3.47621	2.93	1.5509	0.04167	0.33893	Y	2.5843	0.0071061	0.077602
Q8WUA8	Tsukushi	TSK	Extracellular	2.13953	9.01627	1.85487	7.65116	3.53748	0.16381	0.124758	0.898454	1.91951	2.41594	4.83986	1.10449	2.0544	1.03872	0.041626	0.33893	Y	2.4296	0.011437	0.099305
Q01968	Inositol polyphosphate 5-phosphatase OCRL	OCRL	Cytoplasm	3.03234	0.806275	2.60629	2.47999	2.69006	3.86224	3.83796	6.13557	2.81889	3.31308	2.32299	3.99355	0.437104	-1.19395	0.041727	0.33893	Y	Filtered	Filtered	Filtered
Q8N3D4	EH domain-binding protein 1-like protein 1	EH1L1	Cell membrane	0.201672	0.124731	0.36716	0.155947	0.265728	0.600252	0.617239	0.290378	0.312727	0.328007	0.223048	0.42972	0.337943	-1.56515	0.04133	0.33893	Y	Filtered	Filtered	Filtered
Q13637	Ras-related protein Rab-32	RAB32	Mitochondria	0.35349	0.115216	0.174581	0.561701	0.343339	0.111495	0.183295	0.0244608	0.172099	0.015542	0.309665	0.101378	2.12742	1.0891	0.041624	0.33893	Y	Filtered	Filtered	Filtered
P11171	Protein 4.1	EPB41	Cytoplasm	1.33733	1.63216	0.737909	3.20813	1.05488	0.493893	0.631828	0.254163	0.646707	0.664356	1.59408	0.538189	1.69627	0.762365	0.042014	0.33919	Y	1.7283	0.008785	0.086309
P23396	40S ribosomal protein S3	RS3	Cytoplasm/Exosome	35.419	38.8812	71.5129	35.2547	66.1524	57.8706	71.3564	67.4395	82.4589	77.3576	49.4441	71.2966	0.428516	-1.22258	0.041922	0.33919	Y	Filtered	Filtered	Filtered
Q9Y6W5	Wiskott-Aldrich syndrome protein family member 2	WASF2	Cytoplasm/Exosome	2.49098	2.37292	2.75631	8.28156	2.9316	0.614256	0.863951	0.100756	1.46174	1.71692	3.76667	0.951525	2.24862	1.16904	0.042725	0.33975	Y	2.3034	0.0077298	0.081966
Q5VTR2	E3 ubiquitin-protein ligase BRE1A	BRE1A	Nucleus	0.0934773	0.0660615	0.131749	0.0165189	0.0586785	0.261103	0.182642	0.157857	0.0898021	0.107188	0.0732971	0.159718	0.280786	-1.83246	0.042667	0.33975	Y	Filtered	Filtered	Filtered
P26368	Splicing factor U2AF 65 kDa subunit	U2AF2	Nucleus	1.7871	1.73472	1.21714	0.277959	1.03521	1.99096	1.51041	2.69914	1.68323	2.45245	1.21043	2.06724	0.367328	-1.44486	0.042217	0.33975	Y	Filtered	Filtered	Filtered
O43169	Cytochrome b5 type B	CYB5B	Mitochondria	0.0563381	0.0139836	0.020483	0.00349664	0.0537019	0.246793	0.23474	0.117844	0.0156978	0.0838551	0.0296006	0.139786	0.175	-2.51457	0.042455	0.33975	Y	Filtered	Filtered	Filtered
Q9NS86	LanC-like protein 2	LANC2	Cytoplasm	0.0246423	0.157134	0.230168	0.039292	0.231454	0.462954	0.48789	0.741339	0.0182175	0.472741	0.136538	0.436628	0.164475	-2.60406	0.043185	0.34237	Y	Filtered	Filtered	Filtered
P16219	Short-chain specific acyl-CoA dehydrogenase, mitochondrial	ACADS	Mitochondria	3.04189	6.00398	4.05001	2.15284	2.29446	7.4883	6.72117	6.32657	4.7334	3.89295	3.50864	5.83248	0.330572	-1.59696	0.043369	0.34281	Y	Filtered	Filtered	Filtered
Q9UP38	Frizzled-1	FZD1	Cell membrane	0.0324758	0.207085	0.905997	0.258912	0.280534	2.73573	2.00274	1.1636	1.43443	0.0279348	0.337001	1.47289	0.125225	-2.99741	0.043596	0.3429	Y	-2.2752	0.012798	0.1034
Q9NPA0	ER membrane protein complex subunit 7	EMC7	Endoplasmic Reticulum	0.0344652	0.0439541	0.0128767	0.0109909	0.0419863	0.168287	0.100545	0.0800841	0.0379691	0.0471429	0.0288546	0.0868056	0.175038	-2.51426	0.044406	0.34441	Y	Filtered	Filtered	Filtered
P11413	Glucose-6-phosphate 1-dehydrogenase	G6PD	Cytoplasm/Exosome	8.39929	6.38887	3.54516	15.2499	11.4751	10.1188	22.2139	20.0202	14.5176	13.7636	9.01165	16.1268	0.37677	-1.40824	0.044476	0.34441	Y	Filtered	Filtered	Filtered
O15031	Plexin-B2	PLXB2	Cytoplasm/Exosome	12.6749	14.9898	3.16617	25.6686	8.68059	2.31067	6.79258	2.97922	4.25239	3.44278	13.036	3.95553	1.92275	0.943169	0.044784	0.34574	Y	1.9529	0.00913	0.08846
Q99653	Calcineurin B homologous protein 1	CHP1	Cytoplasm/Exosome	2.29176	0.553232	1.35523	2.44635	1.4892	0.535366	0.0815477	0.826227	0.829662	1.21765	1.62715	0.69809	1.63769	0.711659	0.045135	0.34692	Y	1.4869	0.010405	0.092995
O00443	Phosphatidylinositol 4-phosphate 3-kinase C2 domain-containing subunit alpha	P3C2A	Cytoplasm/Exosome	0.383223	0.0975306	0.159602	0.121939	0.315454	0.484402	0.373837	0.471338	0.223101	0.39441	0.21555	0.389418	0.433775	-1.20498	0.045199	0.34692	Y	Filtered	Filtered	Filtered
Q16787	Laminin subunit alpha-3	LAMA3	Cytoplasm/Exosome	11.538	11.9393	9.38176	41.0566	33.6031	0.118077	3.11779	0.133453	14.5063	6.03686	21.5037	4.78249	2.44913	1.29227	0.046354	0.34871	Y	2.4579	0.0087993	0.086309
Q13162	Peroxiredoxin-4	PRDX4	Cytoplasm/Exosome	3.58884	2.38394	3.4845	1.88093	1.98433	5.68961	4.59802	4.87815	4.00953	2.23206	2.66451	4.28147	0.414666	-1.26998	0.046017	0.34871	Y	Filtered	Filtered	Filtered
Q99571	P2X purinoceptor 4	P2RX4	Cytoplasm/Exosome	0.603056	0.32777	0.581854	0.4098	0.469585	0.888337	1.04609	1.17974	0.782151	0.325202	0.478413	0.844305	0.383087	-1.38426	0.046219	0.34871	Y	Filtered	Filtered	Filtered
P36776	Lon protease homolog, mitochondrial	LONM	Mitochondria	3.04828	1.6378	3.93179	2.04769	2.92653	3.86452	3.18454	4.43165	3.31895	4.71741	2.71842	3.90341	0.45636	-1.13176	0.045976	0.34871	Y	Filtered	Filtered	Filtered
Q9Y3F4	Serine-threonine kinase receptor-associated protein	STRAP	Cytoplasm	4.51347	1.64442	5.49444	6.19257	5.24839	6.93504	7.31266	6.3511	7.63488	5.32823	4.61866	6.71238	0.468889	-1.09268	0.046302	0.34871	Y	Filtered	Filtered	Filtered
P61966	AP-1 complex subunit sigma-1A	AP1S1	Cytoplasm	0.159574	0.621173	0.0337831	0.0288356	0.10243	0.869635	0.736914	0.601289	0.394464	0.221808	0.189159	0.564822	0.127525	-2.97115	0.047408	0.35066	Y	Filtered	Filtered	Filtered
Q14697	Neutral alpha-glucosidase AB	GANAB	Cytoplasm/Exosome	13.3711	12.5389	11.8428	7.89798	12.8378	14.5602	12.2374	21.022	15.1894	16.0145	11.6977	15.8047	0.477467	-1.06653	0.04682	0.35066	Y	Filtered	Filtered	Filtered
Q9NZT2	Opioid growth factor receptor	OGFR	Cytoplasm	0.235671	0.103904	0.0304395	0.129908	0.354162	0.341921	0.370087	0.27977	0.231734	0.362496	0.170817	0.317202	0.390607	-1.35621	0.046945	0.35066	Y	Filtered	Filtered	Filtered
O95373	Importin-7	IPO7	Cytoplasm	1.08285	0.293384	1.50223	0.366808	2.29087	1.56266	1.91748	2.15246	2.08672	3.09772	1.10723	2.16341	0.365666	-1.4514	0.047288	0.35066	Y	Filtered	Filtered	Filtered
Q9BY49	Peroxisomal trans-2-enoyl-CoA reductase	PECR	Cytoplasm	0.837891	0.64695	1.08119	1.67023	0.704464	0.796022	0.0953619	0.686753	0.0750049	0.494671	0.988147	0.429563	1.78656	0.837186	0.047096	0.35066	Y	Filtered	Filtered	Filtered
Q9NSD9	Phenylalanine--tRNA ligase beta subunit	SYFB	Cytoplasm	13.0684	1.40174	13.8144	11.8935	14.7925	18.1383	12.801	17.5194	17.7435	22.1678	10.9941	17.674	0.452608	-1.14367	0.047793	0.35146	Y	Filtered	Filtered	Filtered
P54619	5'-AMP-activated protein kinase subunit gamma-1	AAKG1	Cytoplasm	0.23747	0.147475	0.0432038	0.207516	0.130993	0.310369	0.468453	0.184952	0.354888	0.186552	0.153332	0.301043	0.305195	-1.71219	0.048047	0.35146	Y	Filtered	Filtered	Filtered
P05166	Propionyl-CoA carboxylase beta chain, mitochondrial	PCCB	Mitochondria	11.025	4.79058	13.236	9.36659	9.67671	12.4574	11.9158	15.9551	11.5383	16.549	9.61899	13.6831	0.479491	-1.06042	0.04844	0.35336	Y	Filtered	Filtered	Filtered
P21964	Catechol O-methyltransferase	COMT	Cytoplasm/Exosome	1.85411	0.506221	1.68883	2.4748	1.0097	0.776663	0.373091	0.107473	0.617207	1.17669	1.50673	0.610225	1.61085	0.687822	0.049222	0.35569	Y	1.2972	0.038988	0.18493
Q16799	Reticulon-1	RTN1	Endoplasmic Reticulum	0.282336	0.137563	0.374795	0.17199	0.172256	1.01735	0.932876	0.610226	0.289764	0.226516	0.227788	0.615347	0.254165	-1.97616	0.048991	0.35569	Y	Filtered	Filtered	Filtered
O43399	Tumor protein D54	TPD54	Cytoplasm	0.139574	0.0745749	0.224377	0.515708	0.469105	0.0144333	0.0109925	0.0791631	0.13988	0.113587	0.284668	0.0716111	2.6261	1.39292	0.049432	0.35569	Y	Filtered	Filtered	Filtered

## Sheet: FC>2,, p<0.05
UniprotID	aldh	Name	Localization	DM_1822p3_1	DM_1829p3_1	DM_1907p3_1	DM_1936p3_1	DM_19033p3_1	N_1938p3_1	N_1953p3_1	N_2012p3_1	N_2014p3_1	N_2018p3_1	DM_Mean	N_Mean	FC	Log2FC	pValue (nominal)	FDR	IncludedVolcano	OLD-Log2FC	OLDpValue	OLD-FDR
Q9HC35	Echinoderm microtubule-associated protein-like 4	EMAL4	Cytoplasm	0.451851	0.286981	0.0515794	0.55777	0.648717	1.67246	1.80586	1.7244	1.41076	1.33332	0.39938	1.58936	0.180675	-2.46853	2.84e-05	0.02632	Y	-2.0946	0.00013021	0.015533
P61009	Signal peptidase complex subunit 3	SPCS3	Endoplasmic Reticulum	0.273331	0.348584	0.712858	0.0871646	0.724416	1.64971	1.69547	1.4916	1.35848	1.45874	0.429271	1.5308	0.166469	-2.58668	4.97e-05	0.02632	Y	-2.2489	0.00076055	0.028863
Q96GG9	DCN1-like protein 1	DCNL1	Cytoplasm	0.0749214	0.0955488	0.14789	0.0238923	0.109617	0.308131	0.385245	0.324007	0.276505	0.320869	0.0903738	0.322951	0.15241	-2.71397	2.58e-05	0.02632	Y	Filtered	Filtered	Filtered
Q13564	NEDD8-activating enzyme E1 regulatory subunit	ULA1	Cytoplasm	0.211081	0.170075	0.0498248	0.0425279	0.151068	0.422099	0.400507	0.42524	0.375695	0.385976	0.124915	0.401903	0.168914	-2.56564	4.7e-05	0.02632	Y	Filtered	Filtered	Filtered
P07900	Heat shock protein HSP 90-alpha	HS90A	Cytoplasm/Exosome	20.2898	18.4403	24.1591	19.9283	27.2093	47.8188	45.5605	43.7893	42.2696	35.6332	22.0054	43.0143	0.33292	-1.58675	4.25e-05	0.02632	Y	Filtered	Filtered	Filtered
P18085	ADP-ribosylation factor 4	ARF4	Cytoplasm/Exosome	5.28789	1.72972	2.53367	4.8972	3.16838	7.96324	10.6518	10.8245	9.93121	10.5043	3.52337	9.97501	0.243309	-2.03914	6.98e-05	0.027536	Y	-1.542	2.7e-05	0.014361
Q9BQA1	Methylosome protein 50	MEP50	Cytoplasm	0.189629	0.109872	0.160939	0.15096	0.130427	0.407657	0.511558	0.5416	0.548261	0.34059	0.148365	0.469933	0.201308	-2.31253	7.28e-05	0.027536	Y	Filtered	Filtered	Filtered
P83731	60S ribosomal protein L24	RL24	Cytoplasm/Exosome	2.55981	1.76443	2.84603	2.20601	2.86023	6.7407	6.51912	5.1415	4.63661	6.82661	2.4473	5.97291	0.262856	-1.92765	0.00010409	0.033438	Y	-1.5562	0.00019457	0.018645
P01023	Alpha-2-macroglobulin	A2MG	Cytoplasm/Exosome	0.96681	1.31981	1.46507	1.14545	1.81334	2.51483	2.37918	2.27272	2.63296	2.78792	1.3421	2.51752	0.327746	-1.60935	0.00012628	0.033438	Y	Filtered	Filtered	Filtered
P46781	40S ribosomal protein S9	RS9	Cytoplasm/Exosome	10.1689	13.8544	9.91405	10.6532	11.2179	16.7433	17.8027	16.6281	17.1412	19.9596	11.1617	17.655	0.375439	-1.41335	0.00012032	0.033438	Y	Filtered	Filtered	Filtered
Q6P9B6	MTOR-associated protein MEAK7	MEAK7	Cytoplasm	24.969	15.9444	16.9233	19.9304	15.1254	4.63659	7.6796	0.677014	5.21184	3.86794	18.5785	4.4146	2.65743	1.41003	0.00015568	0.034353	Y	2.251	0.00036427	0.021539
P36957	Dihydrolipoyllysine-residue succinyltransferase component of 2-oxoglutarate dehydrogenase complex, mitochondrial	ODO2	Mitochondria	0.103825	0.13241	0.0387904	0.0331095	0.167952	0.534108	0.42571	0.381796	0.383038	0.301162	0.0952174	0.405163	0.123818	-3.0137	0.00015134	0.034353	Y	Filtered	Filtered	Filtered
P62937	Peptidyl-prolyl cis-trans isomerase A	PPIA	Cytoplasm/Exosome	38.8252	24.5389	41.19	33.1911	28.0328	63.1525	57.634	60.9015	55.2604	74.846	33.1556	62.3589	0.345466	-1.53338	0.00023065	0.046982	Y	Filtered	Filtered	Filtered
P54105	Methylosome subunit pICln	ICLN	Cytoplasm	0.117222	0.0694078	0.16086	0.0867782	0.143308	0.207733	0.255088	0.275925	0.257015	0.206384	0.115515	0.240429	0.312126	-1.6798	0.00047908	0.074624	Y	Filtered	Filtered	Filtered
Q8N0X4	Citramalyl-CoA lyase, mitochondrial	CLYBL	Mitochondria	0.394808	0.281075	0.411715	0.0702837	0.306327	0.732462	0.749616	0.852213	1.06351	1.20491	0.292842	0.920542	0.182231	-2.45616	0.00046932	0.074624	Y	Filtered	Filtered	Filtered
P27348	14-3-3 protein theta	1433T	Cytoplasm/Exosome	3.27694	4.05152	3.49538	1.49206	3.53717	6.15541	6.43114	7.24083	9.52396	8.94525	3.17061	7.65932	0.243242	-2.03953	0.00051947	0.07642	Y	Filtered	Filtered	Filtered
Q9UKN8	General transcription factor 3C polypeptide 4	TF3C4	Nucleus	7.66167	2.17519	13.2647	4.07785	6.63211	26.8965	24.7217	14.5674	22.552	23.0608	6.76231	22.3597	0.202423	-2.30455	0.00055	0.076653	Y	-1.8113	7.82e-05	0.014361
Q06203	Amidophosphoribosyltransferase	PUR1	Cytoplasm	0.691488	0.0918227	0.134501	0.0229606	0.580607	1.1696	1.61559	1.65959	1.56219	0.936841	0.304276	1.38876	0.179857	-2.47508	0.00059539	0.07883	Y	-2.0855	7.02e-05	0.014361
P28482	Mitogen-activated protein kinase 1	MK01	Cytoplasm	4.08973	2.69551	5.81368	3.23912	3.6058	7.58891	9.60013	8.04336	7.72808	6.14887	3.88877	7.82187	0.321733	-1.63607	0.00089338	0.080925	Y	-1.0461	4.53e-05	0.014361
P08238	Heat shock protein HSP 90-beta	HS90B	Cytoplasm/Exosome	11.7666	3.33098	12.2619	9.96215	13.3867	20.318	18.2198	22.8718	25.3644	21.4567	10.1416	21.6461	0.329636	-1.60105	0.00069707	0.080925	Y	-1.1547	5.28e-05	0.014361
P26640	Valine--tRNA ligase	SYVC	Cytoplasm	12.9635	4.83929	12.6436	14.5895	16.1833	22.9446	23.1109	24.9406	31.6384	23.9055	12.2438	25.308	0.3323	-1.58944	0.00088326	0.080925	Y	-1.0752	9.04e-05	0.014361
Q8IW45	ATP-dependent -NADH-hydrate dehydratase	NNRD	Mitochondria	0.128807	0.0589283	0.198091	0.073676	0.138917	0.408059	0.31965	0.272334	0.259588	0.29241	0.119684	0.310408	0.258282	-1.95298	0.00077301	0.080925	Y	Filtered	Filtered	Filtered
Q99471	Prefoldin subunit 5	PFD5	Cytoplasm	0.0491697	0.0107223	0.0879864	0.0134057	0.0523332	0.295378	0.361402	0.237466	0.197241	0.158	0.0427235	0.249898	0.120726	-3.05019	0.00068212	0.080925	Y	Filtered	Filtered	Filtered
Q9H9E3	Conserved oligomeric Golgi complex subunit 4	COG4	Cytoplasm	0.0164466	0.0208264	0.0345623	0.00520771	0.0184989	0.0663887	0.0794197	0.065237	0.0836401	0.0387436	0.0191084	0.0666858	0.148781	-2.74874	0.00082356	0.080925	Y	Filtered	Filtered	Filtered
Q7L1Q6	Basic leucine zipper and W2 domain-containing protein 1	BZW1	Cytoplasm	0.103031	0.0619133	0.0906897	0.0154816	0.0898317	0.33424	0.444134	0.157921	0.414771	0.359736	0.0721895	0.34216	0.125528	-2.99392	0.00087194	0.080925	Y	Filtered	Filtered	Filtered
Q9Y2H1	Serine/threonine-protein kinase 38-like	ST38L	Cytoplasm	0.471908	0.189955	0.278244	0.253029	0.559937	0.805636	0.695462	0.775554	0.815981	0.666757	0.350615	0.751878	0.331344	-1.5936	0.00077921	0.080925	Y	Filtered	Filtered	Filtered
P02647	Apolipoprotein A-I	APOA1	Cytoplasm/Exosome	2.46994	2.29556	2.99293	1.88639	3.50747	6.09178	5.19439	6.28362	3.96023	4.71165	2.63046	5.24833	0.335852	-1.5741	0.00096116	0.082101	Y	Filtered	Filtered	Filtered
O95299	NADH dehydrogenase [ubiquinone] 1 alpha subcomplex subunit 10, mitochondrial	NDUAA	Mitochondria	0.601199	0.340496	0.498754	0.0851422	0.69769	1.11919	0.91468	1.19797	1.02993	0.946154	0.444656	1.04159	0.282252	-1.82494	0.0010799	0.08608	Y	-1.0856	0.0095229	0.090071
P49795	Regulator of G-protein signaling 19	RGS19	Golgi Apparatus	0.864322	1.14695	0.975285	1.41368	0.581942	0.237496	0.379027	0.362148	0.247509	0.150923	0.996435	0.275421	2.15995	1.111	0.0011053	0.08608	Y	Filtered	Filtered	Filtered
P34932	Heat shock 70 kDa protein 4	HSP74	Cytoplasm/Exosome	21.8913	23.3683	34.9101	21.68	32.0305	42.1009	40.7587	45.3356	46.626	37.6444	26.776	42.4931	0.395394	-1.33864	0.0012168	0.092062	Y	Filtered	Filtered	Filtered
P62906	60S ribosomal protein L10a	RL10A	Cytoplasm/Exosome	9.00102	12.6701	12.1254	5.78016	12.8803	18.3882	19.8178	17.3369	20.2866	15.6038	10.4914	18.2867	0.344111	-1.53905	0.0012969	0.095395	Y	Filtered	Filtered	Filtered
Q9Y3A6	Transmembrane emp24 domain-containing protein 5	TMED5	Endoplasmic Reticulum	0.319492	0.160701	0.0470785	0.200919	0.0285482	0.754855	0.647186	0.477258	0.354781	0.600752	0.151348	0.566966	0.157363	-2.66784	0.0014337	0.1026	Y	Filtered	Filtered	Filtered
O15382	Branched-chain-amino-acid aminotransferase, mitochondrial	BCAT2	Mitochondria	0.00302232	0.0963606	3.70596	0.00481906	2.11012	7.67157	6.19928	4.91	4.88006	4.55396	1.18406	5.64297	0.136293	-2.87521	0.0015195	0.10317	Y	-2.3502	0.00059168	0.027358
P35606	Coatomer subunit beta'	COPB2	Cytoplasm	5.79882	6.56274	5.31829	5.32638	6.0201	15.6848	15.1142	10.0411	12.2657	8.56394	5.80527	12.3339	0.292091	-1.77551	0.0016566	0.10602	Y	-1.1718	0.00019947	0.018645
P30305	M-phase inducer phosphatase 2	MPIP2	Cytoplasm	1.26538	0.545007	1.74395	0.881773	1.35012	4.03519	4.22338	3.4885	3.2853	1.7881	1.15725	3.36409	0.238949	-2.06523	0.0016817	0.10602	Y	-1.7652	0.00025132	0.02042
P61513	60S ribosomal protein L37a	RL37A	Cytoplasm/Exosome	2.35866	1.81311	2.65583	2.65808	2.9808	3.51898	4.43554	4.02886	3.42474	3.49813	2.49329	3.78125	0.41977	-1.25233	0.0016547	0.10602	Y	Filtered	Filtered	Filtered
Q9UN37	Vacuolar protein sorting-associated protein 4A	VPS4A	Cytoplasm/Exosome	4.03768	2.9333	3.43057	4.86438	4.60318	10.9714	9.40428	7.49982	6.64714	6.55942	3.97382	8.21641	0.327593	-1.61002	0.0018439	0.11355	Y	-1.0932	0.0010782	0.032326
Q15678	Tyrosine-protein phosphatase non-receptor type 14	PTN14	Cytoplasm	0.000710116	0.0226407	0.0713522	0.0444203	0.0793816	0.158474	0.132777	0.116506	0.0927607	0.123304	0.043701	0.124764	0.223649	-2.16069	0.0021281	0.12054	Y	Filtered	Filtered	Filtered
Q9UBQ0	Vacuolar protein sorting-associated protein 29	VPS29	Cytoplasm	0.23966	0.120459	0.34697	0.150606	0.308178	0.686425	0.620472	0.559627	0.493126	0.36559	0.233175	0.545048	0.290952	-1.78115	0.0021843	0.12054	Y	Filtered	Filtered	Filtered
Q9Y570	Protein phosphatase methylesterase 1	PPME1	Nucleus	2.80026	2.14816	3.1466	2.99915	3.06847	4.6486	4.58609	4.37151	3.59242	3.57642	2.83253	4.15501	0.434345	-1.20309	0.0021851	0.12054	Y	Filtered	Filtered	Filtered
O95757	Heat shock 70 kDa protein 4L	HS74L	Cytoplasm	1.86944	1.23306	1.80617	2.11988	1.80186	2.45277	2.95447	3.59233	3.3645	2.50104	1.76608	2.97302	0.377646	-1.40489	0.0020635	0.12054	Y	Filtered	Filtered	Filtered
P62249	40S ribosomal protein S16	RS16	Cytoplasm/Exosome	3.68113	6.38697	4.0786	2.50525	3.61263	8.40288	11.5758	8.61257	10.1873	6.1335	4.05292	8.9824	0.250587	-1.99662	0.0022438	0.12126	Y	-1.2012	0.00067618	0.028172
P62318	Small nuclear ribonucleoprotein Sm D3	SMD3	Cytoplasm	0.112545	0.275516	0.0914883	0.0345921	0.124735	0.353555	0.326038	0.374549	0.302407	0.258854	0.127775	0.32308	0.207736	-2.26718	0.002426	0.12596	Y	Filtered	Filtered	Filtered
P63244	Receptor of activated protein C kinase 1	RACK1	Cytoplasm/Exosome	24.6537	40.4199	31.6888	18.0243	27.6409	49.3206	43.3098	54.9935	52.6701	41.4223	28.4855	48.3433	0.339995	-1.55642	0.002409	0.12596	Y	Filtered	Filtered	Filtered
Q8IVH4	Methylmalonic aciduria type A protein, mitochondrial	MMAA	Mitochondria	0.240913	0.103801	0.342919	0.129779	0.286526	0.994959	1.07403	0.782153	0.549811	0.467151	0.220788	0.773621	0.198984	-2.32927	0.0024877	0.12668	Y	Filtered	Filtered	Filtered
Q86VP6	Cullin-associated NEDD8-dissociated protein 1	CAND1	Cytoplasm/Exosome	43.056	35.7201	52.5216	39.8627	45.5204	65.5538	65.3186	64.8557	50.9432	57.2647	43.3362	60.7872	0.463914	-1.10807	0.0025928	0.12954	Y	Filtered	Filtered	Filtered
Q14289	Protein-tyrosine kinase 2-beta	FAK2	Cytoplasm	3.74316	1.29848	2.77151	3.76598	3.24285	6.24155	6.49563	7.88661	6.30098	4.1112	2.9644	6.20719	0.342643	-1.54522	0.0026637	0.13062	Y	-1.1697	0.00034189	0.021539
O95394	Phosphoacetylglucosamine mutase	AGM1	Cytoplasm	9.8371	8.47166	13.1472	9.82974	16.4651	17.7709	17.0329	28.0184	26.997	26.6823	11.5502	23.3003	0.322167	-1.63412	0.0031502	0.13281	Y	-1.051	0.0003931	0.021539
Q8NE71	ATP-binding cassette sub-family F member 1	ABCF1	Cytoplasm	1.8354	0.863041	1.26417	1.20468	1.6637	2.29757	1.99267	2.82548	2.72966	3.55118	1.3662	2.67931	0.340998	-1.55216	0.0031964	0.13281	Y	-1.0023	0.00063813	0.028166
P09936	Ubiquitin carboxyl-terminal hydrolase isozyme L1	UCHL1	Cytoplasm	11.992	7.97874	12.3029	5.45662	7.53	26.2521	22.0219	20.3955	15.9344	13.9406	9.05205	19.7089	0.306567	-1.70573	0.0032005	0.13281	Y	-1.1795	0.00080988	0.028863
P18669	Phosphoglycerate mutase 1	PGAM1	Cytoplasm/Exosome	9.17102	4.25308	6.22986	10.5712	6.24097	11.4787	16.4364	20.2475	25.2803	16.106	7.29323	17.9098	0.260343	-1.94152	0.0033102	0.13281	Y	-1.2574	0.00098104	0.032326
P40616	ADP-ribosylation factor-like protein 1	ARL1	Cytoplasm	2.58418	1.67254	5.78602	2.09112	4.54129	9.71723	7.73553	8.93964	5.11176	8.55736	3.33503	8.0123	0.278036	-1.84665	0.0030268	0.13281	Y	-1.3156	0.0011947	0.033306
P39019	40S ribosomal protein S19	RS19	Cytoplasm/Exosome	0.390779	0.313035	0.644082	0.391377	0.594533	1.30406	1.69882	0.744973	1.12439	1.03827	0.466761	1.1821	0.245161	-2.0282	0.0029914	0.13281	Y	-1.6598	0.0014113	0.036454
P19623	Spermidine synthase	SPEE	Cytoplasm	2.67503	1.27131	1.83143	2.34193	2.24385	3.31205	4.34505	4.50606	6.77916	4.2706	2.07271	4.64258	0.294891	-1.76175	0.0033009	0.13281	Y	-1.1013	0.0015374	0.03703
O43148	mRNA cap guanine-N7 methyltransferase -methyltransferase)	MCES	Nucleus	0.556101	0.323013	1.14053	0.576812	0.785421	1.15005	1.15846	1.60099	1.66332	1.52308	0.676375	1.41918	0.308433	-1.69697	0.0029263	0.13281	Y	-1.0852	0.0030964	0.051791
P30043	Flavin reductase	BLVRB	Cytoplasm/Exosome	1.08719	0.911428	2.42919	0.227906	0.809567	2.55077	2.38367	3.14069	3.11174	4.09638	1.09306	3.05665	0.19518	-2.35713	0.0031471	0.13281	Y	-1.0739	0.013917	0.10735
Q15907	Ras-related protein Rab-11B	RB11B	Cytoplasm/Exosome	0.23023	0.124929	0.182995	0.198246	0.194413	0.714917	0.760456	0.794137	0.59503	0.228184	0.186163	0.618545	0.204966	-2.28654	0.003294	0.13281	Y	Filtered	Filtered	Filtered
O14556	Glyceraldehyde-3-phosphate dehydrogenase, testis-specific	G3PT	Cytoplasm	43.6091	23.6626	27.8246	37.1931	28.3217	84.3228	91.6656	101.985	62.168	44.9608	32.1222	77.0204	0.292793	-1.77205	0.0034507	0.13293	Y	-1.4866	0.00079843	0.028863
P36578	60S ribosomal protein L4	RL4	Cytoplasm/Exosome	10.9724	7.98817	12.8205	6.17044	10.6833	19.7036	17.3355	14.1744	13.6933	16.5776	9.72696	16.2969	0.391766	-1.35194	0.0035141	0.13293	Y	Filtered	Filtered	Filtered
Q93099	Homogentisate 1,2-dioxygenase	HGD	Cytoplasm/Exosome	0.520152	0.300642	0.673607	0.375882	0.695024	0.795517	0.834887	1.2792	1.13811	0.978322	0.513061	1.00521	0.335629	-1.57506	0.0034764	0.13293	Y	Filtered	Filtered	Filtered
Q9BZ29	Dedicator of cytokinesis protein 9	DOCK9	Cytoplasm	0.570112	1.13048	0.38784	0.72989	0.571595	0.0382847	0.090441	0.00839927	0.251622	0.227643	0.677984	0.123278	2.61844	1.38871	0.003368	0.13293	Y	Filtered	Filtered	Filtered
Q86X29	Lipolysis-stimulated lipoprotein receptor	LSR	Cytoplasm/Exosome	9.77981	16.018	6.33963	11.5176	6.51595	0.190151	1.81178	0.0417171	5.12441	2.15969	10.0342	1.86555	2.48706	1.31444	0.003631	0.13511	Y	2.5802	0.00091502	0.031608
Q15393	Splicing factor 3B subunit 3	SF3B3	Nucleus	2.44986	0.503814	2.26543	1.42294	2.76773	3.29252	3.63948	5.82138	5.21412	6.52129	1.88195	4.89776	0.277819	-1.84778	0.0037061	0.13511	Y	-1.3279	0.0010115	0.032326
P53801	Pituitary tumor-transforming gene 1 protein-interacting protein	PTTG	Cytoplasm/Exosome	12.2432	12.648	3.8038	15.6173	14.3471	0.593406	1.73441	1.78785	5.87228	3.32042	11.7319	2.66167	2.5063	1.32556	0.0039175	0.1366	Y	2.3738	0.00046492	0.024625
Q05707	Collagen alpha-1 chain (XIV) chain	COEA1	Endoplasmic Reticulum	0.108895	0.0484875	0.367942	0.00242489	0.163142	0.534922	0.482787	0.489743	0.304735	0.397672	0.138178	0.441972	0.20953	-2.25477	0.0038328	0.1366	Y	Filtered	Filtered	Filtered
Q9UBC2	Epidermal growth factor receptor substrate 15-like 1	EP15R	Cytoplasm	0.277107	0.184194	0.0539609	0.234844	0.163608	0.336179	0.412711	0.57593	0.346608	0.391692	0.182743	0.412624	0.275976	-1.85738	0.0039205	0.1366	Y	Filtered	Filtered	Filtered
Q5BKZ1	DBIRD complex subunit ZNF326	ZN326	Nucleus	2.56374	1.59801	4.95866	1.99793	2.55437	8.10112	7.7784	5.63318	5.86222	4.29877	2.73454	6.33474	0.273306	-1.87141	0.0044457	0.15093	Y	-1.4367	0.00048751	0.024989
Q9NP61	ADP-ribosylation factor GTPase-activating protein 3	ARFG3	Cytoplasm	0.716955	0.438153	1.2601	0.547808	1.05446	1.56992	1.15847	2.01856	1.81702	2.27485	0.803496	1.76776	0.293019	-1.77093	0.0044231	0.15093	Y	-1.1149	0.0014224	0.036454
P14625	Endoplasmin	ENPL	Cytoplasm/Exosome	41.2288	66.8867	48.9054	35.7663	50.3257	83.6021	64.7697	98.8224	97.1375	69.3204	48.6226	82.7304	0.343321	-1.54237	0.0045161	0.15137	Y	Filtered	Filtered	Filtered
Q9H0U4	Ras-related protein Rab-1B	RAB1B	Cytoplasm/Exosome	1.8862	0.920812	2.26481	1.15126	2.03812	3.44322	3.72248	3.61896	1.98878	3.49477	1.65224	3.25364	0.347403	-1.52532	0.0046941	0.1537	Y	Filtered	Filtered	Filtered
Q9Y6R7	IgGFc-binding protein	FCGBP	Cytoplasm/Exosome	0.00918071	0.0585417	0.0857512	0.0146386	0.0568812	0.228286	0.262231	0.107435	0.169923	0.113813	0.0449987	0.176338	0.106149	-3.23584	0.0047014	0.1537	Y	Filtered	Filtered	Filtered
Q9C037	E3 ubiquitin-protein ligase TRIM4	TRIM4	Cytoplasm	3.45223	1.59472	5.85945	1.99383	4.93751	31.8521	27.1402	14.233	16.9094	9.46676	3.56755	19.9203	0.123118	-3.02189	0.0047994	0.15499	Y	-2.7892	0.0024058	0.046016
Q9NQ50	39S ribosomal protein L40, mitochondrial	RM40	Mitochondria	1.44467	0.682911	1.02519	0.85382	0.702314	2.16408	2.61614	2.65741	1.75396	1.25751	0.941781	2.08982	0.304708	-1.7145	0.0050575	0.15621	Y	-1.2646	0.00060261	0.027358
P08670	Vimentin	VIME	Cytoplasm/Exosome	1.68499	2.28669	1.5688	0.914262	1.01879	3.19292	4.76342	5.68592	4.20716	2.19591	1.4947	4.00907	0.216736	-2.20599	0.0049965	0.15621	Y	-1.3451	0.0062572	0.07102
P38606	V-type proton ATPase catalytic subunit A	VATA	Cytoplasm/Exosome	31.8463	36.9945	35.8064	27.5973	26.252	57.2466	54.7934	51.6002	46.1943	34.7921	31.6993	48.9253	0.395955	-1.33659	0.0051843	0.15621	Y	Filtered	Filtered	Filtered
P51884	Lumican	LUM	Cytoplasm/Exosome	0.382381	0.254003	0.677223	0.317572	0.537288	0.989517	0.909427	0.882034	0.591066	1.22376	0.433693	0.91916	0.305482	-1.71084	0.0051876	0.15621	Y	Filtered	Filtered	Filtered
P04839	Cytochrome b-245 heavy chain	CY24B	Endoplasmic Reticulum	0.278203	0.0617628	0.171946	0.193764	0.298032	0.694669	0.880725	0.519581	0.554521	0.316617	0.200742	0.593222	0.254692	-1.97317	0.0051497	0.15621	Y	Filtered	Filtered	Filtered
Q9BSR8	Protein YIPF4	YIPF4	Endoplasmic Reticulum	1.9086	0.400388	2.29754	2.49002	2.1695	0.434586	0.295091	0.0850044	0.575546	0.577178	1.85321	0.393481	3.1269	1.64473	0.0054253	0.15743	Y	2.0766	0.019247	0.1269
P61106	Ras-related protein Rab-14	RAB14	Cytoplasm/Exosome	42.5239	37.3876	57.0707	34.4069	50.7361	72.7915	68.6119	97.2413	63.0314	63.2926	44.4251	72.9937	0.400676	-1.31949	0.0055338	0.15743	Y	Filtered	Filtered	Filtered
Q9NWZ5	Uridine-cytidine kinase-like 1	UCKL1	Cytoplasm	0.139505	0.0484786	0.0710107	0.0874281	0.103527	0.386241	0.280852	0.233025	0.147489	0.209042	0.0899898	0.25133	0.263971	-1.92155	0.0054956	0.15743	Y	Filtered	Filtered	Filtered
Q9Y2K2	Serine/threonine-protein kinase SIK3	SIK3	Cytoplasm	0.0457599	0.0236647	0.0502245	0.240581	0.0688184	0.302688	0.384397	0.49184	0.511474	0.161543	0.0858097	0.370388	0.151798	-2.71977	0.0054743	0.15743	Y	Filtered	Filtered	Filtered
P53621	Coatomer subunit alpha	COPA	Cytoplasm/Exosome	24.4883	9.55521	24.1002	19.0662	27.9563	38.896	38.3545	31.8	33.6757	30.7757	21.0332	34.7004	0.426348	-1.2299	0.0053466	0.15743	Y	Filtered	Filtered	Filtered
P00492	Hypoxanthine-guanine phosphoribosyltransferase	HPRT	Cytoplasm/Exosome	7.45395	2.53824	6.17434	7.72572	11.1817	13.2979	11.6298	16.1311	20.1581	12.6589	7.01479	14.7752	0.33581	-1.57428	0.0057173	0.15936	Y	-1.2062	0.00068791	0.028172
Q16775	Hydroxyacylglutathione hydrolase, mitochondrial	GLO2	Mitochondria	0.0793917	0.0726117	0.106361	0.110239	0.0731467	0.22845	0.279203	0.365175	0.389381	0.113425	0.08835	0.275127	0.191453	-2.38494	0.0060121	0.16583	Y	Filtered	Filtered	Filtered
Q13057	Bifunctional coenzyme A synthase	COASY	Cytoplasm/Exosome	0.0854379	0.544803	0.798021	0.13623	0.652063	0.866464	0.978269	1.10704	0.929295	1.03658	0.443311	0.983529	0.199656	-2.32441	0.0064437	0.17267	Y	-1.121	0.0027469	0.048643
Q96G03	Phosphoglucomutase-2	PGM2	Cytoplasm/Exosome	8.6549	21.2333	12.568	6.41647	15.1789	22.2988	22.446	36.1334	24.9267	24.9224	12.8103	26.1455	0.275154	-1.86169	0.0064323	0.17267	Y	Filtered	Filtered	Filtered
Q14376	UDP-glucose 4-epimerase	GALE	Cytoplasm	5.70771	6.57	6.73037	2.93842	5.42605	8.35264	7.8671	12.2385	8.18554	10.8436	5.47451	9.49747	0.354678	-1.49542	0.0064837	0.17267	Y	Filtered	Filtered	Filtered
Q13868	Exosome complex component RRP4	EXOS2	Cytoplasm/Exosome	0.13246	0.158384	0.231999	0.0396044	0.164399	0.308891	0.283348	0.251777	0.254874	0.239902	0.145369	0.267758	0.295125	-1.7606	0.0065206	0.17267	Y	Filtered	Filtered	Filtered
Q9Y5P6	Mannose-1-phosphate guanyltransferase beta	GMPPB	Cytoplasm	3.28619	6.48059	3.76454	4.43593	4.20772	6.50556	6.98969	7.41472	8.20505	5.66112	4.43499	6.95523	0.357291	-1.48483	0.0067146	0.17604	Y	Filtered	Filtered	Filtered
P17600	Synapsin-1	SYN1	Cytoplasm	0.993678	1.10991	1.62579	0.277537	1.0003	2.57051	1.99609	2.01189	1.52111	1.82039	1.00144	1.984	0.278419	-1.84467	0.0072518	0.18288	Y	-1.1663	0.0037447	0.058298
P31937	3-hydroxyisobutyrate dehydrogenase, mitochondrial	3HIDH	Mitochondria	2.0911	0.627146	1.05981	2.05018	1.73809	2.6474	3.3414	4.24921	3.37933	2.15205	1.51326	3.15388	0.350487	-1.51257	0.0072293	0.18288	Y	-1.1594	0.0045451	0.064483
Q99805	Transmembrane 9 superfamily member 2	TM9S2	Cytoplasm/Exosome	4.80167	5.74823	5.05696	2.18729	4.94765	6.73137	7.20409	10.38	8.77035	6.59107	4.54836	7.93537	0.351002	-1.51045	0.0072508	0.18288	Y	Filtered	Filtered	Filtered
P35998	26S proteasome regulatory subunit 7	PRS7	Cytoplasm	12.664	20.7671	18.7684	9.65236	18.8765	27.5122	26.8919	24.2577	20.076	29.0603	16.1457	25.5596	0.375186	-1.41432	0.0073639	0.18396	Y	Filtered	Filtered	Filtered
Q15233	Non-POU domain-containing octamer-binding protein	NONO	Nucleus	1.95971	1.09647	1.22117	1.38292	1.21677	3.63049	2.935	2.33984	1.87604	2.22269	1.37541	2.60081	0.366013	-1.45003	0.0074563	0.18452	Y	-1.0336	0.0010208	0.032326
P13473	Lysosome-associated membrane glycoprotein 2	LAMP2	Cytoplasm/Exosome	3.07789	0.743012	1.84036	1.16735	2.30207	4.98807	7.36096	9.28623	6.44263	2.51107	1.82614	6.11779	0.228669	-2.12867	0.0076068	0.1848	Y	-1.8973	0.0025691	0.047476
Q07960	Rho GTPase-activating protein 1	RHG01	Cytoplasm/Exosome	2.1906	1.19794	2.50136	1.27491	2.40288	4.60217	3.50675	3.88692	2.58139	2.97738	1.91354	3.51092	0.384064	-1.38058	0.007573	0.1848	Y	Filtered	Filtered	Filtered
O60292	Signal-induced proliferation-associated 1-like protein 3	SI1L3	Cytoplasm	1.30889	1.11738	2.37991	1.39702	0.1985	3.71529	5.40198	3.92856	2.80292	2.10797	1.28034	3.59134	0.193225	-2.37165	0.0079144	0.18527	Y	-1.5385	0.0015448	0.03703
P10515	Dihydrolipoyllysine-residue acetyltransferase component of pyruvate dehydrogenase complex, mitochondrial	ODP2	Mitochondria	7.6473	0.039219	12.9492	10.3458	10.9593	13.3707	15.3673	27.8017	25.257	23.8986	8.38818	21.139	0.280378	-1.83455	0.0079763	0.18527	Y	-1.279	0.0028531	0.048748
Q5H9R7	Serine/threonine-protein phosphatase 6 regulatory subunit 3	PP6R3	Cytoplasm	0.121739	0.0327403	0.167632	0.128142	0.0290813	0.339204	0.281956	0.141303	0.213614	0.264907	0.0958669	0.248197	0.24881	-2.00688	0.0079403	0.18527	Y	Filtered	Filtered	Filtered
Q9NR45	Sialic acid synthase	SIAS	Cytoplasm/Exosome	11.338	6.8609	18.3983	11.1678	10.3803	24.8935	18.2811	21.5353	24.116	15.2191	11.6291	20.809	0.363092	-1.46159	0.0078717	0.18527	Y	Filtered	Filtered	Filtered
P23381	Tryptophan--tRNA ligase, cytoplasmic	SYWC	Cytoplasm/Exosome	8.36378	6.61123	9.68405	11.7959	11.6727	12.1072	14.213	13.1065	14.1752	13.2649	9.62552	13.3734	0.451533	-1.1471	0.0077956	0.18527	Y	Filtered	Filtered	Filtered
Q8N165	Serine/threonine-protein kinase PDIK1L	PDK1L	Nucleus	0.420194	0.230958	0.338304	0.350981	0.216543	0.651449	0.928051	1.15056	1.29242	0.414098	0.311396	0.887317	0.220376	-2.18196	0.008183	0.18842	Y	Filtered	Filtered	Filtered
Q96CN7	Isochorismatase domain-containing protein 1	ISOC1	Cytoplasm	0.948946	0.411414	0.602634	0.89315	0.405274	1.6576	1.50266	2.2928	1.4557	0.845247	0.652284	1.5508	0.288573	-1.79299	0.0084054	0.18862	Y	-1.3184	0.0014819	0.036792
Q9NVA2	Septin-11	44450	Extracellular	0.220949	0.0545022	0.0798341	0.312714	0.383267	0.573968	0.541484	0.353161	0.392997	0.598512	0.210253	0.492024	0.315543	-1.66409	0.008366	0.18862	Y	Filtered	Filtered	Filtered
P41252	Isoleucine--tRNA ligase, cytoplasmic	SYIC	Cytoplasm/Exosome	9.93462	11.1214	16.3508	10.0788	20.038	21.7193	20.2282	18.5133	21.674	22.4512	13.5047	20.9172	0.410684	-1.2839	0.0083268	0.18862	Y	Filtered	Filtered	Filtered
P12429	Annexin A3	ANXA3	Cytoplasm/Exosome	19.7801	20.5888	18.7415	47.4039	23.8401	2.37205	4.08065	0.42332	10.1183	12.0502	26.0709	5.8089	2.44564	1.29021	0.0085322	0.18899	Y	2.3329	0.0007012	0.028172
Q9NW15	Anoctamin-10	ANO10	Cell membrane	0.405767	0.18458	0.508816	0.230774	0.535522	1.97416	0.397342	1.29303	1.26531	1.66717	0.373092	1.3194	0.1955	-2.35476	0.0087007	0.18899	Y	-2.2219	0.0055444	0.066241
Q86TU7	Actin-histidine N-methyltransferase	SETD3	Cytoplasm	0.894064	0.240863	0.624158	0.301143	0.976992	1.12549	0.94264	1.86932	1.35196	1.57035	0.607444	1.37195	0.327985	-1.6083	0.0086337	0.18899	Y	-1.0431	0.0051047	0.066241
Q14126	Desmoglein-2	DSG2	Cytoplasm/Exosome	3.94937	3.94461	1.76109	6.40743	3.71733	0.384198	0.744709	0.110481	2.07936	1.9782	3.95597	1.05939	2.0342	1.02446	0.0088932	0.18957	Y	2.0668	0.0018834	0.041565
P15170	Eukaryotic peptide chain release factor GTP-binding subunit ERF3A	ERF3A	Cytoplasm	1.89737	1.15635	3.17034	1.03421	3.19784	4.08575	3.36706	4.81787	3.26207	4.71779	2.09122	4.05011	0.356158	-1.48941	0.0090204	0.18957	Y	Filtered	Filtered	Filtered
P32189	Glycerol kinase	GLPK	Cytoplasm/Exosome	0.750131	0.391535	0.953137	0.489523	0.915894	1.14542	1.05333	1.48483	1.03698	1.1572	0.700044	1.17555	0.403133	-1.31067	0.0089145	0.18957	Y	Filtered	Filtered	Filtered
Q5TAQ9	DDB1- and CUL4-associated factor 8	DCAF8	Cytoplasm	0.0946365	0.0569338	0.177503	0.0711824	0.292603	0.281674	0.307957	0.453948	0.706854	0.714448	0.138572	0.492976	0.183949	-2.44262	0.0089606	0.18957	Y	Filtered	Filtered	Filtered
Q9H2W6	39S ribosomal protein L46, mitochondrial	RM46	Mitochondria	0.011773	0.44452	0.688476	0.168196	0.370143	2.84516	2.42238	1.44507	0.896937	1.00366	0.336622	1.72264	0.105914	-3.23904	0.0091652	0.18998	Y	-2.227	0.026915	0.15391
P62913	60S ribosomal protein L11	RL11	Cytoplasm/Exosome	6.16949	2.89356	5.54756	5.86935	4.67647	7.63417	7.01286	11.1832	8.21291	7.39302	5.03129	8.28724	0.418204	-1.25772	0.0091834	0.18998	Y	Filtered	Filtered	Filtered
P51610	Host cell factor 1	HCFC1	Cytoplasm	1.46891	1.2989	1.46686	0.76741	1.82124	2.03501	1.97961	3.18587	2.00255	2.56593	1.36466	2.35379	0.385321	-1.37587	0.0093669	0.19228	Y	Filtered	Filtered	Filtered
Q96I99	Succinate--CoA ligase [GDP-forming] subunit beta, mitochondrial	SUCB2	Mitochondria	5.38985	1.53243	6.38532	4.995	4.73746	16.2406	12.4407	9.97601	7.3214	7.9293	4.60801	10.7816	0.309403	-1.69244	0.0096358	0.19382	Y	-1.2705	0.0016071	0.037555
Q9HCC0	Methylcrotonoyl-CoA carboxylase beta chain, mitochondrial	MCCB	Mitochondria	0.141749	0.0327679	0.125395	0.0409686	0.0890194	0.216506	0.138644	0.210098	0.202085	0.137712	0.0859799	0.181009	0.343526	-1.54151	0.009552	0.19382	Y	Filtered	Filtered	Filtered
Q9H6D7	HAUS augmin-like complex subunit 4	HAUS4	Cytoplasm	0.115756	0.0905291	0.173752	0.099939	0.101177	0.241446	0.216999	0.278642	0.323544	0.128397	0.116231	0.237805	0.307532	-1.70119	0.0096616	0.19382	Y	Filtered	Filtered	Filtered
Q9HAV0	Guanine nucleotide-binding protein subunit beta-4	GBB4	Cytoplasm/Exosome	1.32659	0.667479	1.73047	2.04879	1.26863	0.129185	0.828146	0.708546	0.597136	0.0900398	1.40839	0.470611	2.1055	1.07416	0.0098197	0.19551	Y	1.7433	0.0011377	0.033294
Q06278	Aldehyde oxidase	AOXA	Cytoplasm/Exosome	1.40785	0.910132	1.33315	1.26686	1.0159	2.682	2.82594	3.53492	2.30674	1.20436	1.18678	2.51079	0.309703	-1.69104	0.009954	0.1967	Y	-1.208	0.0013657	0.036167
Q99729	Heterogeneous nuclear ribonucleoprotein A/B	ROAA	Cytoplasm	0.718187	0.0888325	0.837778	0.111064	0.586785	1.55349	1.06932	1.36174	0.758937	1.03412	0.468529	1.15552	0.311539	-1.68252	0.010803	0.20881	Y	-1.4351	0.0020638	0.043088
P30740	Leukocyte elastase inhibitor	ILEU	Cytoplasm/Exosome	11.0769	29.3377	9.58456	22.9345	10.7868	0.196605	2.91678	0.0332288	4.80697	6.91316	16.7441	2.97335	2.50835	1.32674	0.011071	0.21091	Y	2.5291	0.0048034	0.065896
O95340	Bifunctional 3'-phosphoadenosine 5'-phosphosulfate synthase 2	PAPS2	Cytoplasm	0.0095826	0.0611044	0.106142	0.0152794	0.0542754	0.275822	0.197532	0.14574	0.157525	0.0778855	0.0492769	0.170901	0.123954	-3.01213	0.011001	0.21091	Y	Filtered	Filtered	Filtered
P61158	Actin-related protein 3	ARP3	Cytoplasm/Exosome	15.8609	28.6336	26.2677	24.4207	18.8575	40.75	36.6795	31.0937	35.3466	26.3202	22.8081	34.038	0.38274	-1.38557	0.011177	0.21141	Y	Filtered	Filtered	Filtered
P56545	C-terminal-binding protein 2	CTBP2	Cytoplasm	0.540188	0.288603	0.615938	0.36083	1.01664	1.10799	0.976024	1.14289	0.89973	0.924539	0.564439	1.01023	0.393052	-1.34721	0.011463	0.21261	Y	-1.014	0.0011614	0.033294
P49354	Protein farnesyltransferase/geranylgeranyltransferase type-1 subunit alpha	FNTA	Cytoplasm	0.0109234	0.0696543	0.102029	0.0174173	0.0763512	0.0853995	0.1349	0.137515	0.125511	0.119171	0.055275	0.120499	0.195977	-2.35125	0.011482	0.21261	Y	Filtered	Filtered	Filtered
Q9NUB1	Acetyl-coenzyme A synthetase 2-like, mitochondrial	ACS2L	Mitochondria	0.359918	0.165019	0.493059	0.251516	0.146577	0.885289	0.989933	0.865084	0.401467	0.476412	0.283218	0.723637	0.259804	-1.9445	0.011566	0.21268	Y	Filtered	Filtered	Filtered
P21266	Glutathione S-transferase Mu 3	GSTM3	Cytoplasm/Exosome	0.577136	0.404482	3.71458	3.52265	2.02035	9.5648	7.30256	5.35645	4.32214	3.9939	2.04784	6.10797	0.220979	-2.17802	0.011888	0.21511	Y	-1.6263	0.0021704	0.044072
P54578	Ubiquitin carboxyl-terminal hydrolase 14	UBP14	Cytoplasm/Exosome	9.30399	3.01415	12.7312	10.3536	12.9641	14.0354	14.84	16.4047	17.389	16.573	9.6734	15.8484	0.420746	-1.24898	0.011873	0.21511	Y	Filtered	Filtered	Filtered
P49441	Inositol polyphosphate 1-phosphatase	INPP	Cytoplasm	0.593777	0.335748	0.672299	0.016791	0.629562	1.05552	0.915393	0.61367	1.04491	1.27801	0.449635	0.981501	0.301464	-1.72994	0.011942	0.21511	Y	Filtered	Filtered	Filtered
P22626	Heterogeneous nuclear ribonucleoproteins A2/B1	ROA2	Cytoplasm/Exosome	2.09453	0.776947	2.49989	1.00294	2.09735	4.9574	3.69918	4.83129	1.77333	3.88008	1.69433	3.82826	0.327446	-1.61067	0.012342	0.21886	Y	-1.414	0.022347	0.1371
P48556	26S proteasome non-ATPase regulatory subunit 8	PSMD8	Cytoplasm	0.11216	0.134226	0.196613	0.0335637	0.167631	0.395694	0.38216	0.229319	0.259034	0.185461	0.128839	0.290334	0.249823	-2.00102	0.01248	0.21886	Y	Filtered	Filtered	Filtered
P62857	40S ribosomal protein S28	RS28	Cytoplasm/Exosome	1.24561	0.781862	1.3744	1.1759	0.860828	0.756613	0.918242	0.165993	0.0906461	0.10547	1.08772	0.407393	2.18788	1.12954	0.012233	0.21886	Y	Filtered	Filtered	Filtered
O75400	Pre-mRNA-processing factor 40 homolog A	PR40A	Nucleus	0.501286	0.213962	0.313408	0.332078	0.540701	1.17653	0.584382	1.3883	0.528868	1.07209	0.380287	0.950036	0.29692	-1.75185	0.013104	0.21991	Y	-1.2801	0.0050497	0.066241
Q14894	Ketimine reductase mu-crystallin	CRYM	Cytoplasm/Exosome	0.984925	2.11143	0.596419	0.284295	0.908729	1.50327	2.37775	2.80143	3.07322	1.85912	0.977159	2.32296	0.215551	-2.2139	0.013138	0.21991	Y	-1.3028	0.0051047	0.066241
Q92930	Ras-related protein Rab-8B	RAB8B	Cytoplasm/Exosome	5.31599	12.1027	3.61587	11.0849	4.87571	0.959875	0.116101	2.36199	2.70361	2.23582	7.39903	1.67548	2.29217	1.19671	0.013347	0.21991	Y	2.2923	0.0060873	0.070092
P07911	Uromodulin	UROM	Cytoplasm/Exosome	0.198549	0.253214	0.731045	0.602048	0.044983	1.17063	1.15027	0.495067	0.832429	1.36058	0.365968	1.00179	0.184428	-2.43887	0.012918	0.21991	Y	-1.3012	0.0066419	0.074851
Q6UWV6	Ectonucleotide pyrophosphatase/phosphodiesterase family member 7	ENPP7	Golgi Apparatus	1.05467	0.62162	0.182108	0.777191	0.653978	1.14088	1.77685	0.809482	1.80144	1.5885	0.657913	1.42343	0.275382	-1.8605	0.012788	0.21991	Y	-1.1381	0.062154	0.24055
Q15185	Prostaglandin E synthase 3	TEBP	Cytoplasm	2.43782	2.9315	3.06135	1.88143	2.15829	5.1856	5.11271	4.05415	2.97262	3.2438	2.49408	4.11378	0.373093	-1.42239	0.013149	0.21991	Y	Filtered	Filtered	Filtered
P10155	60 kDa SS-A/Ro ribonucleoprotein	RO60	Cytoplasm	1.67396	1.00864	2.07469	1.26107	1.66342	2.51688	2.78838	3.10562	2.15536	1.7878	1.53636	2.47081	0.410274	-1.28534	0.013435	0.21991	Y	Filtered	Filtered	Filtered
P31939	Bifunctional purine biosynthesis protein ATIC	PUR9	Cytoplasm/Exosome	32.0852	21.2759	41.7501	20.3533	32.1438	41.4873	38.1109	53.1123	42.8015	46.9149	29.5217	44.4854	0.437985	-1.19105	0.013348	0.21991	Y	Filtered	Filtered	Filtered
Q4G0N4	NAD kinase 2, mitochondrial	NAKD2	Mitochondria	1.97646	1.31322	1.98374	1.64187	2.31701	2.54019	2.17802	2.45945	2.38861	2.72932	1.84646	2.45912	0.485344	-1.04292	0.01319	0.21991	Y	Filtered	Filtered	Filtered
O60462	Neuropilin-2	NRP2	Cell membrane	0.461293	0.115823	0.416342	0.674812	0.651645	0.138888	0.179577	0.122949	0.173103	0.0952031	0.463983	0.141944	2.27616	1.1866	0.013454	0.21991	Y	Filtered	Filtered	Filtered
Q8WW59	SPRY domain-containing protein 4	SPRY4	Nucleus	0.415703	0.456565	0.668771	0.114166	0.703101	1.11427	0.846282	1.01243	0.60951	0.913191	0.471661	0.899137	0.314248	-1.67002	0.013708	0.22078	Y	-1.255	0.0025695	0.047476
P25398	40S ribosomal protein S12	RS12	Cytoplasm	2.1489	1.25402	1.83688	1.84365	1.96163	2.68154	2.56174	2.94095	2.1381	2.1383	1.80902	2.49213	0.483596	-1.04813	0.01363	0.22078	Y	Filtered	Filtered	Filtered
P55039	Developmentally-regulated GTP-binding protein 2	DRG2	Cytoplasm	0.76946	0.288955	0.423258	0.565285	0.554547	1.04831	1.37092	1.02577	1.84783	0.6673	0.520301	1.19202	0.290193	-1.78491	0.013757	0.22078	Y	Filtered	Filtered	Filtered
Q7KZ85	Transcription elongation factor SPT6	SPT6H	Nucleus	3.33935	1.15743	3.87461	1.4471	2.13384	8.00058	8.02354	3.93962	5.50415	3.59218	2.39047	5.81201	0.277651	-1.84866	0.013862	0.22112	Y	-1.4183	0.002088	0.043088
Q9BSE5	Agmatinase, mitochondrial	SPEB	Mitochondria	0.437421	0.318591	0.0933337	0.405637	0.282986	0.65769	0.730657	0.826614	0.642493	0.318666	0.307594	0.635224	0.297946	-1.74688	0.014087	0.22203	Y	Filtered	Filtered	Filtered
P23368	NAD-dependent malic enzyme, mitochondrial	MAOM	Mitochondria	0.390468	0.531221	0.731992	0.0787675	0.408499	0.961244	0.857567	0.719702	0.698159	0.730185	0.42819	0.793372	0.317626	-1.6546	0.014674	0.22577	Y	Filtered	Filtered	Filtered
P22694	cAMP-dependent protein kinase catalytic subunit beta	KAPCB	Cytoplasm/Exosome	0.383459	0.0288944	0.281751	0.0361257	0.249315	0.73492	0.549713	0.884358	0.412829	0.326822	0.195909	0.581729	0.280318	-1.83487	0.014511	0.22577	Y	Filtered	Filtered	Filtered
O60524	Nuclear export mediator factor NEMF	NEMF	Nucleus	0.102402	0.0606606	0.0888548	0.0151684	0.0883248	0.240166	0.210896	0.0822748	0.129136	0.209806	0.0710821	0.174456	0.253732	-1.97862	0.014722	0.22577	Y	Filtered	Filtered	Filtered
Q8NDZ4	Divergent protein kinase domain 2A	DIK2A	Golgi Apparatus	2.44776	1.2817	2.31578	4.06071	1.58871	1.25157	0.944627	0.272111	0.148595	0.935916	2.33893	0.710563	2.45773	1.29733	0.01495	0.22621	Y	1.7748	0.0017787	0.040375
P24534	Elongation factor 1-beta	EF1B	Cytoplasm	1.96581	0.905373	1.31094	0.0317614	1.39594	1.89792	1.79268	2.59704	3.70323	3.0437	1.12197	2.60691	0.29198	-1.77606	0.014874	0.22621	Y	Filtered	Filtered	Filtered
P34949	Mannose-6-phosphate isomerase	MPI	Cytoplasm/Exosome	0.230948	0.20402	0.298846	0.320087	0.332961	0.402548	0.461341	0.367429	0.680031	0.77337	0.277372	0.536944	0.304606	-1.71498	0.015054	0.22649	Y	Filtered	Filtered	Filtered
Q96P20	NACHT, LRR and PYD domains-containing protein 3	NLRP3	Cytoplasm	0.410041	0.282111	0.413233	0.0705429	0.0501166	0.571217	0.541886	0.922709	0.742286	0.357688	0.245209	0.627157	0.200981	-2.31487	0.015276	0.22854	Y	Filtered	Filtered	Filtered
Q96FW1	Ubiquitin thioesterase OTUB1	OTUB1	Cytoplasm/Exosome	1.88975	4.79159	2.66296	0.332085	2.44604	6.29618	4.38774	4.81109	4.07104	5.00194	2.42448	4.9136	0.261073	-1.93748	0.015603	0.23081	Y	-1.0254	0.0053394	0.066241
Q9NYU2	UDP-glucose:glycoprotein glucosyltransferase 1	UGGG1	Cytoplasm/Exosome	0.876825	1.94865	0.637462	0.411894	1.10723	1.68006	1.46019	2.44144	2.65948	2.05729	0.996413	2.05969	0.257712	-1.95617	0.015553	0.23081	Y	-1.0971	0.0050122	0.066241
O00232	26S proteasome non-ATPase regulatory subunit 12	PSD12	Cytoplasm/Exosome	8.69793	10.8292	12.2307	9.52218	11.8776	19.8518	14.9448	11.5179	13.7819	17.3361	10.6315	15.4865	0.421246	-1.24726	0.015726	0.23135	Y	Filtered	Filtered	Filtered
Q9H1I8	Activating signal cointegrator 1 complex subunit 2	ASCC2	Nucleus	0.0708213	0.0360649	0.0663929	0.0450908	0.071489	0.0843848	0.0778971	0.101104	0.0705844	0.0986184	0.0579718	0.0865177	0.453492	-1.14085	0.015916	0.23285	Y	Filtered	Filtered	Filtered
O60502	Protein O-GlcNAcase	OGA	Cytoplasm	3.16901	9.0048	6.15979	2.97922	6.94905	3.76503	0.368685	2.68439	0.421082	0.64032	5.65237	1.5759	2.35635	1.23655	0.016286	0.23311	Y	1.7028	0.0084315	0.085342
Q9UMS4	Pre-mRNA-processing factor 19	PRP19	Cytoplasm	0.782103	0.24423	0.357745	0.542513	0.907698	1.66881	1.10658	1.0768	0.778434	1.09657	0.566858	1.14544	0.374182	-1.41819	0.016252	0.23311	Y	-1.3728	0.015074	0.11246
P61019	Ras-related protein Rab-2A	RAB2A	Cytoplasm/Exosome	10.1708	0.431081	11.6125	5.39981	11.1497	16.287	14.6747	16.9161	13.7981	12.1041	7.7528	14.756	0.400913	-1.31864	0.016153	0.23311	Y	Filtered	Filtered	Filtered
Q7KZF4	Staphylococcal nuclease domain-containing protein 1	SND1	Cytoplasm/Exosome	14.1943	12.1582	14.3481	14.1104	14.8797	18.5478	16.2328	14.8971	22.1087	23.0058	13.9381	18.9584	0.457874	-1.12698	0.016181	0.23311	Y	Filtered	Filtered	Filtered
Q6NVY1	3-hydroxyisobutyryl-CoA hydrolase, mitochondrial	HIBCH	Mitochondria	2.43751	0.616775	3.37347	1.41085	3.50964	4.70655	3.7713	6.85143	5.32672	10.5453	2.26965	6.24026	0.25727	-1.95864	0.016417	0.23373	Y	-1.235	0.011703	0.10052
P06730	Eukaryotic translation initiation factor 4E	IF4E	Cytoplasm/Exosome	0.225662	0.578711	0.162655	0.18938	0.320561	0.673814	0.672249	0.537847	0.636009	0.37777	0.295394	0.579538	0.272228	-1.87711	0.016709	0.23586	Y	Filtered	Filtered	Filtered
Q96DH6	RNA-binding protein Musashi homolog 2	MSI2H	Cytoplasm	1.53055	0.852704	1.4838	1.06611	0.991036	2.06102	1.4037	2.61828	1.55572	2.55779	1.18484	2.0393	0.380164	-1.3953	0.016851	0.23609	Y	Filtered	Filtered	Filtered
Q9NWV4	CXXC motif containing zinc binding protein	CZIB	Other	1.02848	0.968126	1.07	0.605103	0.833984	1.42533	1.62214	2.80558	1.97313	1.14761	0.901139	1.79476	0.320312	-1.64245	0.017192	0.2371	Y	-1.102	0.0039383	0.060172
P78346	Ribonuclease P protein subunit p30	RPP30	Nucleus	0.0594857	0.15949	0.0529638	0.00505333	0.062305	0.172189	0.234182	0.211625	0.166637	0.0876492	0.0678596	0.174456	0.196058	-2.35065	0.017015	0.2371	Y	Filtered	Filtered	Filtered
P13489	Ribonuclease inhibitor	RINI	Cytoplasm/Exosome	0.215621	0.117523	0.172146	0.481999	0.371311	0.463765	0.684588	0.382654	0.600387	0.509711	0.27172	0.528221	0.335969	-1.5736	0.017102	0.2371	Y	Filtered	Filtered	Filtered
Q8TCT9	Minor histocompatibility antigen H13	HM13	Cytoplasm	1.49426	0.896622	2.01105	1.12102	1.06424	2.28281	2.12332	4.07594	2.32551	2.11876	1.31744	2.58527	0.33102	-1.59501	0.017425	0.23815	Y	-1.0537	0.0031943	0.052328
Q13131	5'-AMP-activated protein kinase catalytic subunit alpha-1	AAPK1	Cytoplasm	0.0846306	0.0459739	0.0907497	0.0494904	0.117131	0.224269	0.184724	0.158091	0.0974246	0.117801	0.0775952	0.156462	0.359875	-1.47443	0.017448	0.23815	Y	Filtered	Filtered	Filtered
Q13617	Cullin-2	CUL2	Cytoplasm	1.8173	0.338213	2.02795	0.422856	1.19888	4.0676	3.10413	2.74172	2.1423	1.70997	1.16104	2.75314	0.31285	-1.67646	0.017666	0.23989	Y	-1.1978	0.0066911	0.074874
P31040	Succinate dehydrogenase [ubiquinone] flavoprotein subunit, mitochondrial	SDHA	Mitochondria	0.754388	0.348083	0.509867	0.604665	0.552218	1.11548	0.8704	1.43897	0.782479	0.733661	0.553844	0.988198	0.394248	-1.34283	0.017842	0.24105	Y	Filtered	Filtered	Filtered
Q12904	Aminoacyl tRNA synthase complex-interacting multifunctional protein 1	AIMP1	Cytoplasm	2.79189	1.37001	2.00678	2.74169	2.09814	2.83101	3.28391	3.71439	3.70083	2.59751	2.2017	3.22553	0.449219	-1.15451	0.018248	0.24446	Y	Filtered	Filtered	Filtered
P55010	Eukaryotic translation initiation factor 5	IF5	Cytoplasm	1.35096	0.807303	1.74526	1.4024	1.74141	2.36941	2.20703	1.71864	1.82568	1.99873	1.40947	2.0239	0.467406	-1.09725	0.018782	0.24902	Y	Filtered	Filtered	Filtered
P49821	NADH dehydrogenase [ubiquinone] flavoprotein 1, mitochondrial	NDUV1	Mitochondria	4.76375	2.85187	5.37159	3.88498	3.70163	8.36525	6.9353	6.49875	4.686	5.39725	4.11476	6.37651	0.436823	-1.19488	0.019001	0.25032	Y	Filtered	Filtered	Filtered
P41250	Glycine--tRNA ligase	GARS	Cytoplasm/Exosome	13.1293	7.43645	15.5522	9.29754	17.013	14.7949	16.0537	25.6741	28.3928	27.934	12.4857	22.5699	0.355757	-1.49104	0.019776	0.25924	Y	Filtered	Filtered	Filtered
P55084	Trifunctional enzyme subunit beta, mitochondrial	ECHB	Mitochondria	3.26054	0.387185	0.0699264	1.08264	1.73679	2.41697	3.28136	4.22688	2.72239	3.23503	1.30742	3.17653	0.34785	-1.52346	0.020001	0.25982	Y	-1.0171	0.036727	0.17685
Q8N6R0	eEF1A lysine and N-terminal methyltransferase	EFNMT	Cytoplasm	0.387909	0.136456	0.199879	0.254247	0.255004	0.343591	0.324166	0.466156	0.407933	0.393503	0.246699	0.38707	0.444875	-1.16853	0.020016	0.25982	Y	Filtered	Filtered	Filtered
P06576	ATP synthase subunit beta, mitochondrial	ATPB	Cytoplasm/Exosome	136.651	249.739	187.637	141.534	132.305	267.383	238.77	270.378	236.152	203.44	169.573	243.225	0.392888	-1.34781	0.020184	0.26029	Y	Filtered	Filtered	Filtered
O75843	AP-1 complex subunit gamma-like 2	AP1G2	Cell membrane	0.136721	0.11893	0.0348413	0.148694	0.0211276	0.291937	0.210768	0.303292	0.211732	0.0967236	0.0920627	0.222891	0.212219	-2.23638	0.02093	0.26353	Y	Filtered	Filtered	Filtered
Q9NR50	Translation initiation factor eIF-2B subunit gamma	EI2BG	Cytoplasm	0.471445	0.349257	0.764744	0.436665	0.507377	1.31174	1.27688	0.774844	0.672908	0.733897	0.505898	0.954053	0.336879	-1.5697	0.020983	0.26353	Y	Filtered	Filtered	Filtered
P41091	Eukaryotic translation initiation factor 2 subunit 3	IF2G	Cytoplasm/Exosome	0.567371	0.275438	0.403459	0.553946	0.4902	0.590042	0.715628	0.935256	1.23985	0.664813	0.458083	0.829117	0.356939	-1.48625	0.020999	0.26353	Y	Filtered	Filtered	Filtered
Q9Y333	U6 snRNA-associated Sm-like protein LSm2	LSM2	Cytoplasm	0.716184	0.749379	0.136874	0.849383	0.16051	0.59165	1.03307	1.29938	1.3653	1.48049	0.522466	1.15398	0.258975	-1.94912	0.021328	0.26515	Y	Filtered	Filtered	Filtered
Q9Y2J2	Band 4.1-like protein 3	E41L3	Cytoplasm	8.00265	6.43523	8.18356	9.00745	9.06288	15.0295	32.8809	24.1866	11.153	14.4348	8.13836	19.537	0.27909	-1.8412	0.021616	0.26594	Y	-1.3409	0.0077375	0.081966
Q5T6V5	Queuosine salvage protein	QSPP	Other	0.306903	0.317243	0.483269	0.396639	0.441518	0.853585	0.826296	0.693043	0.369371	0.564635	0.389114	0.661386	0.371786	-1.42745	0.021693	0.26594	Y	Filtered	Filtered	Filtered
Q92499	ATP-dependent RNA helicase DDX1	DDX1	Cytoplasm	5.64717	8.93814	8.1133	4.38442	7.29046	9.90397	8.26028	10.5021	8.95629	12.582	6.8747	10.0409	0.401021	-1.31825	0.021525	0.26594	Y	Filtered	Filtered	Filtered
Q92973	Transportin-1	TNPO1	Cytoplasm/Exosome	2.27108	1.56718	2.96454	1.95939	2.38208	5.52812	4.80013	3.16565	2.95947	2.94713	2.22886	3.8801	0.371485	-1.42863	0.022568	0.27209	Y	Filtered	Filtered	Filtered
P50897	Palmitoyl-protein thioesterase 1	PPT1	Cytoplasm/Exosome	0.435807	0.151484	0.221892	0.037879	0.0269108	0.39062	0.429233	0.648587	0.496662	0.273573	0.174794	0.447735	0.247348	-2.01539	0.022708	0.27209	Y	Filtered	Filtered	Filtered
Q8N1G0	Zinc finger protein 687	ZN687	Cytoplasm	0.127527	0.0394945	0.25268	0.0493787	0.00701613	0.353704	0.375188	0.263503	0.205664	0.145409	0.0952193	0.268694	0.221261	-2.17618	0.023082	0.27408	Y	Filtered	Filtered	Filtered
P62266	40S ribosomal protein S23	RS23	Cytoplasm	2.11192	1.19223	3.57743	1.49061	4.0604	5.32982	5.80968	2.66303	7.36116	4.60241	2.48652	5.15322	0.3077	-1.7004	0.023683	0.27626	Y	-1.2243	0.0041943	0.062302
O95071	E3 ubiquitin-protein ligase UBR5	UBR5	Cytoplasm	1.07301	0.704369	0.20635	0.880648	1.05716	3.47048	3.85074	3.12599	2.92518	0.095016	0.784308	2.69348	0.194201	-2.36438	0.023983	0.27732	Y	-2.1706	0.004484	0.06419
Q9H0C8	Integrin-linked kinase-associated serine/threonine phosphatase 2C	ILKAP	Cytoplasm	0.959913	0.630737	1.59226	0.78859	1.12851	1.97845	1.4317	1.67022	1.30976	1.51479	1.02	1.58098	0.418493	-1.25672	0.023907	0.27732	Y	Filtered	Filtered	Filtered
P43897	Elongation factor Ts, mitochondrial	EFTS	Mitochondria	0.103418	0.0981815	0.144784	0.0245506	0.0872088	0.27784	0.239608	0.251016	0.125478	0.111396	0.0916286	0.201068	0.267345	-1.90323	0.024191	0.27851	Y	Filtered	Filtered	Filtered
P29317	Ephrin type-A receptor 2	EPHA2	Cell membrane	27.8381	46.3128	14.7152	70.8396	19.4054	1.99584	7.20179	1.29092	13.9722	9.56828	35.8222	6.8058	2.59678	1.37672	0.025085	0.28146	Y	2.5492	0.0048105	0.065896
Q9BRQ8	Ferroptosis suppressor protein 1	FSP1	Mitochondria	6.79236	10.8028	6.63202	14.3265	0.371093	1.25235	0.683617	3.44576	0.0420871	0.244848	7.78495	1.13373	4.66958	2.22329	0.024935	0.28146	Y	2.7131	0.039509	0.18666
Q99719	Septin-5	44444	Cell membrane	1.16704	1.06288	3.021	0.418052	2.59506	4.1897	3.17106	3.23904	2.19864	3.49756	1.65281	3.2592	0.339722	-1.55757	0.025839	0.28749	Y	Filtered	Filtered	Filtered
O15371	Eukaryotic translation initiation factor 3 subunit D	EIF3D	Cytoplasm	4.21288	5.42798	5.15539	4.10454	5.68946	6.19444	5.36363	5.56915	6.27918	6.4685	4.91805	5.97498	0.499806	-1.00056	0.025763	0.28749	Y	Filtered	Filtered	Filtered
O95834	Echinoderm microtubule-associated protein-like 2	EMAL2	Cytoplasm	2.46586	1.32555	2.16409	3.32416	1.56697	3.58942	3.68988	3.44197	3.22584	2.49728	2.16933	3.28888	0.438629	-1.18893	0.026465	0.29322	Y	Filtered	Filtered	Filtered
P54577	Tyrosine--tRNA ligase, cytoplasmic	SYYC	Cytoplasm	9.07448	10.3984	31.3134	29.4581	9.23627	46.2388	43.7456	55.4133	55.6921	13.5593	17.8961	42.9298	0.242854	-2.04184	0.026955	0.29399	Y	-1.5712	0.0052951	0.066241
Q9UHD8	Septin-9	44448	Cytoplasm	1.76905	5.06875	2.49159	2.30129	3.21124	5.9355	5.85869	4.79712	5.10425	3.27576	2.96838	4.99426	0.323171	-1.62963	0.026868	0.29399	Y	Filtered	Filtered	Filtered
P16885	1-phosphatidylinositol 4,5-bisphosphate phosphodiesterase gamma-2	PLCG2	Cytoplasm/Exosome	0.399917	0.150084	0.230086	0.187645	0.216242	0.302495	0.327713	0.383255	0.556131	0.497921	0.236795	0.413503	0.37666	-1.40866	0.026685	0.29399	Y	Filtered	Filtered	Filtered
P04066	Tissue alpha-L-fucosidase	FUCO	Cytoplasm/Exosome	4.06094	2.61793	4.55225	3.79736	4.28146	5.274	4.17523	7.83267	5.52034	5.6886	3.86199	5.69817	0.457266	-1.12889	0.027572	0.29636	Y	Filtered	Filtered	Filtered
Q9NV96	Cell cycle control protein 50A	CC50A	Endoplasmic Reticulum	0.0226694	0.0124136	0.0181833	0.00310407	0.0244499	0.0312535	0.0827641	0.0703426	0.0252329	0.0349521	0.0161641	0.048909	0.224849	-2.15297	0.027666	0.29636	Y	Filtered	Filtered	Filtered
Q8NCA5	Protein FAM98A	FA98A	Cytoplasm	0.137253	0.0535958	0.0785064	0.184642	0.152644	0.273429	0.302405	0.119306	0.339526	0.19593	0.121328	0.246119	0.326008	-1.61702	0.027313	0.29636	Y	Filtered	Filtered	Filtered
P21399	Cytoplasmic aconitate hydratase	ACOHC	Cytoplasm/Exosome	20.5067	28.1565	16.2751	19.6236	19.6488	25.0498	23.0252	28.9588	31.1708	28.8849	20.8421	27.4179	0.445906	-1.16519	0.02816	0.29827	Y	Filtered	Filtered	Filtered
O75874	Isocitrate dehydrogenase [NADP] cytoplasmic	IDHC	Cytoplasm/Exosome	29.6596	33.7078	43.5646	32.6766	28.5504	45.7565	38.7244	39.2266	43.6039	40.5708	33.6318	41.5765	0.48718	-1.03747	0.028479	0.30045	Y	Filtered	Filtered	Filtered
P62753	40S ribosomal protein S6	RS6	Cytoplasm	3.99532	4.64681	2.66899	4.5098	4.83622	18.2932	12.616	5.93627	6.51551	8.37039	4.13143	10.3463	0.258927	-1.94938	0.028925	0.30256	Y	-1.5098	0.0060478	0.070092
P50990	T-complex protein 1 subunit theta	TCPQ	Cytoplasm/Exosome	12.0948	24.9194	14.8954	13.9241	17.871	23.37	26.6835	19.5013	27.8921	22.2101	16.7409	23.9314	0.387015	-1.36954	0.029259	0.30383	Y	Filtered	Filtered	Filtered
Q00796	Sorbitol dehydrogenase	DHSO	Cytoplasm/Exosome	2.41281	5.92627	1.41285	6.2306	1.93659	0.468472	0.831632	0.570413	1.08014	1.19817	3.58382	0.829767	2.14013	1.0977	0.029493	0.30388	Y	2.1317	0.013136	0.1034
P23588	Eukaryotic translation initiation factor 4B	IF4B	Cytoplasm	0.428231	0.126977	0.552321	0.158755	0.369168	0.867091	1.60974	1.50886	0.789369	0.283034	0.32709	1.01162	0.233297	-2.09976	0.029378	0.30388	Y	-2.5465	0.056524	0.22754
O43615	Mitochondrial import inner membrane translocase subunit TIM44	TIM44	Mitochondria	0.384801	0.182403	0.68187	0.228053	0.165112	1.02966	0.824688	0.776095	0.458718	0.473216	0.328448	0.712476	0.300552	-1.73431	0.02998	0.30428	Y	Filtered	Filtered	Filtered
P12277	Creatine kinase B-type	KCRB	Cytoplasm/Exosome	21.9596	25.7859	24.8412	21.2004	18.7608	38.1394	39.0296	31.6886	20.6303	29.9975	22.5096	31.8971	0.436017	-1.19754	0.029662	0.30428	Y	Filtered	Filtered	Filtered
Q13435	Splicing factor 3B subunit 2	SF3B2	Nucleus	0.0464513	0.0592403	0.0173549	0.0148132	0.0941938	0.114512	0.109282	0.084071	0.0669251	0.0829208	0.0464107	0.0915421	0.282926	-1.8215	0.029963	0.30428	Y	Filtered	Filtered	Filtered
Q13620	Cullin-4B	CUL4B	Cytoplasm/Exosome	11.1424	3.7369	9.41834	5.78332	12.3816	13.6311	13.9941	15.8719	11.1965	11.7964	8.4925	13.298	0.47097	-1.08629	0.030251	0.30438	Y	Filtered	Filtered	Filtered
Q8TEB1	DDB1- and CUL4-associated factor 11	DCA11	Nucleus	0.112805	0.143862	0.0421454	0.0359732	0.137721	0.155739	0.15016	0.393155	0.212876	0.212683	0.0945012	0.224923	0.210856	-2.24567	0.030927	0.30673	Y	Filtered	Filtered	Filtered
O95602	DNA-directed RNA polymerase I subunit RPA1	RPA1	Nucleus	0.0778944	0.0261559	0.107456	0.0766361	0.0900619	0.147426	0.136968	0.103692	0.131955	0.087718	0.0756409	0.121552	0.429233	-1.22017	0.030781	0.30673	Y	Filtered	Filtered	Filtered
P62136	Serine/threonine-protein phosphatase PP1-alpha catalytic subunit	PP1A	Cytoplasm/Exosome	0.415253	0.149778	0.219393	0.401047	0.29098	0.314931	0.487709	0.462789	0.710537	0.726699	0.29529	0.540533	0.35631	-1.4888	0.030859	0.30673	Y	Filtered	Filtered	Filtered
Q15717	ELAV-like protein 1	ELAV1	Cytoplasm	0.329517	0.11026	0.161507	0.0275709	0.0195875	0.361412	0.3644	0.354567	0.305749	0.158605	0.129689	0.308946	0.270042	-1.88875	0.031165	0.30793	Y	Filtered	Filtered	Filtered
P62241	40S ribosomal protein S8	RS8	Cytoplasm/Exosome	9.90998	5.81243	11.0768	9.35579	12.344	24.4878	23.3825	10.2428	12.8167	16.6654	9.69979	17.5191	0.376595	-1.40891	0.032326	0.3147	Y	Filtered	Filtered	Filtered
P60981	Destrin	DEST	Cytoplasm/Exosome	8.85321	6.35063	5.49703	4.23668	2.69412	7.61082	8.57348	12.2676	6.89745	11.8276	5.52633	9.43539	0.37586	-1.41173	0.0323	0.3147	Y	Filtered	Filtered	Filtered
Q9Y530	ADP-ribose glycohydrolase OARD1	OARD1	Nucleus	0.351977	0.241757	0.642062	0.302261	0.633475	0.807128	0.742584	0.51601	0.924511	0.617103	0.434306	0.721467	0.380805	-1.39288	0.032213	0.3147	Y	Filtered	Filtered	Filtered
Q9H3U1	Protein unc-45 homolog A	UN45A	Cytoplasm	0.762464	0.471712	1.07696	0.92924	0.418994	1.98441	1.58826	0.829349	0.98519	1.39046	0.731874	1.35554	0.334084	-1.58172	0.033786	0.31766	Y	-1.0423	0.005535	0.066241
P36405	ADP-ribosylation factor-like protein 3	ARL3	Cytoplasm/Exosome	1.89644	2.59643	1.68202	1.6576	1.24498	3.00989	3.12045	3.54664	2.12867	2.01332	1.81549	2.76379	0.392883	-1.34783	0.03383	0.31766	Y	Filtered	Filtered	Filtered
Q9UN36	Protein NDRG2	NDRG2	Cytoplasm/Exosome	0.80673	1.24389	0.654602	1.12151	0.830372	1.90637	1.65223	1.45751	1.28708	0.917295	0.931421	1.4441	0.388032	-1.36575	0.033098	0.31766	Y	Filtered	Filtered	Filtered
Q9UKV3	Apoptotic chromatin condensation inducer in the nucleus	ACINU	Cytoplasm	0.114861	0.114268	0.167378	0.028573	0.0202994	0.233425	0.212666	0.20786	0.0817941	0.21199	0.0890757	0.189547	0.220792	-2.17924	0.033484	0.31766	Y	Filtered	Filtered	Filtered
P08243	Asparagine synthetase [glutamine-hydrolyzing]	ASNS	Cytoplasm	5.31866	3.63538	9.77906	4.14161	7.09472	8.98932	11.2202	8.22875	8.4795	15.3513	5.99389	10.4538	0.3659	-1.45048	0.033485	0.31766	Y	Filtered	Filtered	Filtered
Q13884	Beta-1-syntrophin	SNTB1	Cytoplasm	0.609631	0.285488	0.70158	0.176018	0.508416	0.901778	1.04018	0.989426	0.647346	0.50845	0.456227	0.817437	0.393851	-1.34428	0.034774	0.32167	Y	Filtered	Filtered	Filtered
Q96C23	Galactose mutarotase	GALM	Cytoplasm/Exosome	0.615582	0.364187	0.437783	0.187837	0.47361	0.69246	0.448221	1.22322	0.661355	1.07258	0.4158	0.819567	0.353398	-1.50063	0.034577	0.32167	Y	Filtered	Filtered	Filtered
Q9Y285	Phenylalanine--tRNA ligase alpha subunit	SYFA	Cytoplasm	3.79658	3.63641	6.62304	4.64972	5.9189	8.2725	9.56687	3.86014	8.74065	10.6084	4.92493	8.20972	0.35278	-1.50316	0.035189	0.32167	Y	Filtered	Filtered	Filtered
Q9H832	Ubiquitin-conjugating enzyme E2 Z	UBE2Z	Cytoplasm	0.0254766	0.0209873	0.00614838	0.0262397	0.0261573	0.067353	0.0730597	0.0761257	0.0658704	0.00283109	0.0210019	0.057048	0.234206	-2.09415	0.034891	0.32167	Y	Filtered	Filtered	Filtered
Q15006	ER membrane protein complex subunit 2	EMC2	Cytoplasm	0.805906	0.719835	1.09425	1.24398	2.23039	0.77853	0.767197	0.152825	0.417274	0.0971024	1.21887	0.442586	2.05856	1.04163	0.035188	0.32167	Y	Filtered	Filtered	Filtered
O00330	Pyruvate dehydrogenase protein X component, mitochondrial	ODPX	Mitochondria	0.0472753	0.0602912	0.171156	0.015076	0.0893806	0.250328	0.277946	0.13873	0.128392	0.123891	0.0766359	0.183857	0.237068	-2.07663	0.035399	0.32211	Y	Filtered	Filtered	Filtered
A0AVT1	Ubiquitin-like modifier-activating enzyme 6	UBA6	Cytoplasm	2.76829	1.31574	4.58494	2.17871	3.59519	7.12442	5.86967	2.26288	6.87142	5.33798	2.88857	5.49327	0.341531	-1.54991	0.036347	0.32737	Y	Filtered	Filtered	Filtered
Q9HBH5	Retinol dehydrogenase 14	RDH14	Cytoplasm	0.0270276	0.172345	1.33868	0.0430953	0.153083	0.930917	2.52624	4.95835	3.01992	0.609382	0.346846	2.40896	0.0715877	-3.80415	0.036669	0.32804	Y	-2.9897	0.0093166	0.088876
P23919	Thymidylate kinase	KTHY	Mitochondria	0.0460075	0.0515261	0.015095	0.0128843	0.0457676	0.00997243	0.141069	0.0893046	0.130307	0.109575	0.0342561	0.0960455	0.166269	-2.58841	0.037021	0.32915	Y	Filtered	Filtered	Filtered
O60763	General vesicular transport factor p115	USO1	Cytoplasm	7.84001	5.76733	10.1095	6.14452	8.60425	12.2347	9.60716	12.9041	8.70801	9.42703	7.69313	10.5762	0.488606	-1.03326	0.037262	0.33	Y	Filtered	Filtered	Filtered
Q9NRX4	14 kDa phosphohistidine phosphatase	PHP14	Cytoplasm/Exosome	0.578135	0.0950543	1.24287	0.118843	0.606028	2.9757	2.14581	1.25211	0.93239	0.938212	0.528185	1.64884	0.232466	-2.10491	0.03764	0.3302	Y	-1.8971	0.007592	0.081511
Q7Z5G4	Golgin subfamily A member 7	GOGA7	Cytoplasm/Exosome	1.04976	0.234343	0.925141	2.06898	1.67344	0.0453551	0.398955	0.248761	0.543573	0.609427	1.19033	0.369214	2.10522	1.07397	0.038964	0.3302	Y	1.9942	0.0079061	0.083198
Q9Y2J8	Protein-arginine deiminase type-2	PADI2	Cytoplasm/Exosome	1.33439	0.799245	2.35221	0.999269	0.796958	6.29445	5.7476	2.24357	2.41725	1.84278	1.25642	3.70913	0.214596	-2.2203	0.039132	0.3302	Y	-1.6724	0.010114	0.092379
O43709	Probable 18S rRNA -methyltransferase	BUD23	Cytoplasm	0.0207816	0.132516	0.194108	0.0331362	0.125564	0.245872	0.236543	0.188605	0.130779	0.182183	0.101221	0.196797	0.219381	-2.18849	0.038681	0.3302	Y	Filtered	Filtered	Filtered
Q13227	G protein pathway suppressor 2	GPS2	Cytoplasm	0.0603237	0.196583	0.0115181	0.00983123	0.1114	0.178326	0.230548	0.173669	0.222441	0.102169	0.0779311	0.181431	0.202077	-2.30702	0.03847	0.3302	Y	Filtered	Filtered	Filtered
Q99832	T-complex protein 1 subunit eta	TCPH	Cytoplasm/Exosome	21.5996	11.859	33.7084	19.3236	28.8662	43.4095	37.2467	29.376	30.3609	32.1649	23.0714	34.5116	0.452128	-1.1452	0.037909	0.3302	Y	Filtered	Filtered	Filtered
Q9UBS9	SUN domain-containing ossification factor	SUCO	Cytoplasm	0.00904044	0.0576473	0.261414	0.0720745	0.0102409	0.229132	0.475092	0.461469	0.242548	0.0881012	0.0820835	0.299269	0.126591	-2.98175	0.038072	0.3302	Y	Filtered	Filtered	Filtered
Q5R3I4	Tetratricopeptide repeat protein 38	TTC38	Cytoplasm/Exosome	0.381863	0.205036	0.300335	0.354136	0.240367	0.423566	0.326838	0.584505	0.372061	0.452821	0.296348	0.431958	0.453878	-1.13962	0.039041	0.3302	Y	Filtered	Filtered	Filtered
Q14914	Prostaglandin reductase 1	PTGR1	Cytoplasm/Exosome	0.444052	0.100593	0.147347	0.499555	0.121679	0.743857	0.485207	0.430367	0.903991	0.390537	0.262645	0.590792	0.303064	-1.7223	0.037443	0.3302	Y	Filtered	Filtered	Filtered
Q9UNE7	E3 ubiquitin-protein ligase CHIP	CHIP	Cytoplasm	1.2999	0.134803	0.197458	0.92234	0.294738	0.852439	1.01724	1.24805	1.50009	1.44351	0.569849	1.21226	0.350546	-1.51232	0.039431	0.3314	Y	Filtered	Filtered	Filtered
Q8WVJ2	NudC domain-containing protein 2	NUDC2	Cytoplasm	0.0787902	0.0601407	0.0176187	0.0150384	0.0732493	0.088544	0.120069	0.0638409	0.0741893	0.110023	0.0489675	0.0913331	0.302065	-1.72707	0.039809	0.33158	Y	Filtered	Filtered	Filtered
P62979	Ubiquitin-40S ribosomal protein S27a	RS27A	Cytoplasm/Exosome	1.14802	0.500243	2.03295	0.625437	1.14628	3.7342	3.1563	1.45256	1.46443	2.1276	1.09058	2.38702	0.305634	-1.71013	0.040723	0.33714	Y	-1.2312	0.0085761	0.085974
Q9Y305	Acyl-coenzyme A thioesterase 9, mitochondrial	ACOT9	Mitochondria	0.193126	0.0410719	0.512056	0.0513509	0.243819	0.278124	0.613934	0.631188	0.823696	0.32175	0.208285	0.533738	0.252268	-1.98697	0.040742	0.33714	Y	Filtered	Filtered	Filtered
P12830	Cadherin-1	CADH1	Cytoplasm/Exosome	17.4702	7.70125	9.80137	39.6367	14.2566	1.10394	2.40349	0.347612	7.95202	5.57397	17.7732	3.47621	2.93	1.5509	0.04167	0.33893	Y	2.5843	0.0071061	0.077602
Q8WUA8	Tsukushi	TSK	Extracellular	2.13953	9.01627	1.85487	7.65116	3.53748	0.16381	0.124758	0.898454	1.91951	2.41594	4.83986	1.10449	2.0544	1.03872	0.041626	0.33893	Y	2.4296	0.011437	0.099305
Q01968	Inositol polyphosphate 5-phosphatase OCRL	OCRL	Cytoplasm	3.03234	0.806275	2.60629	2.47999	2.69006	3.86224	3.83796	6.13557	2.81889	3.31308	2.32299	3.99355	0.437104	-1.19395	0.041727	0.33893	Y	Filtered	Filtered	Filtered
Q8N3D4	EH domain-binding protein 1-like protein 1	EH1L1	Cell membrane	0.201672	0.124731	0.36716	0.155947	0.265728	0.600252	0.617239	0.290378	0.312727	0.328007	0.223048	0.42972	0.337943	-1.56515	0.04133	0.33893	Y	Filtered	Filtered	Filtered
Q13637	Ras-related protein Rab-32	RAB32	Mitochondria	0.35349	0.115216	0.174581	0.561701	0.343339	0.111495	0.183295	0.0244608	0.172099	0.015542	0.309665	0.101378	2.12742	1.0891	0.041624	0.33893	Y	Filtered	Filtered	Filtered
P23396	40S ribosomal protein S3	RS3	Cytoplasm/Exosome	35.419	38.8812	71.5129	35.2547	66.1524	57.8706	71.3564	67.4395	82.4589	77.3576	49.4441	71.2966	0.428516	-1.22258	0.041922	0.33919	Y	Filtered	Filtered	Filtered
Q9Y6W5	Wiskott-Aldrich syndrome protein family member 2	WASF2	Cytoplasm/Exosome	2.49098	2.37292	2.75631	8.28156	2.9316	0.614256	0.863951	0.100756	1.46174	1.71692	3.76667	0.951525	2.24862	1.16904	0.042725	0.33975	Y	2.3034	0.0077298	0.081966
Q5VTR2	E3 ubiquitin-protein ligase BRE1A	BRE1A	Nucleus	0.0934773	0.0660615	0.131749	0.0165189	0.0586785	0.261103	0.182642	0.157857	0.0898021	0.107188	0.0732971	0.159718	0.280786	-1.83246	0.042667	0.33975	Y	Filtered	Filtered	Filtered
P26368	Splicing factor U2AF 65 kDa subunit	U2AF2	Nucleus	1.7871	1.73472	1.21714	0.277959	1.03521	1.99096	1.51041	2.69914	1.68323	2.45245	1.21043	2.06724	0.367328	-1.44486	0.042217	0.33975	Y	Filtered	Filtered	Filtered
O43169	Cytochrome b5 type B	CYB5B	Mitochondria	0.0563381	0.0139836	0.020483	0.00349664	0.0537019	0.246793	0.23474	0.117844	0.0156978	0.0838551	0.0296006	0.139786	0.175	-2.51457	0.042455	0.33975	Y	Filtered	Filtered	Filtered
Q9NS86	LanC-like protein 2	LANC2	Cytoplasm	0.0246423	0.157134	0.230168	0.039292	0.231454	0.462954	0.48789	0.741339	0.0182175	0.472741	0.136538	0.436628	0.164475	-2.60406	0.043185	0.34237	Y	Filtered	Filtered	Filtered
P16219	Short-chain specific acyl-CoA dehydrogenase, mitochondrial	ACADS	Mitochondria	3.04189	6.00398	4.05001	2.15284	2.29446	7.4883	6.72117	6.32657	4.7334	3.89295	3.50864	5.83248	0.330572	-1.59696	0.043369	0.34281	Y	Filtered	Filtered	Filtered
Q9UP38	Frizzled-1	FZD1	Cell membrane	0.0324758	0.207085	0.905997	0.258912	0.280534	2.73573	2.00274	1.1636	1.43443	0.0279348	0.337001	1.47289	0.125225	-2.99741	0.043596	0.3429	Y	-2.2752	0.012798	0.1034
Q9NPA0	ER membrane protein complex subunit 7	EMC7	Endoplasmic Reticulum	0.0344652	0.0439541	0.0128767	0.0109909	0.0419863	0.168287	0.100545	0.0800841	0.0379691	0.0471429	0.0288546	0.0868056	0.175038	-2.51426	0.044406	0.34441	Y	Filtered	Filtered	Filtered
P11413	Glucose-6-phosphate 1-dehydrogenase	G6PD	Cytoplasm/Exosome	8.39929	6.38887	3.54516	15.2499	11.4751	10.1188	22.2139	20.0202	14.5176	13.7636	9.01165	16.1268	0.37677	-1.40824	0.044476	0.34441	Y	Filtered	Filtered	Filtered
O00443	Phosphatidylinositol 4-phosphate 3-kinase C2 domain-containing subunit alpha	P3C2A	Cytoplasm/Exosome	0.383223	0.0975306	0.159602	0.121939	0.315454	0.484402	0.373837	0.471338	0.223101	0.39441	0.21555	0.389418	0.433775	-1.20498	0.045199	0.34692	Y	Filtered	Filtered	Filtered
Q16787	Laminin subunit alpha-3	LAMA3	Cytoplasm/Exosome	11.538	11.9393	9.38176	41.0566	33.6031	0.118077	3.11779	0.133453	14.5063	6.03686	21.5037	4.78249	2.44913	1.29227	0.046354	0.34871	Y	2.4579	0.0087993	0.086309
Q13162	Peroxiredoxin-4	PRDX4	Cytoplasm/Exosome	3.58884	2.38394	3.4845	1.88093	1.98433	5.68961	4.59802	4.87815	4.00953	2.23206	2.66451	4.28147	0.414666	-1.26998	0.046017	0.34871	Y	Filtered	Filtered	Filtered
Q99571	P2X purinoceptor 4	P2RX4	Cytoplasm/Exosome	0.603056	0.32777	0.581854	0.4098	0.469585	0.888337	1.04609	1.17974	0.782151	0.325202	0.478413	0.844305	0.383087	-1.38426	0.046219	0.34871	Y	Filtered	Filtered	Filtered
P36776	Lon protease homolog, mitochondrial	LONM	Mitochondria	3.04828	1.6378	3.93179	2.04769	2.92653	3.86452	3.18454	4.43165	3.31895	4.71741	2.71842	3.90341	0.45636	-1.13176	0.045976	0.34871	Y	Filtered	Filtered	Filtered
Q9Y3F4	Serine-threonine kinase receptor-associated protein	STRAP	Cytoplasm	4.51347	1.64442	5.49444	6.19257	5.24839	6.93504	7.31266	6.3511	7.63488	5.32823	4.61866	6.71238	0.468889	-1.09268	0.046302	0.34871	Y	Filtered	Filtered	Filtered
P61966	AP-1 complex subunit sigma-1A	AP1S1	Cytoplasm	0.159574	0.621173	0.0337831	0.0288356	0.10243	0.869635	0.736914	0.601289	0.394464	0.221808	0.189159	0.564822	0.127525	-2.97115	0.047408	0.35066	Y	Filtered	Filtered	Filtered
Q14697	Neutral alpha-glucosidase AB	GANAB	Cytoplasm/Exosome	13.3711	12.5389	11.8428	7.89798	12.8378	14.5602	12.2374	21.022	15.1894	16.0145	11.6977	15.8047	0.477467	-1.06653	0.04682	0.35066	Y	Filtered	Filtered	Filtered
Q9NZT2	Opioid growth factor receptor	OGFR	Cytoplasm	0.235671	0.103904	0.0304395	0.129908	0.354162	0.341921	0.370087	0.27977	0.231734	0.362496	0.170817	0.317202	0.390607	-1.35621	0.046945	0.35066	Y	Filtered	Filtered	Filtered
O95373	Importin-7	IPO7	Cytoplasm	1.08285	0.293384	1.50223	0.366808	2.29087	1.56266	1.91748	2.15246	2.08672	3.09772	1.10723	2.16341	0.365666	-1.4514	0.047288	0.35066	Y	Filtered	Filtered	Filtered
Q9NSD9	Phenylalanine--tRNA ligase beta subunit	SYFB	Cytoplasm	13.0684	1.40174	13.8144	11.8935	14.7925	18.1383	12.801	17.5194	17.7435	22.1678	10.9941	17.674	0.452608	-1.14367	0.047793	0.35146	Y	Filtered	Filtered	Filtered
P54619	5'-AMP-activated protein kinase subunit gamma-1	AAKG1	Cytoplasm	0.23747	0.147475	0.0432038	0.207516	0.130993	0.310369	0.468453	0.184952	0.354888	0.186552	0.153332	0.301043	0.305195	-1.71219	0.048047	0.35146	Y	Filtered	Filtered	Filtered
P05166	Propionyl-CoA carboxylase beta chain, mitochondrial	PCCB	Mitochondria	11.025	4.79058	13.236	9.36659	9.67671	12.4574	11.9158	15.9551	11.5383	16.549	9.61899	13.6831	0.479491	-1.06042	0.04844	0.35336	Y	Filtered	Filtered	Filtered
Q16799	Reticulon-1	RTN1	Endoplasmic Reticulum	0.282336	0.137563	0.374795	0.17199	0.172256	1.01735	0.932876	0.610226	0.289764	0.226516	0.227788	0.615347	0.254165	-1.97616	0.048991	0.35569	Y	Filtered	Filtered	Filtered
O43399	Tumor protein D54	TPD54	Cytoplasm	0.139574	0.0745749	0.224377	0.515708	0.469105	0.0144333	0.0109925	0.0791631	0.13988	0.113587	0.284668	0.0716111	2.6261	1.39292	0.049432	0.35569	Y	Filtered	Filtered	Filtered
