# Supplementary material for: MicroRNA and Protein Cargos of Human Limbal Epithelial Cell-Derived Exosomes and Their Regulatory Roles in Limbal Stromal Cells of Diabetic and Non-Diabetic Corneas
Source: Cells. 2023 Oct 25;12(21):2524. doi: 10.3390/cells12212524 (PMC10649916; doi:10.3390/cells12212524)
Supplement: Supplementary file 1 [file cells-12-02524-s001.zip › Supplementary Data/Supplementary Dataset S6.xlsx]

## Sheet: Sheet1
ID	Ontology Source	Pathway	Group PValue Corrected with Bonferroni step down	Nr. Genes	Direction
R-HSA:165159	REACTOME_Pathways_13.05.2021	MTOR signalling	0.000279858	7	Downregulation
WP:3888	WikiPathways_13.05.2021	VEGFA-VEGFR2 Signaling Pathway	1.32e-06	30	Downregulation
WP:3925	WikiPathways_13.05.2021	Amino Acid metabolism	2.78e-07	14	Downregulation
WP:3932	WikiPathways_13.05.2021	Focal Adhesion-PI3K-Akt-mTOR-signaling pathway	0.000261949	20	Downregulation
WP:411	WikiPathways_13.05.2021	mRNA Processing	0.000212784	12	Downregulation
WP:4224	WikiPathways_13.05.2021	Purine metabolism and related disorders	0.000230201	5	Downregulation
KEGG:00010	KEGG_13.05.2021	Glycolysis / Gluconeogenesis	0.000136962	8	Downregulation
R-HSA:446203	REACTOME_Pathways_13.05.2021	Asparagine N-linked glycosylation	0.000230447	20	Downregulation
R-HSA:5653656	REACTOME_Pathways_13.05.2021	Vesicle-mediated transport	0.000290835	33	Downregulation
CORUM-FunCat:30050112	CORUM_CORUM-3.0-FunCat-MIPS_03.09.2018	transmembrane receptor protein tyrosine kinase signalling pathways	0.000337616	9	Upregulation
CORUM-FunCat:3005011204	CORUM_CORUM-3.0-FunCat-MIPS_03.09.2018	IGF-receptor signalling pathway	0.000337616	3	Upregulation
KEGG:00280	KEGG_13.05.2021	Valine, leucine and isoleucine degradation	3.1e-06	8	Downregulation
KEGG:00640	KEGG_13.05.2021	Propanoate metabolism	3.1e-06	6	Downregulation
KEGG:00020	KEGG_13.05.2021	Citrate cycle (TCA cycle)	0.00025285	6	Downregulation
WP:2453	WikiPathways_13.05.2021	TCA Cycle and Deficiency of Pyruvate Dehydrogenase complex (PDHc)	0.00025285	6	Downregulation
R-HSA:3371568	REACTOME_Pathways_13.05.2021	Attenuation phase	0.000154409	5	Downregulation
R-HSA:3371571	REACTOME_Pathways_13.05.2021	HSF1-dependent transactivation	0.000154409	6	No change
R-HSA:379716	REACTOME_Pathways_13.05.2021	Cytosolic tRNA aminoacylation	5.29e-05	8	Downregulation
R-HSA:379724	REACTOME_Pathways_13.05.2021	tRNA Aminoacylation	5.29e-05	8	Downregulation
R-HSA:194138	REACTOME_Pathways_13.05.2021	Signaling by VEGF	0.000249654	11	Upregulation
R-HSA:4420097	REACTOME_Pathways_13.05.2021	VEGFA-VEGFR2 Pathway	0.000249654	10	Upregulation
R-HSA:168249	REACTOME_Pathways_13.05.2021	Innate Immune System	0.000151595	47	No change
R-HSA:6798695	REACTOME_Pathways_13.05.2021	Neutrophil degranulation	0.000151595	34	No change
R-HSA:109581	REACTOME_Pathways_13.05.2021	Apoptosis	4.37e-08	14	Downregulation
R-HSA:5357801	REACTOME_Pathways_13.05.2021	Programmed Cell Death	4.37e-08	16	Downregulation
R-HSA:8852276	REACTOME_Pathways_13.05.2021	The role of GTSE1 in G2/M progression after G2 checkpoint	4.37e-08	9	Downregulation
R-HSA:9013418	REACTOME_Pathways_13.05.2021	RHOBTB2 GTPase cycle	4.37e-08	5	Downregulation
R-HSA:9613829	REACTOME_Pathways_13.05.2021	Chaperone Mediated Autophagy	4.37e-08	5	Downregulation
R-HSA:9706574	REACTOME_Pathways_13.05.2021	RHOBTB GTPase Cycle	4.37e-08	7	Downregulation
WP:2359	WikiPathways_13.05.2021	Parkin-Ubiquitin Proteasomal System pathway	4.37e-08	10	Downregulation
KEGG:03010	KEGG_13.05.2021	Ribosome	3.13e-26	15	Downregulation
KEGG:05171	KEGG_13.05.2021	Coronavirus disease	3.13e-26	19	Downregulation
R-HSA:1430728	REACTOME_Pathways_13.05.2021	Metabolism	3.13e-26	98	Downregulation
R-HSA:156827	REACTOME_Pathways_13.05.2021	L13a-mediated translational silencing of Ceruloplasmin expression	3.13e-26	19	Downregulation
R-HSA:156842	REACTOME_Pathways_13.05.2021	Eukaryotic Translation Elongation	3.13e-26	16	Downregulation
R-HSA:156902	REACTOME_Pathways_13.05.2021	Peptide chain elongation	3.13e-26	15	Downregulation
R-HSA:168255	REACTOME_Pathways_13.05.2021	Influenza Infection	3.13e-26	16	Downregulation
R-HSA:168273	REACTOME_Pathways_13.05.2021	Influenza Viral RNA Transcription and Replication	3.13e-26	16	Downregulation
R-HSA:1799339	REACTOME_Pathways_13.05.2021	SRP-dependent cotranslational protein targeting to membrane	3.13e-26	16	Downregulation
R-HSA:192823	REACTOME_Pathways_13.05.2021	Viral mRNA Translation	3.13e-26	15	Downregulation
R-HSA:2262752	REACTOME_Pathways_13.05.2021	Cellular responses to stress	3.13e-26	43	Downregulation
R-HSA:2408522	REACTOME_Pathways_13.05.2021	Selenoamino acid metabolism	3.13e-26	19	Downregulation
R-HSA:2408557	REACTOME_Pathways_13.05.2021	Selenocysteine synthesis	3.13e-26	15	Downregulation
R-HSA:376176	REACTOME_Pathways_13.05.2021	Signaling by ROBO receptors	3.13e-26	25	Downregulation
R-HSA:392499	REACTOME_Pathways_13.05.2021	Metabolism of proteins	3.13e-26	95	Downregulation
R-HSA:422475	REACTOME_Pathways_13.05.2021	Axon guidance	3.13e-26	40	Downregulation
R-HSA:5663205	REACTOME_Pathways_13.05.2021	Infectious disease	3.13e-26	49	Downregulation
R-HSA:6791226	REACTOME_Pathways_13.05.2021	Major pathway of rRNA processing in the nucleolus and cytosol	3.13e-26	18	Downregulation
R-HSA:71291	REACTOME_Pathways_13.05.2021	Metabolism of amino acids and derivatives	3.13e-26	38	Downregulation
R-HSA:72312	REACTOME_Pathways_13.05.2021	rRNA processing	3.13e-26	18	Downregulation
R-HSA:72613	REACTOME_Pathways_13.05.2021	Eukaryotic Translation Initiation	3.13e-26	21	Downregulation
R-HSA:72649	REACTOME_Pathways_13.05.2021	Translation initiation complex formation	3.13e-26	14	Downregulation
R-HSA:72662	REACTOME_Pathways_13.05.2021	Activation of the mRNA upon binding of the cap-binding complex and eIFs, and subsequent binding to 43S	3.13e-26	14	Downregulation
R-HSA:72689	REACTOME_Pathways_13.05.2021	Formation of a pool of free 40S subunits	3.13e-26	16	Downregulation
R-HSA:72695	REACTOME_Pathways_13.05.2021	Formation of the ternary complex, and subsequently, the 43S complex	3.13e-26	12	Downregulation
R-HSA:72702	REACTOME_Pathways_13.05.2021	Ribosomal scanning and start codon recognition	3.13e-26	15	Downregulation
R-HSA:72706	REACTOME_Pathways_13.05.2021	GTP hydrolysis and joining of the 60S ribosomal subunit	3.13e-26	20	Downregulation
R-HSA:72737	REACTOME_Pathways_13.05.2021	Cap-dependent Translation Initiation	3.13e-26	21	Downregulation
R-HSA:72764	REACTOME_Pathways_13.05.2021	Eukaryotic Translation Termination	3.13e-26	16	Downregulation
R-HSA:72766	REACTOME_Pathways_13.05.2021	Translation	3.13e-26	36	Downregulation
R-HSA:8868773	REACTOME_Pathways_13.05.2021	rRNA processing in the nucleus and cytosol	3.13e-26	18	Downregulation
R-HSA:8953854	REACTOME_Pathways_13.05.2021	Metabolism of RNA	3.13e-26	44	Downregulation
R-HSA:8953897	REACTOME_Pathways_13.05.2021	Cellular responses to external stimuli	3.13e-26	43	Downregulation
R-HSA:9010553	REACTOME_Pathways_13.05.2021	Regulation of expression of SLITs and ROBOs	3.13e-26	22	Downregulation
R-HSA:927802	REACTOME_Pathways_13.05.2021	Nonsense-Mediated Decay (NMD)	3.13e-26	16	Downregulation
R-HSA:9633012	REACTOME_Pathways_13.05.2021	Response of EIF2AK4 (GCN2) to amino acid deficiency	3.13e-26	17	Downregulation
R-HSA:9675108	REACTOME_Pathways_13.05.2021	Nervous system development	3.13e-26	40	Downregulation
R-HSA:9711097	REACTOME_Pathways_13.05.2021	Cellular response to starvation	3.13e-26	20	Downregulation
R-HSA:975956	REACTOME_Pathways_13.05.2021	Nonsense Mediated Decay (NMD) independent of the Exon Junction Complex (EJC)	3.13e-26	16	Downregulation
R-HSA:975957	REACTOME_Pathways_13.05.2021	Nonsense Mediated Decay (NMD) enhanced by the Exon Junction Complex (EJC)	3.13e-26	16	Downregulation
WP:477	WikiPathways_13.05.2021	Cytoplasmic Ribosomal Proteins	3.13e-26	15	Downregulation
